# Supplementary material for: Combining 'omics and microscopy to visualize interactions between the Asian citrus psyllid vector and the Huanglongbing pathogen Candidatus Liberibacter asiaticus in the insect gut
Source: PLoS One. 2017 Jun 20;12(6):e0179531. doi: 10.1371/journal.pone.0179531 (PMC5478155; doi:10.1371/journal.pone.0179531)
Supplement: S2 Table — A Fisher’s exact test was used to compare nLC-MS/MS spectral counts between treatment groups, and a P-value cutoff of 0.05 was employed to determine significance. A log2 fold change cut off of -0.5 was applied for differential expression. (XLSX) [file pone.0179531.s004.xlsx]

## Sheet: Table S2 Down-Regulated Fischer
				Spectral Counts
ACP Gut Proteome: Down-regulated Proteins				CLas-	CLas-	CLas-	CLas-	CLas+	CLas+	CLas+
Identified Proteins	GI Number	Accession Number	Fisher's Exact Test (P-Value): (p <= 0.05)	Rep1	Rep2	Rep3	Rep4	Rep1	Rep2	Rep3	CLas- Avg	CLas+ Avg	Fold Change +/-	Log2FC
multidrug resistance-associated protein 1-like, partial [Diaphorina citri]	gi|662198330	XP_008472284.1	< 0.00010	14	88	9	7	0	0	2	29.5	0.666667	0.0225989	-5.46761
transmembrane and coiled-coil domain-containing protein 1 [Diaphorina citri]	gi|662194800	XP_008470363.1	0.00056	3	7	5	8	1	0	0	5.75	0.333333	0.057971	-4.10852
GTP:AMP phosphotransferase AK3, mitochondrial [Diaphorina citri]	gi|662212946 (+1)	XP_008480235.1	0.00081	3	4	2	13	1	0	0	5.5	0.333333	0.0606061	-4.04439
elongation factor Tu [Candidatus Profftella armatura]	gi|527122188 (+5)	AGS06713.1	< 0.00010	7	5	2	44	1	2	0	14.5	1	0.0689655	-3.85798
26S proteasome non-ATPase regulatory subunit 13 [Diaphorina citri]	gi|662206859	XP_008476905.1	0.011	0	8	2	5	0	1	0	3.75	0.333333	0.0888889	-3.49185
probable V-type proton ATPase 116 kDa subunit a [Diaphorina citri]	gi|662198344	XP_008472291.1	0.011	4	10	1	0	0	0	1	3.75	0.333333	0.0888889	-3.49185
basement membrane-specific heparan sulfate proteoglycan core protein-like [Diaphorina citri]	gi|662198350	XP_008472295.1	< 0.00010	42	258	47	38	9	5	12	96.25	8.66667	0.0900433	-3.47324
mannosyl-oligosaccharide glucosidase-like [Diaphorina citri]	gi|662185728	XP_008478582.1	0.016	4	8	0	2	0	1	0	3.5	0.333333	0.0952381	-3.39232
prisilkin-39-like [Diaphorina citri]	gi|662215869	XP_008481838.1	0.016	2	5	6	1	0	1	0	3.5	0.333333	0.0952381	-3.39232
solute carrier family 2, facilitated glucose transporter member 12-like [Diaphorina citri]	gi|662213942	XP_008480780.1	0.016	0	4	0	10	1	0	0	3.5	0.333333	0.0952381	-3.39232
spermine oxidase-like [Diaphorina citri]	gi|662217207	XP_008482575.1	0.016	0	1	0	13	0	1	0	3.5	0.333333	0.0952381	-3.39232
aquaporin AQPAe.a [Diaphorina citri]	gi|662220216	XP_008484232.1	0.016	3	8	2	1	0	1	0	3.5	0.333333	0.0952381	-3.39232
facilitated trehalose transporter Tret1-like [Diaphorina citri]	gi|662204264 (+1)	XP_008475503.1	0.016	3	10	1	0	1	0	0	3.5	0.333333	0.0952381	-3.39232
acetyl-CoA carboxylase-like [Diaphorina citri]	gi|662193985	XP_008469923.1	0.023	1	5	0	7	1	0	0	3.25	0.333333	0.102564	-3.2854
UDP-glucuronosyltransferase 2A1-like [Diaphorina citri]	gi|662207840	XP_008477442.1	0.023	2	7	2	2	0	0	1	3.25	0.333333	0.102564	-3.2854
26S proteasome non-ATPase regulatory subunit 12 [Diaphorina citri]	gi|662191282	XP_008468450.1	0.0013	3	10	3	9	1	0	1	6.25	0.666667	0.106667	-3.22882
glycogen phosphorylase-like [Diaphorina citri]	gi|662205032	XP_008475915.1	0.0018	1	5	0	18	0	2	0	6	0.666667	0.111111	-3.16993
iron deficiency-induced protein A [Wolbachia endosymbiont of Diaphorina citri]	gi|516101257	WP_017531837.1	0.033	3	5	3	1	1	0	0	3	0.333333	0.111111	-3.16993
LOW QUALITY PROTEIN: neutral alpha-glucosidase AB-like [Diaphorina citri]	gi|662213349	XP_008480458.1	0.0037	5	11	1	5	1	0	1	5.5	0.666667	0.121212	-3.04439
ankyrin [Wolbachia endosymbiont of Diaphorina citri]	gi|516101663	WP_017532243.1	0.047	2	1	0	8	1	0	0	2.75	0.333333	0.121212	-3.04439
facilitated trehalose transporter Tret1-like [Diaphorina citri]	gi|662201242	XP_008473869.1	0.047	2	5	2	2	1	0	0	2.75	0.333333	0.121212	-3.04439
uncharacterized protein LOC103513879 isoform X1 [Diaphorina citri]	gi|662206944 (+1)	XP_008476950.1	0.0051	3	7	4	7	2	0	0	5.25	0.666667	0.126984	-2.97728
molecular chaperone DnaK [Candidatus Profftella armatura]	gi|527122389 (+3)	AGS06914.1	< 0.00010	7	9	5	72	0	7	2	23.25	3	0.129032	-2.9542
facilitated trehalose transporter Tret1-like [Diaphorina citri]	gi|662217410 (+1)	XP_008482686.1	0.00088	6	14	4	6	1	1	1	7.5	1	0.133333	-2.90689
collagen alpha-5(IV) chain [Diaphorina citri]	gi|662185929	XP_008479572.1	0.00016	4	30	4	1	3	1	0	9.75	1.33333	0.136752	-2.87036
AFG3-like protein 2 [Diaphorina citri]	gi|662189479	XP_008467468.1	0.01	5	10	1	3	2	0	0	4.75	0.666667	0.140351	-2.83289
membrane protein [Wolbachia endosymbiont of Diaphorina citri]	gi|516101883	WP_017532463.1	0.01	4	7	2	6	1	1	0	4.75	0.666667	0.140351	-2.83289
thyroid receptor-interacting protein 11-like [Diaphorina citri]	gi|662190121	XP_008467810.1	0.0024	1	15	8	3	2	0	1	6.75	1	0.148148	-2.75489
50S ribosomal protein L7/L12 [Candidatus Profftella armatura]	gi|527122194 (+2)	AGS06719.1	0.0032	3	1	4	18	0	1	2	6.5	1	0.153846	-2.70044
high affinity copper uptake protein 1-like, partial [Diaphorina citri]	gi|662197740	XP_008471964.1	0.00014	10	17	6	10	1	1	3	10.75	1.66667	0.155039	-2.6893
coatomer subunit alpha-like [Diaphorina citri]	gi|662189465	XP_008467461.1	0.0045	5	15	0	5	3	0	0	6.25	1	0.16	-2.64386
polynucleotide phosphorylase [Wolbachia endosymbiont of Diaphorina citri]	gi|516101360	WP_017531940.1	< 0.00010	17	28	14	31	8	1	2	22.5	3.66667	0.162963	-2.61738
V-type proton ATPase 116 kDa subunit a isoform 1-like [Diaphorina citri]	gi|662205253	XP_008476031.1	< 0.00010	17	52	17	19	2	5	6	26.25	4.33333	0.165079	-2.59877
CTL-like protein 2 [Diaphorina citri]	gi|662201176	XP_008473832.1	0.00036	3	20	11	6	3	2	0	10	1.66667	0.166667	-2.58496
50S ribosomal protein L1 [Wolbachia endosymbiont of Diaphorina citri]	gi|516101535	WP_017532115.1	0.027	3	4	2	7	1	0	1	4	0.666667	0.166667	-2.58496
tumor suppressor candidate 3-like [Diaphorina citri]	gi|662222988 (+1)	XP_008485768.1	0.027	3	7	2	4	0	2	0	4	0.666667	0.166667	-2.58496
coatomer subunit epsilon [Diaphorina citri]	gi|662205353	XP_008476085.1	0.0005	4	17	6	12	4	0	1	9.75	1.66667	0.17094	-2.54844
transferrin-like [Diaphorina citri]	gi|662195104	XP_008470528.1	0.002	1	5	1	24	1	3	0	7.75	1.33333	0.172043	-2.53916
NADH dehydrogenase [ubiquinone] iron-sulfur protein 3, mitochondrial-like, partial [Diaphorina citri]	gi|662225787	XP_008487314.1	0.0027	6	7	7	10	0	0	4	7.5	1.33333	0.177778	-2.49185
probable cyclin-dependent serine/threonine-protein kinase DDB_G0292550, partial [Diaphorina citri]	gi|662208689	XP_008477908.1	0.00031	5	13	14	12	0	6	0	11	2	0.181818	-2.45943
uncharacterized protein LOC103519840, partial [Diaphorina citri]	gi|662218262	XP_008483149.1	0.05	2	7	1	4	0	1	1	3.5	0.666667	0.190476	-2.39232
UDP-glucuronosyltransferase 2B33-like [Diaphorina citri]	gi|662213129	XP_008480336.1	0.00028	12	22	5	12	1	4	3	12.75	2.66667	0.20915	-2.25739
calcium-transporting ATPase sarcoplasmic/endoplasmic reticulum type-like [Diaphorina citri]	gi|662207909	XP_008477479.1	< 0.00010	21	78	18	30	8	5	11	36.75	8	0.217687	-2.19967
proteasome subunit beta type-5 [Diaphorina citri]	gi|662195438	XP_008470711.1	0.038	2	3	1	12	2	0	1	4.5	1	0.222222	-2.16993
protein ERGIC-53 [Diaphorina citri]	gi|662189237	XP_008467336.1	0.0042	8	13	4	10	1	3	2	8.75	2	0.228571	-2.12928
putative uncharacterized protein DDB_G0286901, partial [Diaphorina citri]	gi|662224569	XP_008486634.1	0.00011	4	29	28	3	3	8	0	16	3.66667	0.229167	-2.12553
LOW QUALITY PROTEIN: uncharacterized protein LOC103511713 [Diaphorina citri]	gi|662202728	XP_008474671.1	0.021	5	2	4	12	2	2	0	5.75	1.33333	0.231884	-2.10852
putative tricarboxylate transport protein, mitochondrial [Diaphorina citri]	gi|662197199	XP_008471666.1	0.021	4	12	3	4	0	2	2	5.75	1.33333	0.231884	-2.10852
dolichyl-diphosphooligosaccharide--protein glycosyltransferase subunit 2-like [Diaphorina citri]	gi|662200276	XP_008473338.1	0.0025	6	22	5	7	3	1	3	10	2.33333	0.233333	-2.09954
fatty acid synthase-like, partial [Diaphorina citri]	gi|662220035	XP_008484130.1	0.0055	1	11	0	22	2	4	0	8.5	2	0.235294	-2.08746
30S ribosomal protein S2 [Wolbachia endosymbiont of Diaphorina citri]	gi|648400952	WP_026092703.1	0.0015	9	14	9	13	8	0	0	11.25	2.66667	0.237037	-2.07682
UDP-glucuronosyltransferase 2B7-like [Diaphorina citri]	gi|662190109	XP_008467803.1	0.0015	8	21	6	10	1	3	4	11.25	2.66667	0.237037	-2.07682
guanine nucleotide-binding protein G(s) subunit alpha [Diaphorina citri]	gi|662190832	XP_008468199.1	0.012	5	14	6	3	0	1	4	7	1.66667	0.238095	-2.07039
uncharacterized protein LOC103518611 [Diaphorina citri]	gi|662215993	XP_008481908.1	0.028	0	9	1	12	2	0	2	5.5	1.33333	0.242424	-2.04439
V-type proton ATPase 116 kDa subunit a isoform 1-like, partial [Diaphorina citri]	gi|662202806	XP_008474713.1	0.0094	3	20	4	5	1	4	1	8	2	0.25	-2
isocitrate dehydrogenase [NADP], mitochondrial-like [Diaphorina citri]	gi|662186257	XP_008481256.1	0.0055	5	11	0	21	0	0	7	9.25	2.33333	0.252252	-1.98706
phosphoribosylamine--glycine ligase [Wolbachia endosymbiont of Diaphorina citri]	gi|516101527	WP_017532107.1	0.037	2	8	4	7	2	1	1	5.25	1.33333	0.253968	-1.97728
electron transfer flavoprotein-ubiquinone oxidoreductase, mitochondrial-like [Diaphorina citri]	gi|662193641	XP_008469735.1	0.037	4	8	4	5	0	2	2	5.25	1.33333	0.253968	-1.97728
thioredoxin [Wolbachia endosymbiont of Diaphorina citri]	gi|516101608	WP_017532188.1	0.0015	8	11	13	19	5	2	3	12.75	3.33333	0.261438	-1.93546
delta-1-pyrroline-5-carboxylate synthase-like [Diaphorina citri]	gi|662203069	XP_008474853.1	< 0.00010	27	35	19	77	10	16	5	39.5	10.3333	0.261603	-1.93455
membrane protein [Wolbachia endosymbiont of Diaphorina citri]	gi|516101614	WP_017532194.1	< 0.00010	28	58	32	60	22	7	6	44.5	11.6667	0.262172	-1.93141
30S ribosomal protein S6 [Wolbachia endosymbiont of Diaphorina citri]	gi|648400856	WP_026092607.1	0.016	8	9	6	7	2	1	3	7.5	2	0.266667	-1.90689
cytochrome P450 6a2-like [Diaphorina citri]	gi|662203837	XP_008475272.1	0.048	5	4	6	5	1	1	2	5	1.33333	0.266667	-1.90689
fumarylacetoacetate hydrolase domain-containing protein 2 [Diaphorina citri]	gi|662207016	XP_008476990.1	0.012	3	17	6	8	3	1	3	8.5	2.33333	0.27451	-1.86507
protein NipSnap [Diaphorina citri]	gi|662207206	XP_008477096.1	0.011	7	10	7	13	1	3	4	9.25	2.66667	0.288288	-1.79442
cylicin-2-like [Diaphorina citri]	gi|662206344	XP_008476630.1	0.0051	4	23	8	11	6	2	2	11.5	3.33333	0.289855	-1.7866
iron/zinc purple acid phosphatase-like protein [Diaphorina citri]	gi|662188126	XP_008487722.1	0.046	2	9	4	8	1	0	4	5.75	1.66667	0.289855	-1.7866
LOW QUALITY PROTEIN: transferrin-like [Diaphorina citri]	gi|662195076	XP_008470513.1	< 0.00010	13	31	11	77	10	14	5	33	9.66667	0.292929	-1.77138
NADH dehydrogenase [ubiquinone] 1 beta subcomplex subunit 4 [Diaphorina citri]	gi|662207258	XP_008477125.1	0.033	4	8	7	8	1	3	2	6.75	2	0.296296	-1.75489
LOW QUALITY PROTEIN: C-1-tetrahydrofolate synthase, cytoplasmic [Diaphorina citri]	gi|662195246	XP_008470605.1	0.0013	6	19	1	37	8	1	5	15.75	4.66667	0.296296	-1.75489
uncharacterized protein LOC103509447, partial [Diaphorina citri]	gi|662198340	XP_008472289.1	0.0065	9	15	10	11	3	4	3	11.25	3.33333	0.296296	-1.75489
hypothetical protein, partial [Wolbachia endosymbiont of Diaphorina citri]	gi|516101417	WP_017531997.1	0.011	7	14	5	14	7	1	1	10	3	0.3	-1.73697
putative mediator of RNA polymerase II transcription subunit 15, partial [Diaphorina citri]	gi|662208687	XP_008477907.1	< 0.00010	15	36	28	32	11	14	0	27.75	8.33333	0.3003	-1.73552
heat shock protein 81-3-like [Diaphorina citri]	gi|662207790	XP_008477414.1	0.0047	4	5	5	38	4	4	4	13	4	0.307692	-1.70044
heat shock protein 90 [Candidatus Profftella armatura]	gi|527122325 (+2)	AGS06850.1	0.0047	4	5	5	38	4	4	4	13	4	0.307692	-1.70044
cytochrome P450 9e2-like [Diaphorina citri]	gi|662184215	XP_008470686.1	0.01	7	25	6	5	3	4	3	10.75	3.33333	0.310078	-1.6893
putative ribosomal protein L28 [Diaphorina citri]	gi|110671516 (+2)	ABG82009.1	0.031	7	7	3	13	3	0	4	7.5	2.33333	0.311111	-1.6845
esterase FE4-like isoform X1 [Diaphorina citri]	gi|662191892	XP_008468779.1	< 0.00010	20	33	16	38	11	6	8	26.75	8.33333	0.311526	-1.68257
60S ribosomal protein L22-like [Diaphorina citri]	gi|662212576	XP_008480032.1	0.017	3	21	7	7	5	0	4	9.5	3	0.315789	-1.66297
chaperonin GroEL [Candidatus Profftella armatura]	gi|527122476 (+4)	AGS07001.1	< 0.00010	30	52	33	284	12	49	34	99.75	31.6667	0.31746	-1.65535
dolichyl-diphosphooligosaccharide--protein glycosyltransferase subunit 2-like [Diaphorina citri]	gi|662200278	XP_008473339.1	0.0041	15	23	7	13	4	5	5	14.5	4.66667	0.321839	-1.63559
probable cytochrome P450 6a14 [Diaphorina citri]	gi|662215624	XP_008481704.1	< 0.00010	30	66	35	45	14	15	14	44	14.3333	0.325758	-1.61813
probable cytochrome P450 6a14 [Diaphorina citri]	gi|662203833	XP_008475270.1	0.00043	24	31	10	28	8	7	8	23.25	7.66667	0.329749	-1.60056
UDP-glucuronosyltransferase 2B18-like [Diaphorina citri]	gi|662197583	XP_008471876.1	0.0085	9	26	8	9	4	6	3	13	4.33333	0.333333	-1.58496
60S ribosomal protein L6 [Diaphorina citri]	gi|662184978	XP_008474741.1	0.011	5	21	5	17	7	3	2	12	4	0.333333	-1.58496
UDP-glucuronosyltransferase 2B7-like [Diaphorina citri]	gi|662199527	XP_008472929.1	0.027	7	16	5	8	3	3	3	9	3	0.333333	-1.58496
transcriptional activator protein [Wolbachia endosymbiont of Diaphorina citri]	gi|516101552	WP_017532132.1	0.02	6	12	5	17	5	2	3	10	3.33333	0.333333	-1.58496
pyrroline-5-carboxylate reductase [Diaphorina citri]	gi|662219615	XP_008483900.1	0.049	5	6	7	10	4	1	2	7	2.33333	0.333333	-1.58496
stromal interaction molecule homolog, partial [Diaphorina citri]	gi|662215009	XP_008481363.1	0.049	6	12	6	4	3	1	3	7	2.33333	0.333333	-1.58496
elongation factor Tu [Wolbachia endosymbiont of Diaphorina citri]	gi|516101903	WP_017532483.1	0.00038	20	31	12	36	12	4	9	24.75	8.33333	0.3367	-1.57046
vanin-like protein 1 isoform X1 [Diaphorina citri]	gi|662192359 (+1)	XP_008469033.1	0.0079	9	23	9	14	5	5	4	13.75	4.66667	0.339394	-1.55897
probable aldehyde oxidase 3 [Diaphorina citri]	gi|662191480	XP_008468556.1	0.01	9	18	4	20	5	2	6	12.75	4.33333	0.339869	-1.55695
putative ribosomal protein L15 [Diaphorina citri]	gi|110671442	ABG81972.1	0.025	3	12	7	17	4	1	5	9.75	3.33333	0.34188	-1.54844
protein croquemort-like, partial [Diaphorina citri]	gi|662200762	XP_008473608.1	0.033	6	14	8	7	3	4	2	8.75	3	0.342857	-1.54432
fatty acid synthase-like [Diaphorina citri]	gi|662199987	XP_008473182.1	0.00041	4	29	6	65	4	19	4	26	9	0.346154	-1.53051
molecular chaperone DnaK [Candidatus Carsonella ruddii DC]	gi|527135717 (+1)	AGS06568.1	< 0.00010	12	18	12	97	14	15	8	34.75	12.3333	0.354916	-1.49445
sorbitol dehydrogenase-like [Diaphorina citri]	gi|662195031	XP_008470488.1	0.0049	8	19	3	43	14	0	6	18.25	6.66667	0.365297	-1.45286
apolipophorins-like, partial [Diaphorina citri]	gi|662216279	XP_008482064.1	0.001	4	30	5	63	9	17	2	25.5	9.33333	0.366013	-1.45003
membrane protein [Wolbachia endosymbiont of Diaphorina citri]	gi|516101809	WP_017532389.1	0.024	9	9	7	22	10	1	2	11.75	4.33333	0.368794	-1.43911
dnaJ homolog subfamily C member 3-like [Diaphorina citri]	gi|662219465	XP_008483817.1	0.0085	11	21	15	18	10	4	4	16.25	6	0.369231	-1.43741
heat shock 70 kDa protein F, mitochondrial-like isoform X1 [Diaphorina citri]	gi|662219143	XP_008483637.1	0.00028	12	18	11	91	14	15	8	33	12.3333	0.373737	-1.4199
natterin-3-like [Diaphorina citri]	gi|662189149	XP_008488281.1	0.0027	11	27	17	34	8	8	9	22.25	8.33333	0.374532	-1.41684
UDP-glucuronosyltransferase 2B20-like, partial [Diaphorina citri]	gi|662196016	XP_008471020.1	0.0035	19	32	10	24	9	8	7	21.25	8	0.376471	-1.40939
hypothetical protein [Wolbachia endosymbiont of Diaphorina citri]	gi|516101930	WP_017532510.1	0.012	10	10	16	27	11	3	4	15.75	6	0.380952	-1.39232
peroxisomal (S)-2-hydroxy-acid oxidase GLO3-like [Diaphorina citri]	gi|662208025	XP_008477542.1	0.038	8	16	4	14	6	2	4	10.5	4	0.380952	-1.39232
apyrase-like, partial [Diaphorina citri]	gi|662185429	XP_008477058.1	< 0.00010	56	71	37	84	28	18	26	62	24	0.387097	-1.36923
heat shock 70 kDa protein cognate 5-like isoform X2 [Diaphorina citri]	gi|662219145	XP_008483638.1	0.0011	11	17	10	79	14	12	8	29.25	11.3333	0.387464	-1.36786
malate--CoA ligase subunit beta [Wolbachia endosymbiont of Diaphorina citri]	gi|516101329	WP_017531909.1	0.031	9	16	8	15	9	3	2	12	4.66667	0.388889	-1.36257
very long-chain specific acyl-CoA dehydrogenase, mitochondrial [Diaphorina citri]	gi|662202858	XP_008474742.1	< 0.00010	49	66	39	71	22	22	22	56.25	22	0.391111	-1.35435
cofilin/actin-depolymerizing factor homolog [Diaphorina citri]	gi|662198211	XP_008472218.1	0.028	6	14	1	30	10	0	5	12.75	5	0.392157	-1.3505
delta(24)-sterol reductase-like [Diaphorina citri]	gi|662216506	XP_008482187.1	0.042	8	21	7	8	2	6	5	11	4.33333	0.393939	-1.34395
peptidoglycan-associated lipoprotein [Wolbachia endosymbiont of Diaphorina citri]	gi|516101767	WP_017532347.1	0.014	15	16	12	27	10	5	6	17.5	7	0.4	-1.32193
UDP-glucuronosyltransferase 2B33-like isoform X1 [Diaphorina citri]	gi|662192594 (+1)	XP_008469161.1	0.021	10	24	13	13	9	4	5	15	6	0.4	-1.32193
uncharacterized protein LOC103509418 [Diaphorina citri]	gi|662184520	XP_008472259.1	0.021	6	10	11	33	4	14	0	15	6	0.4	-1.32193
bleomycin hydrolase-like, partial [Diaphorina citri]	gi|662216722	XP_008482308.1	0.033	7	20	4	24	9	2	6	13.75	5.66667	0.412121	-1.27886
NADH dehydrogenase [ubiquinone] iron-sulfur protein 2, mitochondrial [Diaphorina citri]	gi|662187693	XP_008487487.1	0.015	12	31	14	22	10	6	9	19.75	8.33333	0.421941	-1.24489
NADH dehydrogenase [ubiquinone] 1 alpha subcomplex subunit 10, mitochondrial [Diaphorina citri]	gi|662212934	XP_008480228.1	0.0031	31	35	24	33	11	13	15	30.75	13	0.422764	-1.24207
trifunctional enzyme subunit alpha, mitochondrial-like [Diaphorina citri]	gi|662196464	XP_008471263.1	0.011	16	29	11	35	12	6	11	22.75	9.66667	0.424908	-1.23478
allergen Cr-PI-like [Diaphorina citri]	gi|662208685	XP_008477906.1	< 0.00010	86	196	166	160	88	101	6	152	65	0.427632	-1.22556
UDP-glucuronosyltransferase 2B7-like [Diaphorina citri]	gi|662205137	XP_008475967.1	0.0021	32	56	17	35	12	15	18	35	15	0.428571	-1.22239
histone H1-II [Diaphorina citri]	gi|662199232	XP_008472772.1	0.042	7	26	9	14	6	6	6	14	6	0.428571	-1.22239
succinate dehydrogenase [ubiquinone] flavoprotein subunit, mitochondrial [Diaphorina citri]	gi|662188053	XP_008487682.1	0.00018	40	72	37	77	22	27	25	56.5	24.6667	0.436578	-1.19569
probable delta-1-pyrroline-5-carboxylate synthase, partial [Diaphorina citri]	gi|662218082	XP_008483053.1	0.022	15	20	12	32	8	13	5	19.75	8.66667	0.438819	-1.1883
uncharacterized protein LOC103520241 [Diaphorina citri]	gi|662186719	XP_008483558.1	0.00011	50	93	33	70	27	24	30	61.5	27	0.439024	-1.18763
hypothetical protein [Wolbachia endosymbiont of Diaphorina citri]	gi|516101366	WP_017531946.1	0.039	18	7	15	26	13	3	6	16.5	7.33333	0.444444	-1.16993
LOW QUALITY PROTEIN: transferrin-like [Diaphorina citri]	gi|662195106	XP_008470529.1	0.039	10	21	10	25	9	5	8	16.5	7.33333	0.444444	-1.16993
40S ribosomal protein S6 [Diaphorina citri]	gi|662193427	XP_008469622.1	0.029	7	43	10	15	15	0	10	18.75	8.33333	0.444444	-1.16993
probable 3-hydroxyacyl-CoA dehydrogenase B0272.3 [Diaphorina citri]	gi|662210178	XP_008478719.1	0.035	13	14	11	31	9	6	8	17.25	7.66667	0.444444	-1.16993
probable hydroxyacid-oxoacid transhydrogenase, mitochondrial [Diaphorina citri]	gi|662185144	XP_008475568.1	0.027	11	26	15	28	11	9	7	20	9	0.45	-1.152
transferrin [Diaphorina citri]	gi|662195102	XP_008470527.1	0.033	11	27	10	26	10	6	9	18.5	8.33333	0.45045	-1.15056
LOW QUALITY PROTEIN: apolipophorins-like [Diaphorina citri]	gi|662190099	XP_008467797.1	< 0.00010	44	252	32	500	83	167	32	207	94	0.454106	-1.1389
60S ribosomal protein L4-like [Diaphorina citri]	gi|662194197	XP_008470038.1	0.035	15	30	16	22	8	11	10	20.75	9.66667	0.465863	-1.10202
clathrin heavy chain-like, partial [Diaphorina citri]	gi|662215190	XP_008481464.1	0.035	10	34	3	36	18	2	9	20.75	9.66667	0.465863	-1.10202
ATP-citrate synthase [Diaphorina citri]	gi|662190200	XP_008467853.1	0.017	8	41	2	65	18	12	11	29	13.6667	0.471264	-1.08539
LOW QUALITY PROTEIN: spectrin beta chain, non-erythrocytic 1-like [Diaphorina citri]	gi|662184817	XP_008473865.1	< 0.00010	44	199	43	55	56	13	52	85.25	40.3333	0.473118	-1.07973
uncharacterized family 31 glucosidase KIAA1161-like [Diaphorina citri]	gi|662205122	XP_008475960.1	0.0054	33	44	30	59	26	14	19	41.5	19.6667	0.473896	-1.07736
proline dehydrogenase 1, mitochondrial [Diaphorina citri]	gi|662211562	XP_008479475.1	0.027	15	36	22	28	12	10	14	25.25	12	0.475248	-1.07325
putative ATP synthase subunit f, mitochondrial [Diaphorina citri]	gi|662202808	XP_008474714.1	0.019	14	40	24	37	13	16	12	28.75	13.6667	0.475362	-1.0729
NADP-dependent malic enzyme-like, partial [Diaphorina citri]	gi|662186493	XP_008482419.1	0.029	13	32	9	44	14	12	9	24.5	11.6667	0.47619	-1.07039
isocitrate dehydrogenase [NADP], mitochondrial-like [Diaphorina citri]	gi|662186255	XP_008481246.1	0.025	14	32	6	63	16	11	15	28.75	14	0.486957	-1.03814
probable 4-coumarate--CoA ligase 1 [Diaphorina citri]	gi|662190838	XP_008468202.1	0.049	13	26	17	38	14	8	13	23.5	11.6667	0.496454	-1.01027
hypothetical protein [Wolbachia endosymbiont of Diaphorina citri]	gi|516101286	WP_017531866.1	0.011	27	40	24	85	37	13	16	44	22	0.5	-1
staphylococcal nuclease domain-containing protein 1-like, partial [Diaphorina citri]	gi|662210685	XP_008478994.1	0.021	21	44	7	74	29	7	19	36.5	18.3333	0.502283	-0.993427
probable 3-hydroxyacyl-CoA dehydrogenase B0272.3 isoform X3 [Diaphorina citri]	gi|662210160 (+1)	XP_008478709.1	0.019	29	35	23	64	24	14	19	37.75	19	0.503311	-0.990477
juvenile hormone epoxide hydrolase 1-like [Diaphorina citri]	gi|662204006	XP_008475363.1	0.002	49	102	54	78	44	29	34	70.75	35.6667	0.504122	-0.988154
phosphate carrier protein, mitochondrial-like [Diaphorina citri]	gi|662191655	XP_008468651.1	0.015	28	58	28	57	23	22	20	42.75	21.6667	0.506823	-0.980447
bifunctional purine biosynthesis protein PURH isoform X1 [Diaphorina citri]	gi|662209302	XP_008478246.1	0.037	14	29	3	77	30	4	13	30.75	15.6667	0.509485	-0.972888
bifunctional purine biosynthesis protein PURH isoform X2 [Diaphorina citri]	gi|662209304	XP_008478247.1	0.037	14	29	3	77	30	4	13	30.75	15.6667	0.509485	-0.972888
trifunctional enzyme subunit alpha, mitochondrial-like [Diaphorina citri]	gi|662196462	XP_008471262.1	0.042	21	41	16	44	17	12	18	30.5	15.6667	0.513661	-0.961111
uncharacterized family 31 glucosidase KIAA1161-like, partial [Diaphorina citri]	gi|662222241	XP_008485355.1	0.042	26	40	22	45	22	13	17	33.25	17.3333	0.521303	-0.939805
LOW QUALITY PROTEIN: uncharacterized protein LOC103518425, partial [Diaphorina citri]	gi|662215633	XP_008481708.1	0.0062	51	99	54	66	33	34	39	67.5	35.3333	0.523457	-0.933858
pyruvate carboxylase, mitochondrial-like [Diaphorina citri]	gi|662192943	XP_008469353.1	0.0012	77	102	61	159	53	56	48	99.75	52.3333	0.524645	-0.930587
maltase A1-like [Diaphorina citri]	gi|662184055	XP_008469813.1	< 0.00010	277	372	250	445	191	155	184	336	176.667	0.525794	-0.927431
2-oxoglutarate dehydrogenase, mitochondrial [Diaphorina citri]	gi|662205659	XP_008476253.1	0.024	39	64	25	65	29	22	26	48.25	25.6667	0.531952	-0.910633
cathepsin B-like cysteine proteinase 4 isoform X2 [Diaphorina citri]	gi|662196044	XP_008471035.1	0.0046	72	85	51	122	47	38	47	82.5	44	0.533333	-0.906891
restriction endonuclease subunit S [Wolbachia endosymbiont of Diaphorina citri]	gi|516101559	WP_017532139.1	0.011	51	56	54	110	57	24	28	67.75	36.3333	0.536285	-0.898927
4-aminobutyrate aminotransferase, mitochondrial, partial [Diaphorina citri]	gi|662191514	XP_008468575.1	0.037	28	52	35	54	24	17	27	42.25	22.6667	0.536489	-0.898379
LOW QUALITY PROTEIN: glutamate dehydrogenase, mitochondrial-like [Diaphorina citri]	gi|662214999	XP_008481358.1	0.01	58	81	45	98	39	37	38	70.5	38	0.539007	-0.891624
probable aconitate hydratase, mitochondrial [Diaphorina citri]	gi|662199757	XP_008473057.1	< 0.00010	164	253	157	356	140	107	138	232.5	128.333	0.551971	-0.857335
probable ATP-dependent RNA helicase DDX52 [Diaphorina citri]	gi|662205120	XP_008475959.1	0.0078	81	103	70	128	59	47	53	95.5	53	0.554974	-0.849508
3-ketoacyl-CoA thiolase, mitochondrial isoform X1 [Diaphorina citri]	gi|662207989	XP_008477522.1	0.016	61	78	61	105	41	37	49	76.25	42.3333	0.555191	-0.848943
3-ketoacyl-CoA thiolase, mitochondrial isoform X2 [Diaphorina citri]	gi|662207991	XP_008477523.1	0.016	61	78	61	105	41	37	49	76.25	42.3333	0.555191	-0.848943
hypoxia up-regulated protein 1-like [Diaphorina citri]	gi|662224677	XP_008486694.1	0.032	43	82	33	115	56	20	40	68.25	38.6667	0.566545	-0.819739
NADH-ubiquinone oxidoreductase 75 kDa subunit, mitochondrial, partial [Diaphorina citri]	gi|662194155	XP_008470014.1	0.012	90	113	80	140	53	64	64	105.75	60.3333	0.570528	-0.80963
hypothetical protein [Wolbachia endosymbiont of Diaphorina citri]	gi|516101179	WP_017531759.1	0.035	52	71	57	113	66	27	33	73.25	42	0.573379	-0.802439
spectrin alpha chain-like isoform X1 [Diaphorina citri]	gi|662211470 (+1)	XP_008479422.1	0.014	125	274	131	267	141	91	131	199.25	121	0.607277	-0.719573
molecular chaperone GroeL [Wolbachia endosymbiont of Diaphorina citri]	gi|516101041	WP_017531621.1	0.03	113	154	136	241	116	87	92	161	98.3333	0.610766	-0.711308
hypothetical protein [Wolbachia endosymbiont of Diaphorina citri]	gi|516101398	WP_017531978.1	0.049	233	322	247	493	244	175	206	323.75	208.333	0.643501	-0.635987
spectrin alpha chain [Diaphorina citri]	gi|662211474	XP_008479424.1	0.025	328	686	372	692	380	253	376	519.5	336.333	0.647417	-0.627232
V-type proton ATPase catalytic subunit A [Diaphorina citri]	gi|662194507	XP_008470205.1	0.002	236	380	211	562	309	225	292	347.25	275.333	0.792897	-0.334795
glyceraldehyde-3-phosphate dehydrogenase 2 isoform X1 [Diaphorina citri]	gi|662212233 (+1)	XP_008479841.1	0.018	83	148	65	274	131	102	112	142.5	115	0.807018	-0.309328
uncharacterized protein LOC103520276, partial [Diaphorina citri]	gi|662219055	XP_008483587.1	0.02	85	144	73	225	123	83	114	131.75	106.667	0.809614	-0.304694
LOW QUALITY PROTEIN: probable trehalose-phosphate phosphatase 1, partial [Diaphorina citri]	gi|662218813	XP_008483454.1	0.034	63	116	51	183	103	60	88	103.25	83.6667	0.810331	-0.303417
alkaline phosphatase-like [Diaphorina citri]	gi|662211518	XP_008479449.1	0.00019	262	432	309	502	325	291	299	376.25	305	0.810631	-0.302882
V-type proton ATPase subunit C [Diaphorina citri]	gi|662213836	XP_008480724.1	0.013	71	134	77	186	116	67	107	117	96.6667	0.826211	-0.275418
LOW QUALITY PROTEIN: 14-3-3 protein epsilon [Diaphorina citri]	gi|662204728	XP_008475750.1	0.033	37	79	43	137	70	48	67	74	61.6667	0.833333	-0.263034
glutamine synthetase 2 cytoplasmic-like isoform X1 [Diaphorina citri]	gi|662206820 (+3)	XP_008476884.1	0.043	37	68	33	107	62	38	54	61.25	51.3333	0.838095	-0.254814
heat shock protein 83-like [Diaphorina citri]	gi|662200834	XP_008473647.1	0.034	36	76	33	127	66	39	66	68	57	0.838235	-0.254573
nucleoside diphosphate kinase-like [Diaphorina citri]	gi|662216510	XP_008482190.1	0.03	41	73	30	135	71	46	59	69.75	58.6667	0.841099	-0.249652
glycerol-3-phosphate dehydrogenase [NAD(+)], cytoplasmic-like [Diaphorina citri]	gi|662207937	XP_008477494.1	0.05	13	56	7	136	65	23	46	53	44.6667	0.842767	-0.246794
tropomyosin [Diaphorina citri]	gi|662193248	XP_008469522.1	0.02	54	79	45	143	81	61	61	80.25	67.6667	0.843198	-0.246056
bile salt-activated lipase-like, partial [Diaphorina citri]	gi|662212174	XP_008479807.1	0.016	40	80	21	165	89	32	75	76.5	65.3333	0.854031	-0.22764
tropomyosin-1 [Diaphorina citri]	gi|662195007	XP_008470475.1	0.015	48	75	36	150	73	61	64	77.25	66	0.854369	-0.227069
V-type proton ATPase subunit E-like [Diaphorina citri]	gi|662224732 (+1)	XP_008486726.1	0.00097	100	151	93	248	149	99	133	148	127	0.858108	-0.220769
cytosolic non-specific dipeptidase-like [Diaphorina citri]	gi|662213650	XP_008480621.1	0.022	36	69	21	113	65	34	56	59.75	51.6667	0.864714	-0.209705
charged multivesicular body protein 4c isoform X1 [Diaphorina citri]	gi|662184087 (+2)	XP_008470005.1	0.048	29	38	24	72	53	22	31	40.75	35.3333	0.867076	-0.20577
E3 ubiquitin-protein ligase BRE1-like [Diaphorina citri]	gi|662193020	XP_008469393.1	0.0097	46	80	67	116	75	81	45	77.25	67	0.867314	-0.205374
eukaryotic translation initiation factor 5A [Diaphorina citri]	gi|662197167	XP_008471649.1	0.042	18	33	14	83	49	15	34	37	32.6667	0.882883	-0.179706
neurofilament medium polypeptide-like [Diaphorina citri]	gi|662211964	XP_008479690.1	0.0089	39	45	50	111	69	45	50	61.25	54.6667	0.892517	-0.164048
phosphoglucomutase-like, partial [Diaphorina citri]	gi|662222157	XP_008485306.1	0.04	11	27	3	88	39	12	36	32.25	29	0.899225	-0.153246
myosin regulatory light chain 2 [Diaphorina citri]	gi|662209172	XP_008478173.1	0.026	22	28	25	82	39	31	36	39.25	35.3333	0.900212	-0.151663
putative protein FAM10A4 [Diaphorina citri]	gi|662194505	XP_008470203.1	0.017	29	43	20	88	60	21	41	45	40.6667	0.903704	-0.146078
alanine aminotransferase 2 [Diaphorina citri]	gi|662205880	XP_008476374.1	0.019	25	46	17	80	47	22	45	42	38	0.904762	-0.14439
V-type proton ATPase subunit G [Diaphorina citri]	gi|662210913 (+1)	XP_008479120.1	0.024	23	34	23	63	40	20	38	35.75	32.6667	0.913753	-0.130124
myosin heavy chain, muscle-like, partial [Diaphorina citri]	gi|662220194	XP_008484217.1	0.0037	28	67	36	116	75	40	55	61.75	56.6667	0.917679	-0.123939
EH domain-containing protein 1 [Diaphorina citri]	gi|662184004	XP_008469508.1	0.024	22	34	22	60	44	15	36	34.5	31.6667	0.917874	-0.123631
annexin B9 [Diaphorina citri]	gi|662190775	XP_008468168.1	0.0068	34	55	33	87	59	40	45	52.25	48	0.91866	-0.122397
myosin heavy chain, muscle-like [Diaphorina citri]	gi|662204082	XP_008475404.1	0.00034	40	102	52	165	122	59	69	89.75	83.3333	0.928505	-0.107018
glutathione S-transferase-like [Diaphorina citri]	gi|662216795	XP_008482350.1	0.0074	31	48	21	88	54	23	54	47	43.6667	0.929078	-0.106128
troponin T, partial [Diaphorina citri]	gi|662207368	XP_008477184.1	0.032	15	32	9	51	31	21	23	26.75	25	0.934579	-0.0976108
inorganic pyrophosphatase-like isoform X2 [Diaphorina citri]	gi|662191328	XP_008468472.1	0.00088	38	68	32	153	94	37	73	72.75	68	0.934708	-0.0974125
14-3-3 protein zeta-like [Diaphorina citri]	gi|662211990	XP_008479703.1	0.033	14	27	13	50	31	15	27	26	24.3333	0.935897	-0.0955777
D-3-phosphoglycerate dehydrogenase [Diaphorina citri]	gi|662184878	XP_008474224.1	0.02	19	36	7	66	43	16	31	32	30	0.9375	-0.0931094
putative cysteine proteinase CG12163 [Diaphorina citri]	gi|662198363	XP_008472301.1	0.028	21	22	19	44	29	22	24	26.5	25	0.943396	-0.0840643
triosephosphate isomerase-like, partial [Diaphorina citri]	gi|662202324	XP_008474454.1	0.03	14	22	12	52	28	20	23	25	23.6667	0.946667	-0.0790716
inorganic pyrophosphatase-like [Diaphorina citri]	gi|662191360	XP_008468490.1	0.012	15	35	17	75	49	17	35	35.5	33.6667	0.948357	-0.0764981
bifunctional ATP-dependent dihydroxyacetone kinase/FAD-AMP lyase (cyclizing)-like [Diaphorina citri]	gi|662185198	XP_008475832.1	0.0045	32	59	24	69	51	32	48	46	43.6667	0.949275	-0.0751015
heat shock factor-binding protein 1-like [Diaphorina citri]	gi|662219735	XP_008483966.1	0.021	16	24	18	41	32	19	21	24.75	24	0.969697	-0.0443941
protein DJ-1-like, partial [Diaphorina citri]	gi|662193401	XP_008469608.1	0.01	15	33	11	64	39	16	35	30.75	30	0.97561	-0.0356239
glyceraldehyde-3-phosphate dehydrogenase-like [Diaphorina citri]	gi|662199329	XP_008472826.1	0.044	10	18	5	32	17	15	16	16.25	16	0.984615	-0.0223678
translationally-controlled tumor protein homolog [Diaphorina citri]	gi|662197941	XP_008472073.1	0.03	11	19	11	36	23	14	20	19.25	19	0.987013	-0.018859
3-hydroxyacyl-CoA dehydrogenase type-2 [Diaphorina citri]	gi|662202444	XP_008474517.1	0.048	9	19	7	24	16	11	17	14.75	14.6667	0.99435	-0.00817393
Below the 0.5 log2 fold change cutoff
