# Supplementary material for: Combining 'omics and microscopy to visualize interactions between the Asian citrus psyllid vector and the Huanglongbing pathogen Candidatus Liberibacter asiaticus in the insect gut
Source: PLoS One. 2017 Jun 20;12(6):e0179531. doi: 10.1371/journal.pone.0179531 (PMC5478155; doi:10.1371/journal.pone.0179531)
Supplement: S3 Table — Tandem mass spectra were matched to peptide sequences in a custom database containing endosymbiont, CLas and psyllid proteins at a 95% threshold with a 0.03% decoy false discovery rate (FDR). Proteins were identified with a 99% threshold and 0.6% decoy FDR with a minimum of two matching peptide sequences. (XLSX) [file pone.0179531.s005.xlsx]

## Sheet: Table S4 All Protein
						Spectral Counts
ACP Gut Proteome: All Proteins						CLas-	CLas-	CLas-	CLas-	CLas+	CLas+	CLas+
#	Identified Proteins	GI Number	Accession Number	Molecular Weight	Fisher's Exact Test (P-Value): (p <= 0.05)	Rep 1	Rep 2	Rep 3	Rep 4	Rep 1	Rep 2	Rep 3	CLas- Avg	CLas+ Avg	Fold Change +/-	Log2FC
2	putative uncharacterized protein DDB_G0286901, partial [Diaphorina citri]	gi|662224569	XP_008486634.1	33 kDa	0.00011	4	29	28	3	3	8	0	16	3.66667	0.229167	-2.12553
100	uncharacterized protein LOC103520241 [Diaphorina citri]	gi|662186719	XP_008483558.1	127 kDa	0.00011	50	93	33	70	27	24	30	61.5	27	0.439024	-1.18763
573	protein CDV3 homolog isoform X1 [Diaphorina citri]	gi|662186146 (+1)	XP_008480692.1	27 kDa	0.00012	1	5	1	11	18	2	9	4.5	9.66667	2.14815	1.10309
949	beta-ureidopropionase-like [Diaphorina citri]	gi|662190939	XP_008468259.1	33 kDa	0.00012	3	7	1	7	9	10	10	4.5	9.66667	2.14815	1.10309
292.1	platelet-activating factor acetylhydrolase IB subunit beta isoform X1 [Diaphorina citri]	gi|662195894 (+2)	XP_008470954.1	25 kDa	0.00013	14	17	10	57	48	10	31	24.5	29.6667	1.21088	0.276061
915.1	high affinity copper uptake protein 1-like, partial [Diaphorina citri]	gi|662197740	XP_008471964.1	16 kDa	0.00014	10	17	6	10	1	1	3	10.75	1.66667	0.155039	-2.6893
1299	succinyl-CoA synthetase subsunit alpha [Wolbachia endosymbiont of Diaphorina citri]	gi|516101330	WP_017531910.1	30 kDa	0.00014	5	4	4	8	0	0	0	5.25	0	0	#NUM!
343.1	dentin sialophosphoprotein [Diaphorina citri]	gi|662203529	XP_008475106.1	207 kDa	0.00015	2	3	2	4	15	3	4	2.75	7.33333	2.66667	1.41504
411	collagen alpha-5(IV) chain [Diaphorina citri]	gi|662185929	XP_008479572.1	175 kDa	0.00016	4	30	4	1	3	1	0	9.75	1.33333	0.136752	-2.87036
235	uncharacterized protein LOC103506496 [Diaphorina citri]	gi|662192496	XP_008469106.1	160 kDa	0.00017	2	9	4	6	21	2	8	5.25	10.3333	1.96825	0.976916
145	succinate dehydrogenase [ubiquinone] flavoprotein subunit, mitochondrial [Diaphorina citri]	gi|662188053	XP_008487682.1	78 kDa	0.00018	40	72	37	77	22	27	25	56.5	24.6667	0.436578	-1.19569
3	alkaline phosphatase-like [Diaphorina citri]	gi|662211518	XP_008479449.1	63 kDa	0.00019	262	432	309	502	325	291	299	376.25	305	0.810631	-0.302882
105	flocculation protein FLO11 [Diaphorina citri]	gi|662203575	XP_008475131.1	120 kDa	0.00021	19	41	28	71	65	13	50	39.75	42.6667	1.07338	0.102155
1166.1	mitochondrial intermembrane space import and assembly protein 40-B-like [Diaphorina citri]	gi|662198120	XP_008472168.1	16 kDa	0.00021	0	1	1	2	8	4	2	1	4.66667	4.66667	2.22239
209	proteoglycan 4-like [Diaphorina citri]	gi|662189087	XP_008488247.1	78 kDa	0.00027	12	23	12	47	47	6	31	23.5	28	1.19149	0.252766
759	muscle-specific protein 20 isoform X1 [Diaphorina citri]	gi|662186363 (+2)	XP_008481814.1	20 kDa	0.00027	1	4	0	9	13	6	5	3.5	8	2.28571	1.19265
254.2	heat shock 70 kDa protein F, mitochondrial-like isoform X1 [Diaphorina citri]	gi|662219143	XP_008483637.1	66 kDa	0.00028	12	18	11	91	14	15	8	33	12.3333	0.373737	-1.4199
940	UDP-glucuronosyltransferase 2B33-like [Diaphorina citri]	gi|662213129	XP_008480336.1	14 kDa	0.00028	12	22	5	12	1	4	3	12.75	2.66667	0.20915	-2.25739
685	probable cyclin-dependent serine/threonine-protein kinase DDB_G0292550, partial [Diaphorina citri]	gi|662208689	XP_008477908.1	76 kDa	0.00031	5	13	14	12	0	6	0	11	2	0.181818	-2.45943
50.1	myosin heavy chain, muscle-like [Diaphorina citri]	gi|662204082	XP_008475404.1	123 kDa	0.00034	40	102	52	165	122	59	69	89.75	83.3333	0.928505	-0.107018
921.1	CTL-like protein 2 [Diaphorina citri]	gi|662201176	XP_008473832.1	82 kDa	0.00036	3	20	11	6	3	2	0	10	1.66667	0.166667	-2.58496
482	leucine-rich repeat-containing protein 15-like, partial [Diaphorina citri]	gi|662188061	XP_008487687.1	47 kDa	0.00037	4	11	10	14	19	13	12	9.75	14.6667	1.50427	0.589067
412	elongation factor Tu [Wolbachia endosymbiont of Diaphorina citri]	gi|516101903	WP_017532483.1	43 kDa	0.00038	20	31	12	36	12	4	9	24.75	8.33333	0.3367	-1.57046
168	fatty acid synthase-like [Diaphorina citri]	gi|662199987	XP_008473182.1	154 kDa	0.00041	4	29	6	65	4	19	4	26	9	0.346154	-1.53051
774	probable cytochrome P450 6a14 [Diaphorina citri]	gi|662203833	XP_008475270.1	29 kDa	0.00043	24	31	10	28	8	7	8	23.25	7.66667	0.329749	-1.60056
591.1	LOW QUALITY PROTEIN: trichohyalin-like [Diaphorina citri]	gi|662207555	XP_008477284.1	390 kDa	0.00046	0	0	0	1	7	0	2	0.25	3	12	3.58496
922.1	coatomer subunit epsilon [Diaphorina citri]	gi|662205353	XP_008476085.1	32 kDa	0.0005	4	17	6	12	4	0	1	9.75	1.66667	0.17094	-2.54844
910.1	fatty aldehyde dehydrogenase [Diaphorina citri]	gi|662218309	XP_008483175.1	37 kDa	0.00051	3	9	3	3	0	0	0	4.5	0	0	#NUM!
1057	ATP synthase subunit s, mitochondrial-like [Diaphorina citri]	gi|662200668 (+3)	XP_008473556.1	22 kDa	0.00051	1	7	4	6	0	0	0	4.5	0	0	#NUM!
1245	transmembrane and coiled-coil domain-containing protein 1 [Diaphorina citri]	gi|662194800	XP_008470363.1	21 kDa	0.00056	3	7	5	8	1	0	0	5.75	0.333333	0.057971	-4.10852
565.1	putative leucine-rich repeat-containing protein DDB_G0290503 [Diaphorina citri]	gi|662186861	XP_008484244.1	55 kDa	0.00057	0	0	0	0	2	5	0	0	2.33333	#DIV/0!	#DIV/0!
565.2	putative leucine-rich repeat-containing protein DDB_G0290503 [Diaphorina citri]	gi|662186889	XP_008484380.1	82 kDa	0.00057	0	0	0	0	2	5	0	0	2.33333	#DIV/0!	#DIV/0!
1503	enoyl-CoA hydratase domain-containing protein 3, mitochondrial-like, partial [Diaphorina citri]	gi|662222663	XP_008485588.1	15 kDa	0.00057	0	0	0	0	5	1	1	0	2.33333	#DIV/0!	#DIV/0!
1512	hypothetical protein CLIBASIA_04910 [Candidatus Liberibacter asiaticus str. psy62]	gi|254040757 (+6)	ACT57553.1	10 kDa	0.00057	0	0	0	0	0	7	0	0	2.33333	#DIV/0!	#DIV/0!
85	myosin-9-like [Diaphorina citri]	gi|662204822	XP_008475801.1	67 kDa	0.00058	29	52	20	99	65	31	54	50	50	1	0
1145	peptidyl-prolyl cis-trans isomerase FKBP4-like [Diaphorina citri]	gi|662197075	XP_008471598.1	59 kDa	0.00072	0	0	0	2	9	0	1	0.5	3.33333	6.66667	2.73697
156.1	far upstream element-binding protein 1-like [Diaphorina citri]	gi|662195275	XP_008470619.1	86 kDa	0.00073	11	17	6	25	33	6	18	14.75	19	1.28814	0.365284
1045	membrane protein [Wolbachia endosymbiont of Diaphorina citri]	gi|648400895	WP_026092646.1	46 kDa	0.00078	1	7	6	3	0	0	0	4.25	0	0	#NUM!
1359	sialin [Diaphorina citri]	gi|662204219	XP_008475478.1	52 kDa	0.00078	3	14	0	0	0	0	0	4.25	0	0	#NUM!
469.1	phosphoglycerate mutase 1-like [Diaphorina citri]	gi|662188457	XP_008487904.1	32 kDa	0.0008	5	5	2	28	21	4	18	10	14.3333	1.43333	0.519374
1008	GTP:AMP phosphotransferase AK3, mitochondrial [Diaphorina citri]	gi|662212946 (+1)	XP_008480235.1	26 kDa	0.00081	3	4	2	13	1	0	0	5.5	0.333333	0.0606061	-4.04439
68.2	inorganic pyrophosphatase-like isoform X2 [Diaphorina citri]	gi|662191328	XP_008468472.1	30 kDa	0.00088	38	68	32	153	94	37	73	72.75	68	0.934708	-0.0974125
1303	facilitated trehalose transporter Tret1-like [Diaphorina citri]	gi|662217410 (+1)	XP_008482686.1	59 kDa	0.00088	6	14	4	6	1	1	1	7.5	1	0.133333	-2.90689
574	mucin-22-like [Diaphorina citri]	gi|662188059	XP_008487686.1	53 kDa	0.00093	2	3	3	6	9	5	8	3.5	7.33333	2.09524	1.06711
19	V-type proton ATPase subunit E-like [Diaphorina citri]	gi|662224732 (+1)	XP_008486726.1	26 kDa	0.00097	100	151	93	248	149	99	133	148	127	0.858108	-0.220769
378.1	apolipophorins-like, partial [Diaphorina citri]	gi|662216279	XP_008482064.1	35 kDa	0.001	4	30	5	63	9	17	2	25.5	9.33333	0.366013	-1.45003
254.3	heat shock 70 kDa protein cognate 5-like isoform X2 [Diaphorina citri]	gi|662219145	XP_008483638.1	56 kDa	0.0011	11	17	10	79	14	12	8	29.25	11.3333	0.387464	-1.36786
444	ras GTPase-activating protein-binding protein 1 isoform X1 [Diaphorina citri]	gi|662201420 (+1)	XP_008473962.1	60 kDa	0.0011	1	3	1	6	12	0	7	2.75	6.33333	2.30303	1.20353
57	pyruvate carboxylase, mitochondrial-like [Diaphorina citri]	gi|662192943	XP_008469353.1	120 kDa	0.0012	77	102	61	159	53	56	48	99.75	52.3333	0.524645	-0.930587
710	26S proteasome non-ATPase regulatory subunit 7 [Diaphorina citri]	gi|662189383	XP_008467415.1	31 kDa	0.0012	3	4	2	9	13	4	8	4.5	8.33333	1.85185	0.888969
522	LOW QUALITY PROTEIN: C-1-tetrahydrofolate synthase, cytoplasmic [Diaphorina citri]	gi|662195246	XP_008470605.1	82 kDa	0.0013	6	19	1	37	8	1	5	15.75	4.66667	0.296296	-1.75489
811	26S proteasome non-ATPase regulatory subunit 12 [Diaphorina citri]	gi|662191282	XP_008468450.1	52 kDa	0.0013	3	10	3	9	1	0	1	6.25	0.666667	0.106667	-3.22882
713	uncharacterized protein LOC103514871, partial [Diaphorina citri]	gi|662208869	XP_008478010.1	17 kDa	0.0014	6	10	9	21	17	12	17	11.5	15.3333	1.33333	0.415037
562	transport and Golgi organization 2 homolog [Diaphorina citri]	gi|662185463	XP_008477227.1	33 kDa	0.0015	2	2	0	17	18	1	8	5.25	9	1.71429	0.777608
652.1	UDP-glucuronosyltransferase 2B7-like [Diaphorina citri]	gi|662190109	XP_008467803.1	93 kDa	0.0015	8	21	6	10	1	3	4	11.25	2.66667	0.237037	-2.07682
889	30S ribosomal protein S2 [Wolbachia endosymbiont of Diaphorina citri]	gi|648400952	WP_026092703.1	30 kDa	0.0015	9	14	9	13	8	0	0	11.25	2.66667	0.237037	-2.07682
1005	thioredoxin [Wolbachia endosymbiont of Diaphorina citri]	gi|516101608	WP_017532188.1	12 kDa	0.0015	8	11	13	19	5	2	3	12.75	3.33333	0.261438	-1.93546
856	glycogen phosphorylase-like [Diaphorina citri]	gi|662205032	XP_008475915.1	43 kDa	0.0018	1	5	0	18	0	2	0	6	0.666667	0.111111	-3.16993
975	glycogen phosphorylase-like [Diaphorina citri]	gi|662205030	XP_008475913.1	37 kDa	0.0018	0	4	0	11	0	0	0	3.75	0	0	#NUM!
1263	uncharacterized protein LOC103509476 [Diaphorina citri]	gi|662184532	XP_008472321.1	25 kDa	0.0018	1	1	0	0	4	2	3	0.5	3	6	2.58496
1513	small ubiquitin-related modifier 1-like [Diaphorina citri]	gi|662197589	XP_008471879.1	6 kDa	0.0018	0	0	0	2	7	0	2	0.5	3	6	2.58496
5	V-type proton ATPase catalytic subunit A [Diaphorina citri]	gi|662194507	XP_008470205.1	68 kDa	0.002	236	380	211	562	309	225	292	347.25	275.333	0.792897	-0.334795
89.1	juvenile hormone epoxide hydrolase 1-like [Diaphorina citri]	gi|662204006	XP_008475363.1	92 kDa	0.002	49	102	54	78	44	29	34	70.75	35.6667	0.504122	-0.988154
108.1	target of Myb protein 1 isoform X5 [Diaphorina citri]	gi|662205097 (+1)	XP_008475949.1	54 kDa	0.002	25	35	19	75	59	18	39	38.5	38.6667	1.00433	0.00623195
328.2	transferrin-like [Diaphorina citri]	gi|662195104	XP_008470528.1	32 kDa	0.002	1	5	1	24	1	3	0	7.75	1.33333	0.172043	-2.53916
192.1	UDP-glucuronosyltransferase 2B7-like [Diaphorina citri]	gi|662205137	XP_008475967.1	58 kDa	0.0021	32	56	17	35	12	15	18	35	15	0.428571	-1.22239
423	probable transaldolase [Diaphorina citri]	gi|662196141	XP_008471087.1	28 kDa	0.0021	4	14	2	33	25	6	19	13.25	16.6667	1.25786	0.330973
501	uncharacterized protein LOC103507921 [Diaphorina citri]	gi|662195347	XP_008470662.1	16 kDa	0.0023	3	4	6	9	14	6	7	5.5	9	1.63636	0.710493
170	thyroid receptor-interacting protein 11-like [Diaphorina citri]	gi|662190121	XP_008467810.1	209 kDa	0.0024	1	15	8	3	2	0	1	6.75	1	0.148148	-2.75489
1308	uncharacterized protein LOC103524312 [Diaphorina citri]	gi|662187805	XP_008487549.1	10 kDa	0.0024	0	0	0	4	5	3	3	1	3.66667	3.66667	1.87447
763	dolichyl-diphosphooligosaccharide--protein glycosyltransferase subunit 2-like [Diaphorina citri]	gi|662200276	XP_008473338.1	32 kDa	0.0025	6	22	5	7	3	1	3	10	2.33333	0.233333	-2.09954
109.2	NADH dehydrogenase [ubiquinone] iron-sulfur protein 3, mitochondrial-like, partial [Diaphorina citri]	gi|662225787	XP_008487314.1	18 kDa	0.0027	6	7	7	10	0	0	4	7.5	1.33333	0.177778	-2.49185
543	natterin-3-like [Diaphorina citri]	gi|662189149	XP_008488281.1	17 kDa	0.0027	11	27	17	34	8	8	9	22.25	8.33333	0.374532	-1.41684
408	charged multivesicular body protein 3 [Diaphorina citri]	gi|662210407	XP_008478843.1	30 kDa	0.0028	11	12	6	34	30	8	18	15.75	18.6667	1.18519	0.245112
1127.1	sodium/potassium-transporting ATPase subunit alpha-like [Diaphorina citri]	gi|662195082	XP_008470516.1	89 kDa	0.0028	1	13	0	0	0	0	0	3.5	0	0	#NUM!
1471	ATP-binding cassette sub-family A member 7-like, partial [Diaphorina citri]	gi|662222978	XP_008485762.1	32 kDa	0.0028	3	11	0	0	0	0	0	3.5	0	0	#NUM!
437	NSFL1 cofactor p47-like [Diaphorina citri]	gi|662189805	XP_008467645.1	23 kDa	0.003	5	4	2	32	25	5	12	10.75	14	1.30233	0.38109
280.1	NADH dehydrogenase [ubiquinone] 1 alpha subcomplex subunit 10, mitochondrial [Diaphorina citri]	gi|662212934	XP_008480228.1	47 kDa	0.0031	31	35	24	33	11	13	15	30.75	13	0.422764	-1.24207
908	peptidyl-prolyl cis-trans isomerase NIMA-interacting 1-like [Diaphorina citri]	gi|662189455	XP_008467456.1	18 kDa	0.0031	5	8	2	17	20	4	10	8	11.3333	1.41667	0.5025
1016	50S ribosomal protein L7/L12 [Candidatus Profftella armatura]	gi|527122194 (+2)	AGS06719.1	14 kDa	0.0032	3	1	4	18	0	1	2	6.5	1	0.153846	-2.70044
1219	ataxin-2-like [Diaphorina citri]	gi|662219760	XP_008483980.1	40 kDa	0.0032	0	0	0	1	5	0	2	0.25	2.33333	9.33333	3.22239
388.1	UDP-glucuronosyltransferase 2B20-like, partial [Diaphorina citri]	gi|662196016	XP_008471020.1	28 kDa	0.0035	19	32	10	24	9	8	7	21.25	8	0.376471	-1.40939
114.1	myosin heavy chain, muscle-like, partial [Diaphorina citri]	gi|662220194	XP_008484217.1	56 kDa	0.0037	28	67	36	116	75	40	55	61.75	56.6667	0.917679	-0.123939
621	LOW QUALITY PROTEIN: neutral alpha-glucosidase AB-like [Diaphorina citri]	gi|662213349	XP_008480458.1	104 kDa	0.0037	5	11	1	5	1	0	1	5.5	0.666667	0.121212	-3.04439
707	myoglobin-like, partial [Diaphorina citri]	gi|662223016	XP_008485782.1	9 kDa	0.0037	8	8	2	33	24	6	17	12.75	15.6667	1.22876	0.297201
964	THO complex subunit 4 [Diaphorina citri]	gi|662211375	XP_008479372.1	21 kDa	0.0039	2	2	3	4	10	0	7	2.75	5.66667	2.06061	1.04307
818	dolichyl-diphosphooligosaccharide--protein glycosyltransferase subunit 2-like [Diaphorina citri]	gi|662200278	XP_008473339.1	35 kDa	0.0041	15	23	7	13	4	5	5	14.5	4.66667	0.321839	-1.63559
764	protein ERGIC-53 [Diaphorina citri]	gi|662189237	XP_008467336.1	46 kDa	0.0042	8	13	4	10	1	3	2	8.75	2	0.228571	-2.12928
1026	elongation factor G [Wolbachia endosymbiont of Diaphorina citri]	gi|648400891	WP_026092642.1	76 kDa	0.0042	2	6	1	4	0	0	0	3.25	0	0	#NUM!
1080.1	uncharacterized protein LOC103513725 [Diaphorina citri]	gi|662206655	XP_008476796.1	47 kDa	0.0042	1	11	1	0	0	0	0	3.25	0	0	#NUM!
169	bifunctional ATP-dependent dihydroxyacetone kinase/FAD-AMP lyase (cyclizing)-like [Diaphorina citri]	gi|662185198	XP_008475832.1	26 kDa	0.0045	32	59	24	69	51	32	48	46	43.6667	0.949275	-0.0751015
521.1	uncharacterized protein LOC103521582 [Diaphorina citri]	gi|662221442	XP_008484914.1	21 kDa	0.0045	8	17	4	17	14	17	12	11.5	14.3333	1.24638	0.31774
791.1	coatomer subunit alpha-like [Diaphorina citri]	gi|662189465	XP_008467461.1	143 kDa	0.0045	5	15	0	5	3	0	0	6.25	1	0.16	-2.64386
881.1	heterogeneous nuclear ribonucleoprotein A1, A2/B1 homolog [Diaphorina citri]	gi|662217828	XP_008482914.1	38 kDa	0.0045	2	1	2	4	11	0	4	2.25	5	2.22222	1.152
99.1	cathepsin B-like cysteine proteinase 4 isoform X2 [Diaphorina citri]	gi|662196044	XP_008471035.1	41 kDa	0.0046	72	85	51	122	47	38	47	82.5	44	0.533333	-0.906891
354.1	heat shock protein 90 [Candidatus Profftella armatura]	gi|527122325 (+2)	AGS06850.1	74 kDa	0.0047	4	5	5	38	4	4	4	13	4	0.307692	-1.70044
354.2	heat shock protein 81-3-like [Diaphorina citri]	gi|662207790	XP_008477414.1	74 kDa	0.0047	4	5	5	38	4	4	4	13	4	0.307692	-1.70044
1390	toll-like receptor 3 [Diaphorina citri]	gi|662195927	XP_008470970.1	104 kDa	0.0048	0	0	0	0	3	0	2	0	1.66667	#DIV/0!	#DIV/0!
1518.1	transcription elongation factor GreA [Candidatus Liberibacter asiaticus str. psy62]	gi|254040117 (+5)	ACT56913.1	17 kDa	0.0048	0	0	0	0	0	5	0	0	1.66667	#DIV/0!	#DIV/0!
1620	thioredoxin [Candidatus Liberibacter asiaticus str. psy62]	gi|254040499 (+5)	ACT57295.1	12 kDa	0.0048	0	0	0	0	0	5	0	0	1.66667	#DIV/0!	#DIV/0!
465.1	sorbitol dehydrogenase-like [Diaphorina citri]	gi|662195031	XP_008470488.1	31 kDa	0.0049	8	19	3	43	14	0	6	18.25	6.66667	0.365297	-1.45286
1001	basic salivary proline-rich protein 2-like, partial [Diaphorina citri]	gi|662223032	XP_008485792.1	35 kDa	0.005	1	1	2	3	7	1	5	1.75	4.33333	2.47619	1.30812
612	cylicin-2-like [Diaphorina citri]	gi|662206344	XP_008476630.1	34 kDa	0.0051	4	23	8	11	6	2	2	11.5	3.33333	0.289855	-1.7866
839	uncharacterized protein LOC103513879 isoform X1 [Diaphorina citri]	gi|662206944 (+1)	XP_008476950.1	28 kDa	0.0051	3	7	4	7	2	0	0	5.25	0.666667	0.126984	-2.97728
1306	ADP-ribosylation factor GTPase-activating protein 2-like [Diaphorina citri]	gi|662188770	XP_008488073.1	52 kDa	0.0052	0	0	0	4	10	0	0	1	3.33333	3.33333	1.73697
927	KH domain-containing, RNA-binding, signal transduction-associated protein 2-like isoform X1 [Diaphorina citri]	gi|662200724 (+2)	XP_008473587.1	43 kDa	0.0053	4	4	2	4	10	5	4	3.5	6.33333	1.80952	0.85561
66.2	uncharacterized family 31 glucosidase KIAA1161-like [Diaphorina citri]	gi|662205122	XP_008475960.1	68 kDa	0.0054	33	44	30	59	26	14	19	41.5	19.6667	0.473896	-1.07736
776	fatty acid synthase-like, partial [Diaphorina citri]	gi|662220035	XP_008484130.1	56 kDa	0.0055	1	11	0	22	2	4	0	8.5	2	0.235294	-2.08746
1595	isocitrate dehydrogenase [NADP], mitochondrial-like [Diaphorina citri]	gi|662186257	XP_008481256.1	10 kDa	0.0055	5	11	0	21	0	0	7	9.25	2.33333	0.252252	-1.98706
688	SH3 domain-binding glutamic acid-rich protein homolog [Diaphorina citri]	gi|662192935	XP_008469348.1	14 kDa	0.0057	5	11	4	24	19	7	15	11	13.6667	1.24242	0.313158
148.1	LOW QUALITY PROTEIN: uncharacterized protein LOC103518425, partial [Diaphorina citri]	gi|662215633	XP_008481708.1	96 kDa	0.0062	51	99	54	66	33	34	39	67.5	35.3333	0.523457	-0.933858
721	ubiquitin-conjugating enzyme E2 L3 [Diaphorina citri]	gi|662190937	XP_008468258.1	18 kDa	0.0062	6	5	2	27	22	5	11	10	12.6667	1.26667	0.341037
910.2	aldehyde dehydrogenase, dimeric NADP-preferring-like, partial [Diaphorina citri]	gi|662222837	XP_008485684.1	30 kDa	0.0064	0	8	2	2	0	0	0	3	0	0	#NUM!
1043.1	coiled-coil domain-containing protein 65-like [Diaphorina citri]	gi|662214339	XP_008480997.1	45 kDa	0.0064	2	7	3	0	0	0	0	3	0	0	#NUM!
433	uncharacterized protein LOC103509447, partial [Diaphorina citri]	gi|662198340	XP_008472289.1	91 kDa	0.0065	9	15	10	11	3	4	3	11.25	3.33333	0.296296	-1.75489
95.1	annexin B9 [Diaphorina citri]	gi|662190775	XP_008468168.1	37 kDa	0.0068	34	55	33	87	59	40	45	52.25	48	0.91866	-0.122397
306	glutathione S-transferase-like [Diaphorina citri]	gi|662216795	XP_008482350.1	12 kDa	0.0074	31	48	21	88	54	23	54	47	43.6667	0.929078	-0.106128
66.1	probable ATP-dependent RNA helicase DDX52 [Diaphorina citri]	gi|662205120	XP_008475959.1	52 kDa	0.0078	81	103	70	128	59	47	53	95.5	53	0.554974	-0.849508
702	myosin regulatory light chain sqh [Diaphorina citri]	gi|662209192	XP_008478185.1	20 kDa	0.0078	4	7	6	21	14	10	12	9.5	12	1.26316	0.337035
609	vanin-like protein 1 isoform X1 [Diaphorina citri]	gi|662192359 (+1)	XP_008469033.1	56 kDa	0.0079	9	23	9	14	5	5	4	13.75	4.66667	0.339394	-1.55897
292.2	platelet-activating factor acetylhydrolase IB subunit gamma-like, partial [Diaphorina citri]	gi|662224830	XP_008486778.1	10 kDa	0.0084	5	12	9	30	23	5	20	14	16	1.14286	0.192645
389.1	dnaJ homolog subfamily C member 3-like [Diaphorina citri]	gi|662219465	XP_008483817.1	74 kDa	0.0085	11	21	15	18	10	4	4	16.25	6	0.369231	-1.43741
733	UDP-glucuronosyltransferase 2B18-like [Diaphorina citri]	gi|662197583	XP_008471876.1	49 kDa	0.0085	9	26	8	9	4	6	3	13	4.33333	0.333333	-1.58496
740	alcohol dehydrogenase [NADP(+)]-like [Diaphorina citri]	gi|662188922	XP_008488157.1	36 kDa	0.0086	0	6	0	17	19	2	4	5.75	8.33333	1.44928	0.535332
123	neurofilament medium polypeptide-like [Diaphorina citri]	gi|662211964	XP_008479690.1	18 kDa	0.0089	39	45	50	111	69	45	50	61.25	54.6667	0.892517	-0.164048
253	beta-lactamase-like protein 2 isoform X1 [Diaphorina citri]	gi|662185469 (+2)	XP_008477272.1	35 kDa	0.009	16	22	15	50	38	13	27	25.75	26	1.00971	0.0139392
424	spermine synthase-like [Diaphorina citri]	gi|662219427 (+1)	XP_008483797.1	43 kDa	0.0094	2	5	0	19	13	3	11	6.5	9	1.38462	0.469485
1284	V-type proton ATPase 116 kDa subunit a isoform 1-like, partial [Diaphorina citri]	gi|662202806	XP_008474713.1	23 kDa	0.0094	3	20	4	5	1	4	1	8	2	0.25	-2
87	E3 ubiquitin-protein ligase BRE1-like [Diaphorina citri]	gi|662193020	XP_008469393.1	23 kDa	0.0097	46	80	67	116	75	81	45	77.25	67	0.867314	-0.205374
517	LOW QUALITY PROTEIN: ubiquitin carboxyl-terminal hydrolase 5-like [Diaphorina citri]	gi|662192436	XP_008469074.1	104 kDa	0.0097	0	2	0	5	10	0	2	1.75	4	2.28571	1.19265
1151	S-adenosylhomocysteine hydrolase [Candidatus Profftella armatura]	gi|527122529 (+2)	AGS07054.1	54 kDa	0.0097	1	1	0	9	0	0	0	2.75	0	0	#NUM!
1153	97 kDa heat shock protein-like [Diaphorina citri]	gi|662201127	XP_008473805.1	40 kDa	0.0097	1	7	1	2	0	0	0	2.75	0	0	#NUM!
1243	sodium-independent sulfate anion transporter-like [Diaphorina citri]	gi|662190056	XP_008467775.1	48 kDa	0.0097	0	10	1	0	0	0	0	2.75	0	0	#NUM!
1368	LOW QUALITY PROTEIN: dynamin-like 120 kDa protein, mitochondrial, partial [Diaphorina citri]	gi|662191850	XP_008468756.1	31 kDa	0.0097	2	6	3	0	0	0	0	2.75	0	0	#NUM!
224	uncharacterized protein LOC103524429 [Diaphorina citri]	gi|662188023	XP_008487666.1	119 kDa	0.0098	13	20	3	58	39	8	25	23.5	24	1.02128	0.0303736
131.1	LOW QUALITY PROTEIN: glutamate dehydrogenase, mitochondrial-like [Diaphorina citri]	gi|662214999	XP_008481358.1	51 kDa	0.01	58	81	45	98	39	37	38	70.5	38	0.539007	-0.891624
319	protein DJ-1-like, partial [Diaphorina citri]	gi|662193401	XP_008469608.1	18 kDa	0.01	15	33	11	64	39	16	35	30.75	30	0.97561	-0.0356239
400	maltase 1-like [Diaphorina citri]	gi|662204587	XP_008475674.1	57 kDa	0.01	6	12	8	3	12	8	9	7.25	9.66667	1.33333	0.415037
490.1	cytochrome P450 9e2-like [Diaphorina citri]	gi|662184215	XP_008470686.1	67 kDa	0.01	7	25	6	5	3	4	3	10.75	3.33333	0.310078	-1.6893
553.1	AFG3-like protein 2 [Diaphorina citri]	gi|662189479	XP_008467468.1	96 kDa	0.01	5	10	1	3	2	0	0	4.75	0.666667	0.140351	-2.83289
616	probable aldehyde oxidase 3 [Diaphorina citri]	gi|662191480	XP_008468556.1	68 kDa	0.01	9	18	4	20	5	2	6	12.75	4.33333	0.339869	-1.55695
748	uncharacterized protein LOC103519308 [Diaphorina citri]	gi|662217272	XP_008482610.1	30 kDa	0.01	3	5	3	18	11	7	11	7.25	9.66667	1.33333	0.415037
1356	membrane protein [Wolbachia endosymbiont of Diaphorina citri]	gi|516101883	WP_017532463.1	17 kDa	0.01	4	7	2	6	1	1	0	4.75	0.666667	0.140351	-2.83289
129	restriction endonuclease subunit S [Wolbachia endosymbiont of Diaphorina citri]	gi|516101559	WP_017532139.1	11 kDa	0.011	51	56	54	110	57	24	28	67.75	36.3333	0.536285	-0.898927
212	hypothetical protein [Wolbachia endosymbiont of Diaphorina citri]	gi|516101286	WP_017531866.1	31 kDa	0.011	27	40	24	85	37	13	16	44	22	0.5	-1
237.1	trifunctional enzyme subunit alpha, mitochondrial-like [Diaphorina citri]	gi|662196464	XP_008471263.1	64 kDa	0.011	16	29	11	35	12	6	11	22.75	9.66667	0.424908	-1.23478
732	hypothetical protein, partial [Wolbachia endosymbiont of Diaphorina citri]	gi|516101417	WP_017531997.1	40 kDa	0.011	7	14	5	14	7	1	1	10	3	0.3	-1.73697
874	60S ribosomal protein L6 [Diaphorina citri]	gi|662184978	XP_008474741.1	25 kDa	0.011	5	21	5	17	7	3	2	12	4	0.333333	-1.58496
936	protein NipSnap [Diaphorina citri]	gi|662207206	XP_008477096.1	17 kDa	0.011	7	10	7	13	1	3	4	9.25	2.66667	0.288288	-1.79442
951	26S proteasome non-ATPase regulatory subunit 13 [Diaphorina citri]	gi|662206859	XP_008476905.1	44 kDa	0.011	0	8	2	5	0	1	0	3.75	0.333333	0.0888889	-3.49185
1004.2	glutaredoxin-C3-like [Diaphorina citri]	gi|662189693	XP_008467584.1	11 kDa	0.011	3	6	3	13	12	7	7	6.25	8.66667	1.38667	0.471621
1141	eukaryotic translation initiation factor 4B, partial [Diaphorina citri]	gi|662196964	XP_008471536.1	34 kDa	0.011	5	0	0	12	12	3	5	4.25	6.66667	1.56863	0.649503
1301	probable V-type proton ATPase 116 kDa subunit a [Diaphorina citri]	gi|662198344	XP_008472291.1	10 kDa	0.011	4	10	1	0	0	0	1	3.75	0.333333	0.0888889	-3.49185
1315	calumenin-like [Diaphorina citri]	gi|662212808	XP_008480158.1	32 kDa	0.011	0	1	3	0	3	3	3	1	3	3	1.58496
1362	small ubiquitin-related modifier 3 [Diaphorina citri]	gi|662207255	XP_008477124.1	13 kDa	0.011	0	0	0	4	6	0	3	1	3	3	1.58496
58.1	NADH-ubiquinone oxidoreductase 75 kDa subunit, mitochondrial, partial [Diaphorina citri]	gi|662194155	XP_008470014.1	58 kDa	0.012	90	113	80	140	53	64	64	105.75	60.3333	0.570528	-0.80963
68.1	inorganic pyrophosphatase-like [Diaphorina citri]	gi|662191360	XP_008468490.1	24 kDa	0.012	15	35	17	75	49	17	35	35.5	33.6667	0.948357	-0.0764981
384	fumarylacetoacetate hydrolase domain-containing protein 2 [Diaphorina citri]	gi|662207016	XP_008476990.1	38 kDa	0.012	3	17	6	8	3	1	3	8.5	2.33333	0.27451	-1.86507
769	hypothetical protein [Wolbachia endosymbiont of Diaphorina citri]	gi|516101930	WP_017532510.1	10 kDa	0.012	10	10	16	27	11	3	4	15.75	6	0.380952	-1.39232
773	vigilin-like [Diaphorina citri]	gi|662195929	XP_008470971.1	40 kDa	0.012	2	3	0	6	10	1	4	2.75	5	1.81818	0.862496
857	uncharacterized protein LOC103516776, partial [Diaphorina citri]	gi|662212495	XP_008479986.1	85 kDa	0.012	3	3	0	5	9	1	5	2.75	5	1.81818	0.862496
1204	sorting nexin-12 [Diaphorina citri]	gi|662183206 (+1)	XP_008477306.1	19 kDa	0.012	1	3	0	7	10	1	4	2.75	5	1.81818	0.862496
1293	guanine nucleotide-binding protein G(s) subunit alpha [Diaphorina citri]	gi|662190832	XP_008468199.1	44 kDa	0.012	5	14	6	3	0	1	4	7	1.66667	0.238095	-2.07039
25	V-type proton ATPase subunit C [Diaphorina citri]	gi|662213836	XP_008480724.1	47 kDa	0.013	71	134	77	186	116	67	107	117	96.6667	0.826211	-0.275418
1.5	spectrin alpha chain-like isoform X1 [Diaphorina citri]	gi|662211470 (+1)	XP_008479422.1	116 kDa	0.014	125	274	131	267	141	91	131	199.25	121	0.607277	-0.719573
236.1	serine protease inhibitor 3/4-like isoform X5 [Diaphorina citri]	gi|662183302	XP_008481779.1	42 kDa	0.014	11	17	3	46	27	16	17	19.25	20	1.03896	0.0551416
236.2	serpin-ZXA-like isoform X1 [Diaphorina citri]	gi|662183294	XP_008481519.1	42 kDa	0.014	11	17	3	46	27	16	17	19.25	20	1.03896	0.0551416
781	peptidoglycan-associated lipoprotein [Wolbachia endosymbiont of Diaphorina citri]	gi|516101767	WP_017532347.1	18 kDa	0.014	15	16	12	27	10	5	6	17.5	7	0.4	-1.32193
1412	neurobeachin-like [Diaphorina citri]	gi|662199396	XP_008472862.1	41 kDa	0.014	0	0	0	0	2	0	2	0	1.33333	#DIV/0!	#DIV/0!
1428	uncharacterized protein LOC103512693 [Diaphorina citri]	gi|662204625	XP_008475693.1	180 kDa	0.014	0	0	0	0	4	0	0	0	1.33333	#DIV/0!	#DIV/0!
1535	thymosin beta-4-like [Diaphorina citri]	gi|662187831	XP_008487563.1	10 kDa	0.014	0	0	0	0	2	2	0	0	1.33333	#DIV/0!	#DIV/0!
1619	Ferroxidase [Candidatus Liberibacter asiaticus str. psy62]	gi|254040397 (+6)	ACT57193.1	19 kDa	0.014	0	0	0	0	0	4	0	0	1.33333	#DIV/0!	#DIV/0!
106	tropomyosin-1 [Diaphorina citri]	gi|662195007	XP_008470475.1	32 kDa	0.015	48	75	36	150	73	61	64	77.25	66	0.854369	-0.227069
344	phosphate carrier protein, mitochondrial-like [Diaphorina citri]	gi|662191655	XP_008468651.1	37 kDa	0.015	28	58	28	57	23	22	20	42.75	21.6667	0.506823	-0.980447
449	NADH dehydrogenase [ubiquinone] iron-sulfur protein 2, mitochondrial [Diaphorina citri]	gi|662187693	XP_008487487.1	46 kDa	0.015	12	31	14	22	10	6	9	19.75	8.33333	0.421941	-1.24489
996	calexcitin-2-like [Diaphorina citri]	gi|662220668	XP_008484482.1	8 kDa	0.015	3	6	2	18	13	6	9	7.25	9.33333	1.28736	0.364411
1429	methyltransferase type 11, PedE-like protein [Candidatus Profftella armatura]	gi|527122301 (+2)	AGS06826.1	34 kDa	0.015	3	1	0	6	0	0	0	2.5	0	0	#NUM!
1583.2	putative ribosomal protein S24e [Diaphorina citri]	gi|110671446	ABG81974.1	15 kDa	0.015	2	5	0	3	0	0	0	2.5	0	0	#NUM!
55.1	bile salt-activated lipase-like, partial [Diaphorina citri]	gi|662212174	XP_008479807.1	63 kDa	0.016	40	80	21	165	89	32	75	76.5	65.3333	0.854031	-0.22764
88.1	3-ketoacyl-CoA thiolase, mitochondrial isoform X1 [Diaphorina citri]	gi|662207989	XP_008477522.1	42 kDa	0.016	61	78	61	105	41	37	49	76.25	42.3333	0.555191	-0.848943
88.2	3-ketoacyl-CoA thiolase, mitochondrial isoform X2 [Diaphorina citri]	gi|662207991	XP_008477523.1	42 kDa	0.016	61	78	61	105	41	37	49	76.25	42.3333	0.555191	-0.848943
692	spermine oxidase-like [Diaphorina citri]	gi|662217207	XP_008482575.1	65 kDa	0.016	0	1	0	13	0	1	0	3.5	0.333333	0.0952381	-3.39232
785	solute carrier family 2, facilitated glucose transporter member 12-like [Diaphorina citri]	gi|662213942	XP_008480780.1	82 kDa	0.016	0	4	0	10	1	0	0	3.5	0.333333	0.0952381	-3.39232
848	NSFL1 cofactor p47-like [Diaphorina citri]	gi|662217037	XP_008482482.1	41 kDa	0.016	2	2	2	19	14	2	9	6.25	8.33333	1.33333	0.415037
888	30S ribosomal protein S6 [Wolbachia endosymbiont of Diaphorina citri]	gi|648400856	WP_026092607.1	30 kDa	0.016	8	9	6	7	2	1	3	7.5	2	0.266667	-1.90689
1128	mannosyl-oligosaccharide glucosidase-like [Diaphorina citri]	gi|662185728	XP_008478582.1	127 kDa	0.016	4	8	0	2	0	1	0	3.5	0.333333	0.0952381	-3.39232
1413	facilitated trehalose transporter Tret1-like [Diaphorina citri]	gi|662204264 (+1)	XP_008475503.1	58 kDa	0.016	3	10	1	0	1	0	0	3.5	0.333333	0.0952381	-3.39232
1440	prisilkin-39-like [Diaphorina citri]	gi|662215869	XP_008481838.1	18 kDa	0.016	2	5	6	1	0	1	0	3.5	0.333333	0.0952381	-3.39232
1531	aquaporin AQPAe.a [Diaphorina citri]	gi|662220216	XP_008484232.1	29 kDa	0.016	3	8	2	1	0	1	0	3.5	0.333333	0.0952381	-3.39232
163	putative protein FAM10A4 [Diaphorina citri]	gi|662194505	XP_008470203.1	42 kDa	0.017	29	43	20	88	60	21	41	45	40.6667	0.903704	-0.146078
200.1	ATP-citrate synthase [Diaphorina citri]	gi|662190200	XP_008467853.1	107 kDa	0.017	8	41	2	65	18	12	11	29	13.6667	0.471264	-1.08539
362	sulfatase-modifying factor 1 [Diaphorina citri]	gi|662211801	XP_008479606.1	52 kDa	0.017	14	20	12	26	23	12	21	18	18.6667	1.03704	0.0524674
794	60S ribosomal protein L22-like [Diaphorina citri]	gi|662212576	XP_008480032.1	11 kDa	0.017	3	21	7	7	5	0	4	9.5	3	0.315789	-1.66297
32	glyceraldehyde-3-phosphate dehydrogenase 2 isoform X1 [Diaphorina citri]	gi|662212233 (+1)	XP_008479841.1	35 kDa	0.018	83	148	65	274	131	102	112	142.5	115	0.807018	-0.309328
357	thioredoxin domain-containing protein 5 [Diaphorina citri]	gi|662209343	XP_008478267.1	45 kDa	0.018	11	22	16	36	26	16	22	21.25	21.3333	1.00392	0.00564656
919	LOW QUALITY PROTEIN: prefoldin subunit 5 [Diaphorina citri]	gi|662203131	XP_008474886.1	20 kDa	0.018	2	0	0	5	9	0	2	1.75	3.66667	2.09524	1.06711
1152	uncharacterized protein LOC103524590 isoform X1 [Diaphorina citri]	gi|662188339 (+2)	XP_008487838.1	13 kDa	0.018	0	0	2	5	6	2	3	1.75	3.66667	2.09524	1.06711
139	alanine aminotransferase 2 [Diaphorina citri]	gi|662205880	XP_008476374.1	51 kDa	0.019	25	46	17	80	47	22	45	42	38	0.904762	-0.14439
215.1	probable 3-hydroxyacyl-CoA dehydrogenase B0272.3 isoform X3 [Diaphorina citri]	gi|662210160 (+1)	XP_008478709.1	33 kDa	0.019	29	35	23	64	24	14	19	37.75	19	0.503311	-0.990477
342	glutathione S-transferase-like, partial [Diaphorina citri]	gi|662203702	XP_008475195.1	25 kDa	0.019	13	18	11	37	26	11	23	19.75	20	1.01266	0.0181473
475	putative ATP synthase subunit f, mitochondrial [Diaphorina citri]	gi|662202808	XP_008474714.1	13 kDa	0.019	14	40	24	37	13	16	12	28.75	13.6667	0.475362	-1.0729
91.1	uncharacterized protein LOC103520276, partial [Diaphorina citri]	gi|662219055	XP_008483587.1	128 kDa	0.02	85	144	73	225	123	83	114	131.75	106.667	0.809614	-0.304694
96	tropomyosin [Diaphorina citri]	gi|662193248	XP_008469522.1	33 kDa	0.02	54	79	45	143	81	61	61	80.25	67.6667	0.843198	-0.246056
256	D-3-phosphoglycerate dehydrogenase [Diaphorina citri]	gi|662184878	XP_008474224.1	52 kDa	0.02	19	36	7	66	43	16	31	32	30	0.9375	-0.0931094
645	la protein homolog isoform X1 [Diaphorina citri]	gi|662203083 (+1)	XP_008474861.1	44 kDa	0.02	0	3	0	13	13	0	5	4	6	1.5	0.584963
1015	transcriptional activator protein [Wolbachia endosymbiont of Diaphorina citri]	gi|516101552	WP_017532132.1	29 kDa	0.02	6	12	5	17	5	2	3	10	3.33333	0.333333	-1.58496
1296	diamine acetyltransferase 2-like [Diaphorina citri]	gi|662210464	XP_008478874.1	17 kDa	0.02	2	1	0	13	11	2	5	4	6	1.5	0.584963
249.1	staphylococcal nuclease domain-containing protein 1-like, partial [Diaphorina citri]	gi|662210685	XP_008478994.1	49 kDa	0.021	21	44	7	74	29	7	19	36.5	18.3333	0.502283	-0.993427
264.1	heat shock factor-binding protein 1-like [Diaphorina citri]	gi|662219735	XP_008483966.1	10 kDa	0.021	16	24	18	41	32	19	21	24.75	24	0.969697	-0.0443941
648	UDP-glucuronosyltransferase 2B33-like isoform X1 [Diaphorina citri]	gi|662192594 (+1)	XP_008469161.1	58 kDa	0.021	10	24	13	13	9	4	5	15	6	0.4	-1.32193
669	uncharacterized protein LOC103509418 [Diaphorina citri]	gi|662184520	XP_008472259.1	32 kDa	0.021	6	10	11	33	4	14	0	15	6	0.4	-1.32193
861.1	LOW QUALITY PROTEIN: uncharacterized protein LOC103511713 [Diaphorina citri]	gi|662202728	XP_008474671.1	67 kDa	0.021	5	2	4	12	2	2	0	5.75	1.33333	0.231884	-2.10852
1167	muscle-specific protein 20 [Diaphorina citri]	gi|662205302	XP_008476059.1	19 kDa	0.021	0	0	0	1	3	0	2	0.25	1.66667	6.66667	2.73697
1237	putative tricarboxylate transport protein, mitochondrial [Diaphorina citri]	gi|662197199	XP_008471666.1	17 kDa	0.021	4	12	3	4	0	2	2	5.75	1.33333	0.231884	-2.10852
1342	mannose-6-phosphate isomerase [Diaphorina citri]	gi|662199085	XP_008472692.1	26 kDa	0.021	0	0	0	1	4	0	1	0.25	1.66667	6.66667	2.73697
120	cytosolic non-specific dipeptidase-like [Diaphorina citri]	gi|662213650	XP_008480621.1	74 kDa	0.022	36	69	21	113	65	34	56	59.75	51.6667	0.864714	-0.209705
745	probable delta-1-pyrroline-5-carboxylate synthase, partial [Diaphorina citri]	gi|662218082	XP_008483053.1	24 kDa	0.022	15	20	12	32	8	13	5	19.75	8.66667	0.438819	-1.1883
348.1	acetyl-CoA carboxylase-like [Diaphorina citri]	gi|662193985	XP_008469923.1	280 kDa	0.023	1	5	0	7	1	0	0	3.25	0.333333	0.102564	-3.2854
666	LOW QUALITY PROTEIN: uncharacterized protein LOC103517088 [Diaphorina citri]	gi|662213105	XP_008480321.1	161 kDa	0.023	0	3	0	1	5	1	2	1	2.66667	2.66667	1.41504
722	myosin heavy chain 95F [Diaphorina citri]	gi|662200268	XP_008473333.1	113 kDa	0.023	1	2	0	0	4	1	2	0.75	2.33333	3.11111	1.63743
929.1	UDP-glucuronosyltransferase 2A1-like [Diaphorina citri]	gi|662207840	XP_008477442.1	78 kDa	0.023	2	7	2	2	0	0	1	3.25	0.333333	0.102564	-3.2854
1365	UDP-glucuronosyltransferase 2C1-like, partial [Diaphorina citri]	gi|662220568	XP_008484428.1	61 kDa	0.023	2	5	1	1	0	0	0	2.25	0	0	#NUM!
1431	sorting nexin-2-like, partial [Diaphorina citri]	gi|662218844	XP_008483471.1	37 kDa	0.023	1	0	0	1	4	0	2	0.5	2	4	2
1448	cysteine-rich with EGF-like domain protein 2 [Diaphorina citri]	gi|662195372	XP_008470676.1	42 kDa	0.023	0	3	3	3	0	0	0	2.25	0	0	#NUM!
1552	sodium/potassium-transporting ATPase subunit alpha-like, partial [Diaphorina citri]	gi|662196490	XP_008471277.1	34 kDa	0.023	0	9	0	0	0	0	0	2.25	0	0	#NUM!
1564	facilitated trehalose transporter Tret1-2 homolog [Diaphorina citri]	gi|662214048	XP_008480840.1	38 kDa	0.023	0	7	1	1	0	0	0	2.25	0	0	#NUM!
1590	uncharacterized protein LOC103521520, partial [Diaphorina citri]	gi|662221331	XP_008484853.1	22 kDa	0.023	1	7	1	0	0	0	0	2.25	0	0	#NUM!
122.1	2-oxoglutarate dehydrogenase, mitochondrial [Diaphorina citri]	gi|662205659	XP_008476253.1	114 kDa	0.024	39	64	25	65	29	22	26	48.25	25.6667	0.531952	-0.910633
171.1	EH domain-containing protein 1 [Diaphorina citri]	gi|662184004	XP_008469508.1	62 kDa	0.024	22	34	22	60	44	15	36	34.5	31.6667	0.917874	-0.123631
225.1	V-type proton ATPase subunit G [Diaphorina citri]	gi|662210913 (+1)	XP_008479120.1	14 kDa	0.024	23	34	23	63	40	20	38	35.75	32.6667	0.913753	-0.130124
782	membrane protein [Wolbachia endosymbiont of Diaphorina citri]	gi|516101809	WP_017532389.1	21 kDa	0.024	9	9	7	22	10	1	2	11.75	4.33333	0.368794	-1.43911
838	filamin-A [Diaphorina citri]	gi|662214928	XP_008481319.1	71 kDa	0.024	2	2	1	5	5	3	5	2.5	4.33333	1.73333	0.793549
1.1	spectrin alpha chain [Diaphorina citri]	gi|662211474	XP_008479424.1	279 kDa	0.025	328	686	372	692	380	253	376	519.5	336.333	0.647417	-0.627232
136	uncharacterized protein LOC103507470 [Diaphorina citri]	gi|662194427	XP_008470163.1	328 kDa	0.025	10	21	7	22	21	9	17	15	15.6667	1.04444	0.0627358
564	integrin beta-PS [Diaphorina citri]	gi|662209660	XP_008478443.1	87 kDa	0.025	2	6	3	7	8	5	6	4.5	6.33333	1.40741	0.49304
613	isocitrate dehydrogenase [NADP], mitochondrial-like [Diaphorina citri]	gi|662186255	XP_008481246.1	36 kDa	0.025	14	32	6	63	16	11	15	28.75	14	0.486957	-1.03814
840.1	putative ribosomal protein L15 [Diaphorina citri]	gi|110671442	ABG81972.1	24 kDa	0.025	3	12	7	17	4	1	5	9.75	3.33333	0.34188	-1.54844
241	myosin regulatory light chain 2 [Diaphorina citri]	gi|662209172	XP_008478173.1	21 kDa	0.026	22	28	25	82	39	31	36	39.25	35.3333	0.900212	-0.151663
434.2	RNA-binding protein squid-like [Diaphorina citri]	gi|662183919	XP_008469085.1	30 kDa	0.026	5	9	4	19	19	1	12	9.25	10.6667	1.15315	0.205584
727	nascent polypeptide-associated complex subunit alpha [Diaphorina citri]	gi|662214040	XP_008480836.1	16 kDa	0.026	10	13	7	27	21	8	16	14.25	15	1.05263	0.0740006
294	proline dehydrogenase 1, mitochondrial [Diaphorina citri]	gi|662211562	XP_008479475.1	67 kDa	0.027	15	36	22	28	12	10	14	25.25	12	0.475248	-1.07325
381	probable hydroxyacid-oxoacid transhydrogenase, mitochondrial [Diaphorina citri]	gi|662185144	XP_008475568.1	51 kDa	0.027	11	26	15	28	11	9	7	20	9	0.45	-1.152
594	eukaryotic translation initiation factor 4 gamma-like [Diaphorina citri]	gi|662185547	XP_008477662.1	20 kDa	0.027	5	12	3	31	21	4	16	12.75	13.6667	1.0719	0.100164
804	UDP-glucuronosyltransferase 2B7-like [Diaphorina citri]	gi|662199527	XP_008472929.1	62 kDa	0.027	7	16	5	8	3	3	3	9	3	0.333333	-1.58496
1022	RNA-binding protein FUS-like [Diaphorina citri]	gi|662202376	XP_008474482.1	35 kDa	0.027	1	5	0	3	6	2	4	2.25	4	1.77778	0.830075
1264	tumor suppressor candidate 3-like [Diaphorina citri]	gi|662222988 (+1)	XP_008485768.1	37 kDa	0.027	3	7	2	4	0	2	0	4	0.666667	0.166667	-2.58496
1275	50S ribosomal protein L1 [Wolbachia endosymbiont of Diaphorina citri]	gi|516101535	WP_017532115.1	24 kDa	0.027	3	4	2	7	1	0	1	4	0.666667	0.166667	-2.58496
369	putative cysteine proteinase CG12163 [Diaphorina citri]	gi|662198363	XP_008472301.1	14 kDa	0.028	21	22	19	44	29	22	24	26.5	25	0.943396	-0.0840643
479	uncharacterized protein LOC103508542 [Diaphorina citri]	gi|662196567	XP_008471321.1	78 kDa	0.028	10	19	3	27	25	6	15	14.75	15.3333	1.03955	0.0559564
805.1	heterogeneous nuclear ribonucleoprotein K-like [Diaphorina citri]	gi|662199674	XP_008473011.1	49 kDa	0.028	1	5	1	6	9	1	5	3.25	5	1.53846	0.621488
852	cofilin/actin-depolymerizing factor homolog [Diaphorina citri]	gi|662198211	XP_008472218.1	13 kDa	0.028	6	14	1	30	10	0	5	12.75	5	0.392157	-1.3505
907.1	uncharacterized protein LOC103518611 [Diaphorina citri]	gi|662215993	XP_008481908.1	48 kDa	0.028	0	9	1	12	2	0	2	5.5	1.33333	0.242424	-2.04439
1032	uncharacterized protein LOC103514874, partial [Diaphorina citri]	gi|662208875	XP_008478013.1	12 kDa	0.028	4	7	4	9	10	5	8	6	7.66667	1.27778	0.353637
1040	PBAN-type neuropeptides-like [Diaphorina citri]	gi|662211235	XP_008479295.1	24 kDa	0.028	2	2	7	2	5	5	5	3.25	5	1.53846	0.621488
331.1	NADP-dependent malic enzyme-like, partial [Diaphorina citri]	gi|662186493	XP_008482419.1	50 kDa	0.029	13	32	9	44	14	12	9	24.5	11.6667	0.47619	-1.07039
504	40S ribosomal protein S6 [Diaphorina citri]	gi|662193427	XP_008469622.1	31 kDa	0.029	7	43	10	15	15	0	10	18.75	8.33333	0.444444	-1.16993
24	molecular chaperone GroeL [Wolbachia endosymbiont of Diaphorina citri]	gi|516101041	WP_017531621.1	59 kDa	0.03	113	154	136	241	116	87	92	161	98.3333	0.610766	-0.711308
102.1	nucleoside diphosphate kinase-like [Diaphorina citri]	gi|662216510	XP_008482190.1	19 kDa	0.03	41	73	30	135	71	46	59	69.75	58.6667	0.841099	-0.249652
376	triosephosphate isomerase-like, partial [Diaphorina citri]	gi|662202324	XP_008474454.1	12 kDa	0.03	14	22	12	52	28	20	23	25	23.6667	0.946667	-0.0790716
547	translationally-controlled tumor protein homolog [Diaphorina citri]	gi|662197941	XP_008472073.1	17 kDa	0.03	11	19	11	36	23	14	20	19.25	19	0.987013	-0.018859
580	uncharacterized protein LOC103512899 [Diaphorina citri]	gi|662205017	XP_008475907.1	94 kDa	0.03	2	5	2	11	11	2	7	5	6.66667	1.33333	0.415037
478	malate--CoA ligase subunit beta [Wolbachia endosymbiont of Diaphorina citri]	gi|516101329	WP_017531909.1	42 kDa	0.031	9	16	8	15	9	3	2	12	4.66667	0.388889	-1.36257
892	putative ribosomal protein L28 [Diaphorina citri]	gi|110671516 (+2)	ABG82009.1	16 kDa	0.031	7	7	3	13	3	0	4	7.5	2.33333	0.311111	-1.6845
84	hypoxia up-regulated protein 1-like [Diaphorina citri]	gi|662224677	XP_008486694.1	104 kDa	0.032	43	82	33	115	56	20	40	68.25	38.6667	0.566545	-0.819739
291	troponin T, partial [Diaphorina citri]	gi|662207368	XP_008477184.1	43 kDa	0.032	15	32	9	51	31	21	23	26.75	25	0.934579	-0.0976108
399	T-complex protein 1 subunit beta-like [Diaphorina citri]	gi|662192697	XP_008469218.1	43 kDa	0.032	5	11	3	16	16	3	11	8.75	10	1.14286	0.192645
1277	UV excision repair protein RAD23 homolog B-like [Diaphorina citri]	gi|662207760	XP_008477398.1	11 kDa	0.032	2	3	1	10	8	4	5	4	5.66667	1.41667	0.5025
111	LOW QUALITY PROTEIN: 14-3-3 protein epsilon [Diaphorina citri]	gi|662204728	XP_008475750.1	32 kDa	0.033	37	79	43	137	70	48	67	74	61.6667	0.833333	-0.263034
262.1	stress-induced-phosphoprotein 1 [Diaphorina citri]	gi|662190521	XP_008468033.1	82 kDa	0.033	3	13	2	31	19	7	13	12.25	13	1.06122	0.0857299
589.1	protein croquemort-like, partial [Diaphorina citri]	gi|662200762	XP_008473608.1	46 kDa	0.033	6	14	8	7	3	4	2	8.75	3	0.342857	-1.54432
730	bleomycin hydrolase-like, partial [Diaphorina citri]	gi|662216722	XP_008482308.1	34 kDa	0.033	7	20	4	24	9	2	6	13.75	5.66667	0.412121	-1.27886
824	26S protease regulatory subunit 7 [Diaphorina citri]	gi|662198887	XP_008472582.1	38 kDa	0.033	5	11	5	11	10	8	10	8	9.33333	1.16667	0.222392
956	NADH dehydrogenase [ubiquinone] 1 beta subcomplex subunit 4 [Diaphorina citri]	gi|662207258	XP_008477125.1	14 kDa	0.033	4	8	7	8	1	3	2	6.75	2	0.296296	-1.75489
1046	transferrin [Diaphorina citri]	gi|662195102	XP_008470527.1	54 kDa	0.033	11	27	10	26	10	6	9	18.5	8.33333	0.45045	-1.15056
1067	14-3-3 protein zeta-like [Diaphorina citri]	gi|662211990	XP_008479703.1	16 kDa	0.033	14	27	13	50	31	15	27	26	24.3333	0.935897	-0.0955777
1322	iron deficiency-induced protein A [Wolbachia endosymbiont of Diaphorina citri]	gi|516101257	WP_017531837.1	38 kDa	0.033	3	5	3	1	1	0	0	3	0.333333	0.111111	-3.16993
22.2	heat shock protein 83-like [Diaphorina citri]	gi|662200834	XP_008473647.1	65 kDa	0.034	36	76	33	127	66	39	66	68	57	0.838235	-0.254573
124	LOW QUALITY PROTEIN: probable trehalose-phosphate phosphatase 1, partial [Diaphorina citri]	gi|662218813	XP_008483454.1	56 kDa	0.034	63	116	51	183	103	60	88	103.25	83.6667	0.810331	-0.303417
718.1	catenin alpha [Diaphorina citri]	gi|662187218	XP_008486042.1	96 kDa	0.034	1	5	2	0	0	0	0	2	0	0	#NUM!
765	anamorsin homolog [Diaphorina citri]	gi|662199242	XP_008472778.1	19 kDa	0.034	2	1	0	16	12	0	7	4.75	6.33333	1.33333	0.415037
1213	leucine-rich repeat flightless-interacting protein 2 [Diaphorina citri]	gi|662211037	XP_008479189.1	64 kDa	0.034	1	0	1	5	7	1	2	1.75	3.33333	1.90476	0.929611
1250	cuticle protein 7-like [Diaphorina citri]	gi|662195226	XP_008470594.1	15 kDa	0.034	0	5	3	0	0	0	0	2	0	0	#NUM!
1622	multidrug resistance-associated protein 5-like [Diaphorina citri]	gi|662202756	XP_008474686.1	28 kDa	0.034	0	8	0	0	0	0	0	2	0	0	#NUM!
63	hypothetical protein [Wolbachia endosymbiont of Diaphorina citri]	gi|516101179	WP_017531759.1	40 kDa	0.035	52	71	57	113	66	27	33	73.25	42	0.573379	-0.802439
215.2	probable 3-hydroxyacyl-CoA dehydrogenase B0272.3 [Diaphorina citri]	gi|662210178	XP_008478719.1	40 kDa	0.035	13	14	11	31	9	6	8	17.25	7.66667	0.444444	-1.16993
282	clathrin heavy chain-like, partial [Diaphorina citri]	gi|662215190	XP_008481464.1	87 kDa	0.035	10	34	3	36	18	2	9	20.75	9.66667	0.465863	-1.10202
642.1	60S ribosomal protein L4-like [Diaphorina citri]	gi|662194197	XP_008470038.1	26 kDa	0.035	15	30	16	22	8	11	10	20.75	9.66667	0.465863	-1.10202
144.1	bifunctional purine biosynthesis protein PURH isoform X2 [Diaphorina citri]	gi|662209304	XP_008478247.1	68 kDa	0.037	14	29	3	77	30	4	13	30.75	15.6667	0.509485	-0.972888
144.2	bifunctional purine biosynthesis protein PURH isoform X1 [Diaphorina citri]	gi|662209302	XP_008478246.1	69 kDa	0.037	14	29	3	77	30	4	13	30.75	15.6667	0.509485	-0.972888
183.1	4-aminobutyrate aminotransferase, mitochondrial, partial [Diaphorina citri]	gi|662191514	XP_008468575.1	28 kDa	0.037	28	52	35	54	24	17	27	42.25	22.6667	0.536489	-0.898379
540	plasminogen activator inhibitor 1 RNA-binding protein-like [Diaphorina citri]	gi|662184906	XP_008474367.1	26 kDa	0.037	8	11	9	20	21	6	11	12	12.6667	1.05556	0.0780025
905	phosphoribosylamine--glycine ligase [Wolbachia endosymbiont of Diaphorina citri]	gi|516101527	WP_017532107.1	46 kDa	0.037	2	8	4	7	2	1	1	5.25	1.33333	0.253968	-1.97728
1211.1	electron transfer flavoprotein-ubiquinone oxidoreductase, mitochondrial-like [Diaphorina citri]	gi|662193641	XP_008469735.1	24 kDa	0.037	4	8	4	5	0	2	2	5.25	1.33333	0.253968	-1.97728
712	peroxisomal (S)-2-hydroxy-acid oxidase GLO3-like [Diaphorina citri]	gi|662208025	XP_008477542.1	43 kDa	0.038	8	16	4	14	6	2	4	10.5	4	0.380952	-1.39232
788	proteasome subunit beta type-5 [Diaphorina citri]	gi|662195438	XP_008470711.1	31 kDa	0.038	2	3	1	12	2	0	1	4.5	1	0.222222	-2.16993
427	hypothetical protein [Wolbachia endosymbiont of Diaphorina citri]	gi|516101366	WP_017531946.1	20 kDa	0.039	18	7	15	26	13	3	6	16.5	7.33333	0.444444	-1.16993
535	nucleoplasmin-like protein ANO39 [Diaphorina citri]	gi|662205752	XP_008476302.1	22 kDa	0.039	8	10	4	31	22	5	14	13.25	13.6667	1.03145	0.044669
1176	LOW QUALITY PROTEIN: transferrin-like [Diaphorina citri]	gi|662195106	XP_008470529.1	52 kDa	0.039	10	21	10	25	9	5	8	16.5	7.33333	0.444444	-1.16993
107.1	phosphoglucomutase-like, partial [Diaphorina citri]	gi|662222157	XP_008485306.1	62 kDa	0.04	11	27	3	88	39	12	36	32.25	29	0.899225	-0.153246
298.2	ankyrin-3-like [Diaphorina citri]	gi|662187150	XP_008485685.1	13 kDa	0.041	3	12	3	12	13	4	9	7.5	8.66667	1.15556	0.208587
1228	transforming acidic coiled-coil-containing protein 3-like [Diaphorina citri]	gi|662198674	XP_008472470.1	139 kDa	0.041	0	0	0	0	2	0	1	0	1	#DIV/0!	#DIV/0!
1287	uncharacterized protein LOC103506668 [Diaphorina citri]	gi|662192817	XP_008469282.1	49 kDa	0.041	0	0	0	0	1	0	2	0	1	#DIV/0!	#DIV/0!
1483	uncharacterized protein LOC103509405 [Diaphorina citri]	gi|662198252	XP_008472240.1	50 kDa	0.041	0	0	0	0	2	0	1	0	1	#DIV/0!	#DIV/0!
1581	transcription initiation factor TFIID subunit 12 [Diaphorina citri]	gi|662187552	XP_008487408.1	18 kDa	0.041	0	0	0	0	3	0	0	0	1	#DIV/0!	#DIV/0!
191	eukaryotic translation initiation factor 5A [Diaphorina citri]	gi|662197167	XP_008471649.1	17 kDa	0.042	18	33	14	83	49	15	34	37	32.6667	0.882883	-0.179706
237.2	trifunctional enzyme subunit alpha, mitochondrial-like [Diaphorina citri]	gi|662196462	XP_008471262.1	37 kDa	0.042	21	41	16	44	17	12	18	30.5	15.6667	0.513661	-0.961111
403	uncharacterized family 31 glucosidase KIAA1161-like, partial [Diaphorina citri]	gi|662222241	XP_008485355.1	23 kDa	0.042	26	40	22	45	22	13	17	33.25	17.3333	0.521303	-0.939805
762	histone H1-II [Diaphorina citri]	gi|662199232	XP_008472772.1	39 kDa	0.042	7	26	9	14	6	6	6	14	6	0.428571	-1.22239
809	delta(24)-sterol reductase-like [Diaphorina citri]	gi|662216506	XP_008482187.1	63 kDa	0.042	8	21	7	8	2	6	5	11	4.33333	0.393939	-1.34395
130.1	glutamine synthetase 2 cytoplasmic-like isoform X1 [Diaphorina citri]	gi|662206820 (+3)	XP_008476884.1	20 kDa	0.043	37	68	33	107	62	38	54	61.25	51.3333	0.838095	-0.254814
899	glyceraldehyde-3-phosphate dehydrogenase-like [Diaphorina citri]	gi|662199329	XP_008472826.1	39 kDa	0.044	10	18	5	32	17	15	16	16.25	16	0.984615	-0.0223678
436.1	suppressor protein SRP40-like [Diaphorina citri]	gi|662187115	XP_008485527.1	42 kDa	0.045	6	9	6	14	15	4	10	8.75	9.66667	1.10476	0.143735
694	gelsolin-related protein of 125 kDa-like [Diaphorina citri]	gi|662190918	XP_008468248.1	64 kDa	0.045	2	3	3	12	13	0	6	5	6.33333	1.26667	0.341037
735.2	BSD domain-containing protein 1-A-like, partial [Diaphorina citri]	gi|662223713	XP_008486160.1	35 kDa	0.045	0	1	1	2	6	1	0	1	2.33333	2.33333	1.22239
1077	pumilio homolog 1-like [Diaphorina citri]	gi|662200604	XP_008473520.1	31 kDa	0.045	0	0	3	1	5	0	2	1	2.33333	2.33333	1.22239
1389	diamine acetyltransferase 2-like [Diaphorina citri]	gi|662193537	XP_008469679.1	19 kDa	0.045	0	0	0	4	4	1	2	1	2.33333	2.33333	1.22239
243.1	putative uncharacterized protein DDB_G0282133 [Diaphorina citri]	gi|662197467	XP_008471814.1	199 kDa	0.046	2	2	1	8	11	0	3	3.25	4.66667	1.4359	0.521953
708.1	synaptic vesicle membrane protein VAT-1 homolog-like [Diaphorina citri]	gi|662219530	XP_008483854.1	42 kDa	0.046	3	6	3	14	11	5	7	6.5	7.66667	1.17949	0.23816
806.1	iron/zinc purple acid phosphatase-like protein [Diaphorina citri]	gi|662188126	XP_008487722.1	43 kDa	0.046	2	9	4	8	1	0	4	5.75	1.66667	0.289855	-1.7866
851	ankyrin [Wolbachia endosymbiont of Diaphorina citri]	gi|516101663	WP_017532243.1	130 kDa	0.047	2	1	0	8	1	0	0	2.75	0.333333	0.121212	-3.04439
1501	facilitated trehalose transporter Tret1-like [Diaphorina citri]	gi|662201242	XP_008473869.1	58 kDa	0.047	2	5	2	2	1	0	0	2.75	0.333333	0.121212	-3.04439
167	charged multivesicular body protein 4c isoform X1 [Diaphorina citri]	gi|662184087 (+2)	XP_008470005.1	25 kDa	0.048	29	38	24	72	53	22	31	40.75	35.3333	0.867076	-0.20577
549	3-hydroxyacyl-CoA dehydrogenase type-2 [Diaphorina citri]	gi|662202444	XP_008474517.1	27 kDa	0.048	9	19	7	24	16	11	17	14.75	14.6667	0.99435	-0.00817393
1370	cytochrome P450 6a2-like [Diaphorina citri]	gi|662203837	XP_008475272.1	10 kDa	0.048	5	4	6	5	1	1	2	5	1.33333	0.266667	-1.90689
9	hypothetical protein [Wolbachia endosymbiont of Diaphorina citri]	gi|516101398	WP_017531978.1	56 kDa	0.049	233	322	247	493	244	175	206	323.75	208.333	0.643501	-0.635987
295	probable 4-coumarate--CoA ligase 1 [Diaphorina citri]	gi|662190838	XP_008468202.1	41 kDa	0.049	13	26	17	38	14	8	13	23.5	11.6667	0.496454	-1.01027
734	stromal interaction molecule homolog, partial [Diaphorina citri]	gi|662215009	XP_008481363.1	30 kDa	0.049	6	12	6	4	3	1	3	7	2.33333	0.333333	-1.58496
1066	pyrroline-5-carboxylate reductase [Diaphorina citri]	gi|662219615	XP_008483900.1	10 kDa	0.049	5	6	7	10	4	1	2	7	2.33333	0.333333	-1.58496
1255	heterogeneous nuclear ribonucleoprotein H2-like, partial [Diaphorina citri]	gi|662224872	XP_008486801.1	20 kDa	0.049	1	0	1	1	4	1	1	0.75	2	2.66667	1.41504
98.1	glycerol-3-phosphate dehydrogenase [NAD(+)], cytoplasmic-like [Diaphorina citri]	gi|662207937	XP_008477494.1	43 kDa	0.05	13	56	7	136	65	23	46	53	44.6667	0.842767	-0.246794
728.1	uncharacterized protein LOC103519840, partial [Diaphorina citri]	gi|662218262	XP_008483149.1	100 kDa	0.05	2	7	1	4	0	1	1	3.5	0.666667	0.190476	-2.39232
71.1	V-type proton ATPase subunit B, partial [Diaphorina citri]	gi|662208619	XP_008477869.1	18 kDa	0.051	70	102	55	146	83	58	84	93.25	75	0.80429	-0.314213
916	proteasome subunit alpha type-5 [Diaphorina citri]	gi|662193943	XP_008469899.1	28 kDa	0.051	3	13	5	12	4	1	4	8.25	3	0.363636	-1.45943
1006	protein lap4-like [Diaphorina citri]	gi|662190239	XP_008467874.1	143 kDa	0.051	0	2	0	0	5	0	0	0.5	1.66667	3.33333	1.73697
1341	glutaredoxin-3-like [Diaphorina citri]	gi|662206740	XP_008476841.1	15 kDa	0.051	0	2	0	0	5	0	0	0.5	1.66667	3.33333	1.73697
1488	stathmin-1-A isoform X1 [Diaphorina citri]	gi|662190753	XP_008468156.1	24 kDa	0.051	0	0	0	1	3	1	0	0.25	1.33333	5.33333	2.41504
1500	protein LZIC-like [Diaphorina citri]	gi|662203249	XP_008474953.1	24 kDa	0.051	0	0	0	1	4	0	0	0.25	1.33333	5.33333	2.41504
457.1	uncharacterized protein LOC103515738 isoform X1 [Diaphorina citri]	gi|662210514	XP_008478900.1	11 kDa	0.052	23	28	25	35	30	24	21	27.75	25	0.900901	-0.15056
802	tropomodulin [Diaphorina citri]	gi|662193453	XP_008469637.1	51 kDa	0.052	0	4	1	17	13	1	6	5.5	6.66667	1.21212	0.277534
299.1	transcription factor BTF3 homolog 4-like [Diaphorina citri]	gi|662194223	XP_008470052.1	20 kDa	0.053	5	13	6	34	27	3	13	14.5	14.3333	0.988506	-0.0166787
392.1	RNA-binding protein squid isoform X3 [Diaphorina citri]	gi|662194624	XP_008470267.1	32 kDa	0.053	13	17	9	37	26	11	17	19	18	0.947368	-0.0780025
602	prefoldin subunit 6 [Diaphorina citri]	gi|662190953	XP_008468267.1	15 kDa	0.053	6	6	5	25	16	3	14	10.5	11	1.04762	0.0671142
1011.1	ubiquinone biosynthesis protein COQ7 homolog [Diaphorina citri]	gi|662199539 (+4)	XP_008472936.1	22 kDa	0.053	0	3	2	3	5	1	4	2	3.33333	1.66667	0.736966
1127.2	sodium/potassium-transporting ATPase subunit alpha, partial [Diaphorina citri]	gi|662195080	XP_008470515.1	22 kDa	0.053	0	7	0	0	0	0	0	1.75	0	0	#NUM!
1189	RNA-binding protein Rsf1 isoform X1 [Diaphorina citri]	gi|662213159 (+1)	XP_008480353.1	25 kDa	0.053	0	3	1	4	7	0	3	2	3.33333	1.66667	0.736966
1298.1	non-lysosomal glucosylceramidase-like [Diaphorina citri]	gi|662194666	XP_008470289.1	46 kDa	0.053	2	4	0	1	0	0	0	1.75	0	0	#NUM!
1427	putative inorganic phosphate cotransporter [Diaphorina citri]	gi|662200947	XP_008473707.1	75 kDa	0.053	0	7	0	0	0	0	0	1.75	0	0	#NUM!
1484	hypothetical protein [Wolbachia endosymbiont of Diaphorina citri]	gi|516101223	WP_017531803.1	23 kDa	0.053	1	3	2	1	0	0	0	1.75	0	0	#NUM!
1504	cuticle protein 7-like [Diaphorina citri]	gi|662217502	XP_008482733.1	20 kDa	0.053	0	3	3	1	0	0	0	1.75	0	0	#NUM!
1527	dynein light chain 1, cytoplasmic [Diaphorina citri]	gi|662195011 (+4)	XP_008470477.1	10 kDa	0.053	1	3	1	2	0	0	0	1.75	0	0	#NUM!
1554	zinc transporter 2-like [Diaphorina citri]	gi|662183683	XP_008467829.1	47 kDa	0.053	0	4	3	0	0	0	0	1.75	0	0	#NUM!
1567	CCHC-type zinc finger protein CG3800-like [Diaphorina citri]	gi|662193920	XP_008469887.1	17 kDa	0.053	0	2	1	4	0	0	0	1.75	0	0	#NUM!
1578	derlin-1 [Diaphorina citri]	gi|662187395	XP_008486821.1	28 kDa	0.053	0	6	0	1	0	0	0	1.75	0	0	#NUM!
958	uncharacterized protein LOC103522659 [Diaphorina citri]	gi|662223378 (+2)	XP_008485977.1	19 kDa	0.054	8	11	10	10	10	10	11	9.75	10.3333	1.05983	0.0838316
1051	V-type proton ATPase subunit d 1, partial [Diaphorina citri]	gi|662225211	XP_008486992.1	13 kDa	0.054	8	16	8	13	6	3	5	11.25	4.66667	0.414815	-1.26946
393	cAMP-dependent protein kinase type II regulatory subunit-like, partial [Diaphorina citri]	gi|662221746	XP_008485081.1	42 kDa	0.055	12	22	12	57	30	13	27	25.75	23.3333	0.906149	-0.14218
266.1	glutathione S-transferase omega-1-like [Diaphorina citri]	gi|662217899	XP_008482953.1	22 kDa	0.056	19	33	18	62	39	17	31	33	29	0.878788	-0.186413
1073	60S ribosomal protein L22-like [Diaphorina citri]	gi|662212582	XP_008480035.1	11 kDa	0.056	6	11	4	14	5	2	3	8.75	3.33333	0.380952	-1.39232
205	cathepsin B-like [Diaphorina citri]	gi|662196066	XP_008471047.1	56 kDa	0.057	70	102	53	117	56	43	54	85.5	51	0.596491	-0.745427
402.1	protein yellow-like [Diaphorina citri]	gi|662195325	XP_008470648.1	47 kDa	0.057	0	10	0	37	1	14	0	11.75	5	0.425532	-1.23266
54.1	enolase [Diaphorina citri]	gi|662215194	XP_008481466.1	48 kDa	0.059	57	99	40	181	91	55	80	94.25	75.3333	0.799293	-0.323204
715	14-3-3 protein zeta-like [Diaphorina citri]	gi|662211842	XP_008479623.1	12 kDa	0.059	29	46	30	69	43	30	38	43.5	37	0.850575	-0.23349
166.1	heat shock 70 kDa protein cognate 4-like [Diaphorina citri]	gi|662223938	XP_008486283.1	36 kDa	0.06	42	65	39	107	56	42	58	63.25	52	0.822134	-0.282554
1074	mucin-5AC-like [Diaphorina citri]	gi|662184976	XP_008474732.1	23 kDa	0.06	2	1	0	4	5	1	3	1.75	3	1.71429	0.777608
1261	uncharacterized protein LOC103522001 [Diaphorina citri]	gi|662222199	XP_008485331.1	23 kDa	0.06	1	0	0	10	9	0	3	2.75	4	1.45455	0.540568
1266.1	calcineurin B homologous protein 1 isoform X1 [Diaphorina citri]	gi|662217832 (+1)	XP_008482916.1	22 kDa	0.06	2	4	3	2	3	5	4	2.75	4	1.45455	0.540568
351	isocitrate dehydrogenase [NADP] cytoplasmic [Diaphorina citri]	gi|662221609	XP_008485007.1	46 kDa	0.061	15	35	4	72	42	13	28	31.5	27.6667	0.878307	-0.187203
983	facilitated trehalose transporter Tret1-2 homolog [Diaphorina citri]	gi|662188107	XP_008487712.1	23 kDa	0.061	6	19	5	7	4	3	4	9.25	3.66667	0.396396	-1.33498
998	putative ribosomal protein L27e [Diaphorina citri]	gi|110671504 (+4)	ABG82003.1	16 kDa	0.061	3	13	6	15	6	3	2	9.25	3.66667	0.396396	-1.33498
790.1	eukaryotic translation initiation factor 3 subunit E [Diaphorina citri]	gi|662208741	XP_008477936.1	44 kDa	0.062	1	11	2	5	3	1	0	4.75	1.33333	0.280702	-1.83289
340.1	thioredoxin-2-like isoform X2 [Diaphorina citri]	gi|662222185	XP_008485323.1	12 kDa	0.063	16	27	18	50	30	17	27	27.75	24.6667	0.888889	-0.169925
426.1	60S ribosomal protein L10 isoform X1 [Diaphorina citri]	gi|662196370 (+3)	XP_008471213.1	25 kDa	0.064	9	23	6	20	8	7	5	14.5	6.66667	0.45977	-1.12102
608	solute carrier organic anion transporter family member 5A1-like, partial [Diaphorina citri]	gi|662216807	XP_008482356.1	60 kDa	0.064	6	27	7	11	6	7	4	12.75	5.66667	0.444444	-1.16993
329	LOW QUALITY PROTEIN: complement component 1 Q subcomponent-binding protein, mitochondrial [Diaphorina citri]	gi|662201056	XP_008473767.1	29 kDa	0.066	15	18	18	30	25	16	15	20.25	18.6667	0.921811	-0.117458
462	cysteine string protein isoform X1 [Diaphorina citri]	gi|662207264 (+1)	XP_008477128.1	26 kDa	0.066	16	21	18	31	23	15	21	21.5	19.6667	0.914729	-0.128584
789	uncharacterized protein LOC103517653 [Diaphorina citri]	gi|662214191	XP_008480917.1	20 kDa	0.066	3	9	6	8	11	4	7	6.5	7.33333	1.12821	0.174029
947	heat shock protein Hsp90 [Wolbachia endosymbiont of Diaphorina citri]	gi|516101670	WP_017532250.1	73 kDa	0.066	1	5	2	2	1	0	0	2.5	0.333333	0.133333	-2.90689
1159	vacuolar protein sorting-associated protein VTA1 homolog isoform X1 [Diaphorina citri]	gi|662197842	XP_008472019.1	35 kDa	0.066	2	5	1	9	9	1	6	4.25	5.33333	1.2549	0.327575
1214	uncharacterized protein LOC103520809 [Diaphorina citri]	gi|662220031	XP_008484127.1	35 kDa	0.066	4	4	7	1	0	3	0	4	1	0.25	-2
1316	50S ribosomal protein L25 [Wolbachia endosymbiont of Diaphorina citri]	gi|516101761	WP_017532341.1	22 kDa	0.066	1	4	4	1	1	0	0	2.5	0.333333	0.133333	-2.90689
1361	kunitz-type serine protease inhibitor long epsilon-dendrotoxin Arg55-like [Diaphorina citri]	gi|662192385	XP_008469048.1	11 kDa	0.066	2	8	3	3	2	0	1	4	1	0.25	-2
27	translation elongation factor 2 [Diaphorina citri]	gi|662186303	XP_008481482.1	94 kDa	0.067	79	136	52	224	122	58	108	122.75	96	0.782077	-0.354617
43	protein disulfide-isomerase-like [Diaphorina citri]	gi|662205677	XP_008476263.1	34 kDa	0.067	98	132	97	209	115	96	102	134	104.333	0.778607	-0.361033
79.1	probable methylmalonate-semialdehyde dehydrogenase [acylating], mitochondrial [Diaphorina citri]	gi|662198644	XP_008472452.1	52 kDa	0.067	52	88	55	95	41	46	42	72.5	43	0.593103	-0.753644
893	inositol monophosphatase 1 [Diaphorina citri]	gi|662184257	XP_008470898.1	21 kDa	0.067	1	7	0	15	13	0	7	5.75	6.66667	1.15942	0.213404
215.3	probable 3-hydroxyacyl-CoA dehydrogenase B0272.3 isoform X1 [Diaphorina citri]	gi|662210156 (+1)	XP_008478707.1	33 kDa	0.068	24	28	19	53	22	12	16	31	16.6667	0.537634	-0.895303
676	hypothetical protein, partial [Wolbachia endosymbiont of Diaphorina citri]	gi|516101105	WP_017531685.1	21 kDa	0.068	9	18	9	17	9	4	5	13.25	6	0.45283	-1.14296
738	ADP-ribosylation factor-like protein 3 [Diaphorina citri]	gi|662191690	XP_008468669.1	25 kDa	0.068	8	15	4	7	3	3	4	8.5	3.33333	0.392157	-1.3505
779.1	sulfide:quinone oxidoreductase, mitochondrial [Diaphorina citri]	gi|662217790	XP_008482892.1	49 kDa	0.068	3	5	2	3	1	0	1	3.25	0.666667	0.205128	-2.2854
1010	alcohol dehydrogenase [NADP(+)] A-like, partial [Diaphorina citri]	gi|662216528	XP_008482200.1	32 kDa	0.068	0	2	0	4	5	1	2	1.5	2.66667	1.77778	0.830075
1482	heterogeneous nuclear ribonucleoprotein H3-like [Diaphorina citri]	gi|662186745	XP_008483669.1	11 kDa	0.068	1	3	0	2	4	0	4	1.5	2.66667	1.77778	0.830075
104	transferrin-like [Diaphorina citri]	gi|662210903	XP_008479114.1	47 kDa	0.069	54	108	84	93	51	50	52	84.75	51	0.60177	-0.732716
1.4	spectrin alpha chain-like [Diaphorina citri]	gi|662211478	XP_008479426.1	235 kDa	0.07	261	548	300	552	306	208	302	415.25	272	0.655027	-0.610374
523	regucalcin-like, partial [Diaphorina citri]	gi|662199286	XP_008472803.1	16 kDa	0.07	14	25	6	55	37	9	21	25	22.3333	0.893333	-0.16273
615	flavin reductase (NADPH) [Diaphorina citri]	gi|662196315	XP_008471183.1	13 kDa	0.07	7	10	5	20	13	8	11	10.5	10.6667	1.01587	0.0227201
134.1	ADP,ATP carrier protein 2-like [Diaphorina citri]	gi|662185885	XP_008479356.1	38 kDa	0.072	67	104	57	98	46	48	53	81.5	49	0.601227	-0.734018
211.1	uncharacterized protein LOC103511661 isoform X2 [Diaphorina citri]	gi|662202618	XP_008474612.1	32 kDa	0.072	30	36	30	49	36	25	32	36.25	31	0.855172	-0.225713
687	60S ribosomal protein L4-B-like, partial [Diaphorina citri]	gi|662218739	XP_008483413.1	21 kDa	0.072	10	21	9	8	5	4	7	12	5.33333	0.444444	-1.16993
138	cytochrome c1, heme protein, mitochondrial [Diaphorina citri]	gi|662208535	XP_008477821.1	32 kDa	0.073	48	72	57	87	44	36	37	66	39	0.590909	-0.758992
276	bacterioferritin [Wolbachia endosymbiont of Diaphorina citri]	gi|516102085	WP_017532665.1	18 kDa	0.073	29	36	31	55	35	12	16	37.75	21	0.556291	-0.846087
83.1	superoxide dismutase [Cu-Zn] [Diaphorina citri]	gi|662184577	XP_008472568.1	16 kDa	0.074	67	102	62	150	91	54	81	95.25	75.3333	0.790901	-0.338431
359.1	arginine kinase [Diaphorina citri]	gi|662183106	XP_008471592.1	37 kDa	0.074	8	10	11	46	9	10	9	18.75	9.33333	0.497778	-1.00643
696	acidic leucine-rich nuclear phosphoprotein 32 family member A-like [Diaphorina citri]	gi|662197702	XP_008471943.1	14 kDa	0.074	2	7	5	11	7	4	10	6.25	7	1.12	0.163499
1091	hydroxylysine kinase [Diaphorina citri]	gi|662190261	XP_008467886.1	20 kDa	0.074	2	5	1	13	5	0	0	5.25	1.66667	0.31746	-1.65535
1517.1	glutathione S-transferase-like isoform X1 [Diaphorina citri]	gi|662203693 (+1)	XP_008475192.1	24 kDa	0.074	0	7	4	14	10	3	8	6.25	7	1.12	0.163499
521.2	uncharacterized protein LOC103519222 [Diaphorina citri]	gi|662186517	XP_008482529.1	32 kDa	0.075	7	12	4	13	9	12	7	9	9.33333	1.03704	0.0524674
716	probable aconitate hydratase, mitochondrial [Diaphorina citri]	gi|662217941	XP_008482975.1	74 kDa	0.075	29	40	28	58	21	20	24	38.75	21.6667	0.55914	-0.838719
1042	dihydrolipoamide succinyltransferase [Wolbachia endosymbiont of Diaphorina citri]	gi|516101067	WP_017531647.1	42 kDa	0.075	8	16	10	16	8	4	5	12.5	5.66667	0.453333	-1.14136
1158	peptide methionine sulfoxide reductase-like [Diaphorina citri]	gi|662192244	XP_008468973.1	20 kDa	0.075	3	1	0	12	9	1	5	4	5	1.25	0.321928
582	sphingosine-1-phosphate lyase isoform X1 [Diaphorina citri]	gi|662191246 (+1)	XP_008468430.1	63 kDa	0.076	3	16	4	3	3	2	2	6.5	2.33333	0.358974	-1.47805
970	putative cysteine proteinase CG12163 isoform X1 [Diaphorina citri]	gi|662190811 (+3)	XP_008468188.1	36 kDa	0.076	3	11	3	9	4	1	2	6.5	2.33333	0.358974	-1.47805
1557	heterogeneous nuclear ribonucleoprotein A1, A2/B1 homolog [Diaphorina citri]	gi|662219671	XP_008483930.1	32 kDa	0.076	2	6	2	9	8	3	6	4.75	5.66667	1.19298	0.254573
128.1	ubiquilin-1 [Diaphorina citri]	gi|662192165	XP_008468930.1	37 kDa	0.077	17	23	16	33	27	11	22	22.25	20	0.898876	-0.153805
186	alcohol dehydrogenase [NADP(+)], partial [Diaphorina citri]	gi|662206409	XP_008476665.1	23 kDa	0.077	27	40	26	84	45	24	42	44.25	37	0.836158	-0.258152
233	succinyl-CoA ligase [ADP-forming] subunit beta, mitochondrial [Diaphorina citri]	gi|662194219	XP_008470049.1	48 kDa	0.077	36	50	27	67	24	28	25	45	25.6667	0.57037	-0.810029
879	leukocyte surface antigen CD53-like isoform X1 [Diaphorina citri]	gi|662194082 (+2)	XP_008469973.1	18 kDa	0.077	9	19	14	17	6	9	6	14.75	7	0.474576	-1.07529
1479	protein BCCIP homolog [Diaphorina citri]	gi|662189051	XP_008488227.1	28 kDa	0.077	0	0	0	5	4	0	3	1.25	2.33333	1.86667	0.900464
678	cationic amino acid transporter 3-like [Diaphorina citri]	gi|662197848	XP_008472022.1	110 kDa	0.078	0	8	1	0	5	0	5	2.25	3.33333	1.48148	0.567041
775	coiled-coil domain-containing protein 6 [Diaphorina citri]	gi|662204935	XP_008475861.1	46 kDa	0.078	1	3	1	4	7	0	3	2.25	3.33333	1.48148	0.567041
1071	adenylyl cyclase-associated protein 1 [Diaphorina citri]	gi|662187459	XP_008487073.1	18 kDa	0.078	1	2	1	5	6	1	3	2.25	3.33333	1.48148	0.567041
1216	UV excision repair protein RAD23 homolog A-like [Diaphorina citri]	gi|662207758	XP_008477397.1	19 kDa	0.078	0	4	0	5	3	2	5	2.25	3.33333	1.48148	0.567041
64.1	mitochondrial-processing peptidase subunit beta, partial [Diaphorina citri]	gi|662203811	XP_008475257.1	50 kDa	0.079	75	128	76	133	67	61	62	103	63.3333	0.614887	-0.701607
137	aldehyde dehydrogenase, mitochondrial-like [Diaphorina citri]	gi|662205756	XP_008476305.1	43 kDa	0.079	67	87	53	101	47	41	51	77	46.3333	0.601732	-0.732808
801	elongation factor Ts, mitochondrial [Diaphorina citri]	gi|662188524 (+1)	XP_008487941.1	34 kDa	0.079	8	9	7	14	4	3	5	9.5	4	0.421053	-1.24793
273.1	laminin subunit gamma-1 [Diaphorina citri]	gi|662196646	XP_008471363.1	184 kDa	0.08	7	37	5	12	12	5	5	15.25	7.33333	0.480874	-1.05627
380.2	cullin-associated NEDD8-dissociated protein 1-like, partial [Diaphorina citri]	gi|662222757	XP_008485639.1	18 kDa	0.08	0	2	0	4	0	0	0	1.5	0	0	#NUM!
816	putative ribosomal protein S23e [Diaphorina citri]	gi|110671450 (+2)	ABG81976.1	16 kDa	0.08	4	3	1	10	2	1	1	4.5	1.33333	0.296296	-1.75489
1276	puromycin-sensitive aminopeptidase-like [Diaphorina citri]	gi|662210554	XP_008478922.1	105 kDa	0.08	0	0	0	6	0	0	0	1.5	0	0	#NUM!
1309	putative ribosomal protein L32e [Diaphorina citri]	gi|110671486 (+2)	ABG81994.1	16 kDa	0.08	0	4	0	2	0	0	0	1.5	0	0	#NUM!
1339	ATP-dependent Clp protease proteolytic subunit, mitochondrial-like [Diaphorina citri]	gi|662214431	XP_008481047.1	22 kDa	0.08	1	2	0	3	0	0	0	1.5	0	0	#NUM!
1419	uncharacterized protein LOC103506691 [Diaphorina citri]	gi|662192865	XP_008469309.1	21 kDa	0.08	0	5	0	1	0	0	0	1.5	0	0	#NUM!
1434.2	39S ribosomal protein L39, mitochondrial-like [Diaphorina citri]	gi|662222902	XP_008485721.1	35 kDa	0.08	0	3	2	1	0	0	0	1.5	0	0	#NUM!
1476.1	S-adenosylmethionine synthase-like [Diaphorina citri]	gi|662210246	XP_008478754.1	43 kDa	0.08	0	1	0	5	0	0	0	1.5	0	0	#NUM!
1550	uncharacterized protein LOC103516685 [Diaphorina citri]	gi|662212319	XP_008479889.1	7 kDa	0.08	0	6	0	0	0	0	0	1.5	0	0	#NUM!
1580	protein YIPF1 [Diaphorina citri]	gi|662209865	XP_008478548.1	32 kDa	0.08	1	3	1	1	0	0	0	1.5	0	0	#NUM!
1588	uncharacterized protein LOC103518492 [Diaphorina citri]	gi|662215765	XP_008481782.1	70 kDa	0.08	0	0	0	6	0	0	0	1.5	0	0	#NUM!
1596	LOW QUALITY PROTEIN: uncharacterized protein DDB_G0274915-like [Diaphorina citri]	gi|662184664	XP_008473048.1	60 kDa	0.08	0	4	1	1	0	0	0	1.5	0	0	#NUM!
1608	probable 28S ribosomal protein S16, mitochondrial [Diaphorina citri]	gi|662191763 (+1)	XP_008468709.1	17 kDa	0.08	0	4	0	2	0	0	0	1.5	0	0	#NUM!
1612	cleft lip and palate transmembrane protein 1 homolog [Diaphorina citri]	gi|662202266	XP_008474421.1	62 kDa	0.08	1	5	0	0	0	0	0	1.5	0	0	#NUM!
480.1	heat shock protein beta-1 isoform X1 [Diaphorina citri]	gi|662186381	XP_008481895.1	17 kDa	0.081	17	18	14	32	22	13	20	20.25	18.3333	0.90535	-0.143453
526.1	NADH-cytochrome b5 reductase 2-like [Diaphorina citri]	gi|662214601	XP_008481139.1	35 kDa	0.082	7	20	12	15	5	8	6	13.5	6.33333	0.469136	-1.09192
546	coatomer subunit beta' [Diaphorina citri]	gi|662204078	XP_008475402.1	86 kDa	0.082	5	13	1	14	3	3	4	8.25	3.33333	0.40404	-1.30743
42	V-type proton ATPase subunit B-like [Diaphorina citri]	gi|662208623	XP_008477871.1	44 kDa	0.083	86	136	74	190	107	75	101	121.5	94.3333	0.776406	-0.365117
140.1	probable serine/threonine-protein kinase kinX [Diaphorina citri]	gi|662225250	XP_008487014.1	24 kDa	0.083	35	46	34	84	51	30	42	49.75	41	0.824121	-0.279073
966.1	selenide, water dikinase isoform X3 [Diaphorina citri]	gi|662186071	XP_008480296.1	45 kDa	0.083	0	5	0	7	6	0	6	3	4	1.33333	0.415037
743	glutaredoxin-related protein 5, mitochondrial-like [Diaphorina citri]	gi|662217025	XP_008482476.1	17 kDa	0.084	6	10	6	18	6	1	6	10	4.33333	0.433333	-1.20645
850	UDP-glucuronosyltransferase 2B9-like [Diaphorina citri]	gi|662219897	XP_008484055.1	39 kDa	0.084	9	16	6	16	9	3	4	11.75	5.33333	0.453901	-1.13955
878	proton-coupled amino acid transporter 4-like [Diaphorina citri]	gi|662197459	XP_008471810.1	47 kDa	0.084	4	5	2	13	10	3	7	6	6.66667	1.11111	0.152003
935	soluble NSF attachment protein [Diaphorina citri]	gi|662186164	XP_008480783.1	30 kDa	0.084	5	10	3	10	4	0	4	7	2.66667	0.380952	-1.39232
969	huntingtin-interacting protein K [Diaphorina citri]	gi|662189898	XP_008467691.1	10 kDa	0.084	3	4	2	15	10	4	6	6	6.66667	1.11111	0.152003
1209	cytochrome b-c1 complex subunit 9 [Diaphorina citri]	gi|662191846	XP_008468754.1	7 kDa	0.084	3	8	3	9	1	3	2	5.75	2	0.347826	-1.52356
1326	uncharacterized protein LOC103510246 [Diaphorina citri]	gi|662199871	XP_008473118.1	26 kDa	0.084	3	11	3	23	7	1	5	10	4.33333	0.433333	-1.20645
1414	40S ribosomal protein S8-like, partial [Diaphorina citri]	gi|662224988	XP_008486866.1	7 kDa	0.084	7	7	4	5	3	1	2	5.75	2	0.347826	-1.52356
844.2	L-xylulose reductase-like, partial [Diaphorina citri]	gi|662188552	XP_008487956.1	15 kDa	0.085	2	3	2	8	8	0	6	3.75	4.66667	1.24444	0.315502
624	heterogeneous nuclear ribonucleoprotein 87F-like [Diaphorina citri]	gi|662183723	XP_008468031.1	38 kDa	0.086	7	12	7	27	17	7	14	13.25	12.6667	0.955975	-0.0649554
298.1	ankyrin-3-like, partial [Diaphorina citri]	gi|662187144	XP_008485658.1	53 kDa	0.087	12	35	12	31	23	14	23	22.5	20	0.888889	-0.169925
525	60S ribosomal protein L14 [Diaphorina citri]	gi|662196470	XP_008471266.1	26 kDa	0.088	7	13	2	13	5	1	5	8.75	3.66667	0.419048	-1.25481
1251	drebrin-like protein [Diaphorina citri]	gi|662206352	XP_008476634.1	44 kDa	0.088	0	1	0	3	3	0	3	1	2	2	1
1360	chromobox protein homolog 1-like, partial [Diaphorina citri]	gi|662224104	XP_008486373.1	23 kDa	0.088	1	1	0	2	6	0	0	1	2	2	1
796.2	protein lin-7 homolog C, partial [Diaphorina citri]	gi|662215107	XP_008481418.1	19 kDa	0.09	6	7	3	13	12	6	5	7.25	7.66667	1.05747	0.0806185
142.1	ATP synthase subunit gamma, mitochondrial [Diaphorina citri]	gi|662199407	XP_008472867.1	32 kDa	0.091	52	78	55	86	37	43	42	67.75	40.6667	0.600246	-0.736374
8.1	actin, muscle isoform X1 [Diaphorina citri]	gi|662191724 (+1)	XP_008468689.1	42 kDa	0.092	146	256	153	338	196	137	171	223.25	168	0.75252	-0.410199
601	microtubule-associated protein RP/EB family member 1 isoform X1 [Diaphorina citri]	gi|662206151	XP_008476524.1	25 kDa	0.092	7	14	2	19	15	4	12	10.5	10.3333	0.984127	-0.0230836
641.2	LOW QUALITY PROTEIN: ATPase family AAA domain-containing protein 3-A-like [Diaphorina citri]	gi|662209891	XP_008478561.1	47 kDa	0.092	3	5	4	0	0	2	0	3	0.666667	0.222222	-2.16993
1054.1	ATP-binding cassette sub-family A member 1-like [Diaphorina citri]	gi|662187967	XP_008487636.1	81 kDa	0.092	3	6	1	2	2	0	0	3	0.666667	0.222222	-2.16993
1080.2	metal transporter CNNM4-like, partial [Diaphorina citri]	gi|662199913	XP_008473140.1	26 kDa	0.092	0	10	1	1	2	0	0	3	0.666667	0.222222	-2.16993
260.2	isocitrate dehydrogenase [NAD] subunit gamma, mitochondrial-like isoform X2 [Diaphorina citri]	gi|662212431	XP_008479950.1	43 kDa	0.093	27	32	19	47	14	23	15	31.25	17.3333	0.554667	-0.850307
1053.2	delta(24)-sterol reductase-like [Diaphorina citri]	gi|662203277	XP_008474969.1	18 kDa	0.093	2	6	1	0	0	0	1	2.25	0.333333	0.148148	-2.75489
1310	hypothetical protein [Wolbachia endosymbiont of Diaphorina citri]	gi|516101737	WP_017532317.1	11 kDa	0.093	2	1	2	4	1	0	0	2.25	0.333333	0.148148	-2.75489
1456	molecular chaperone DnaK [Wolbachia endosymbiont of Diaphorina citri]	gi|516102069	WP_017532649.1	15 kDa	0.093	3	1	2	3	0	1	0	2.25	0.333333	0.148148	-2.75489
76	calmodulin [Diaphorina citri]	gi|662200666	XP_008473555.1	31 kDa	0.094	68	86	81	143	76	79	67	94.5	74	0.783069	-0.352789
670.1	glutamate--cysteine ligase-like [Diaphorina citri]	gi|662211570	XP_008479479.1	68 kDa	0.095	1	4	0	6	8	0	3	2.75	3.66667	1.33333	0.415037
671	uncharacterized protein LOC103505812 [Diaphorina citri]	gi|662191187	XP_008468397.1	38 kDa	0.095	1	3	0	19	10	4	5	5.75	6.33333	1.10145	0.139403
1379	protein l(2)37Cc-like [Diaphorina citri]	gi|662191063	XP_008468329.1	10 kDa	0.097	4	7	4	5	5	5	7	5	5.66667	1.13333	0.180572
90	glucose-6-phosphate isomerase [Diaphorina citri]	gi|662207262	XP_008477127.1	62 kDa	0.098	17	52	10	117	63	18	39	49	40	0.816327	-0.292782
122.2	2-oxoglutarate dehydrogenase-like, mitochondrial [Diaphorina citri]	gi|662205649	XP_008476247.1	18 kDa	0.098	9	17	5	15	6	4	6	11.5	5.33333	0.463768	-1.10852
588	charged multivesicular body protein 2b [Diaphorina citri]	gi|662201934	XP_008474239.1	20 kDa	0.098	2	1	3	11	11	0	4	4.25	5	1.17647	0.234465
704	syntaxin-1A-like [Diaphorina citri]	gi|662207216	XP_008477101.1	30 kDa	0.098	6	10	11	17	14	8	10	11	10.6667	0.969697	-0.0443941
807	malate dehydrogenase [Wolbachia endosymbiont of Diaphorina citri]	gi|516101790	WP_017532370.1	34 kDa	0.098	5	11	7	9	6	1	3	8	3.33333	0.416667	-1.26303
67.1	cathepsin L1-like [Diaphorina citri]	gi|662192635	XP_008469183.1	42 kDa	0.099	91	105	69	152	87	69	87	104.25	81	0.776978	-0.364054
904	E3 ubiquitin-protein ligase Bre1-like [Diaphorina citri]	gi|662210283	XP_008478774.1	78 kDa	0.099	0	1	0	2	4	0	1	0.75	1.66667	2.22222	1.152
1000	uncharacterized protein LOC103508928 [Diaphorina citri]	gi|662197323	XP_008471732.1	16 kDa	0.099	7	7	7	18	7	0	6	9.75	4.33333	0.444444	-1.16993
1142.1	uncharacterized protein LOC103521497, partial [Diaphorina citri]	gi|662221294	XP_008484831.1	41 kDa	0.099	1	1	1	0	2	2	1	0.75	1.66667	2.22222	1.152
1184.1	Y-box-binding protein 3-like [Diaphorina citri]	gi|662194829	XP_008470378.1	19 kDa	0.099	0	0	0	3	4	0	1	0.75	1.66667	2.22222	1.152
77	endoplasmin-like [Diaphorina citri]	gi|662201572	XP_008474043.1	82 kDa	0.1	48	74	49	102	65	40	58	68.25	54.3333	0.796093	-0.328991
107.2	phosphoglucomutase-like [Diaphorina citri]	gi|662183846	XP_008468682.1	31 kDa	0.1	13	25	5	50	25	12	24	23.25	20.3333	0.874552	-0.193384
187	adenosylhomocysteinase [Diaphorina citri]	gi|662203320	XP_008474993.1	45 kDa	0.1	21	51	3	95	53	17	35	42.5	35	0.823529	-0.280108
260.1	isocitrate dehydrogenase [NAD] subunit gamma, mitochondrial-like isoform X1 [Diaphorina citri]	gi|662212429	XP_008479949.1	42 kDa	0.1	31	38	24	54	18	27	18	36.75	21	0.571429	-0.807355
509	proton-coupled amino acid transporter 4-like [Diaphorina citri]	gi|662214297	XP_008480975.1	60 kDa	0.1	6	25	11	6	5	3	9	12	5.66667	0.472222	-1.08246
641.1	ATPase family AAA domain-containing protein 3-like, partial [Diaphorina citri]	gi|662224778	XP_008486748.1	60 kDa	0.1	6	11	5	0	1	2	3	5.5	2	0.363636	-1.45943
708.2	synaptic vesicle membrane protein VAT-1 homolog-like [Diaphorina citri]	gi|662189556	XP_008467510.1	38 kDa	0.1	3	5	3	14	9	5	6	6.25	6.66667	1.06667	0.0931094
725	uncharacterized protein LOC103517364 [Diaphorina citri]	gi|662213636 (+1)	XP_008480614.1	11 kDa	0.1	9	19	18	24	9	9	9	17.5	9	0.514286	-0.959358
980	ras-related protein Rab-5C [Diaphorina citri]	gi|662201763	XP_008474145.1	19 kDa	0.1	5	10	5	7	2	3	3	6.75	2.66667	0.395062	-1.33985
1129	dnaJ homolog subfamily A member 2-like [Diaphorina citri]	gi|662190428	XP_008467980.1	39 kDa	0.1	0	2	0	5	5	1	2	1.75	2.66667	1.52381	0.607683
1192	cAMP-dependent protein kinase type II regulatory subunit-like [Diaphorina citri]	gi|662201159	XP_008473823.1	22 kDa	0.1	8	14	8	21	15	7	14	12.75	12	0.941176	-0.0874628
1196.1	glucose-6-phosphate 1-dehydrogenase-like isoform X2 [Diaphorina citri]	gi|662193216	XP_008469503.1	20 kDa	0.1	0	0	0	7	2	1	5	1.75	2.66667	1.52381	0.607683
1241.1	Golgi SNAP receptor complex member 1-like, partial [Diaphorina citri]	gi|662222131	XP_008485291.1	26 kDa	0.1	3	4	3	7	2	0	2	4.25	1.33333	0.313725	-1.67243
1334	phosphate carrier protein, mitochondrial-like [Diaphorina citri]	gi|662205813	XP_008476338.1	37 kDa	0.1	7	23	8	19	10	5	6	14.25	7	0.491228	-1.02554
29.1	elongation factor 1-alpha [Diaphorina citri]	gi|662209078	XP_008478125.1	50 kDa	0.11	100	158	80	236	134	83	111	143.5	109.333	0.761905	-0.392317
78.1	heat shock 70 kDa protein cognate 4 [Diaphorina citri]	gi|662200638	XP_008473539.1	48 kDa	0.11	93	166	93	256	137	86	124	152	115.667	0.760965	-0.394098
81	glutamyl aminopeptidase-like [Diaphorina citri]	gi|662186923	XP_008484543.1	139 kDa	0.11	44	103	24	75	25	39	47	61.5	37	0.601626	-0.733061
112	trifunctional enzyme subunit beta, mitochondrial [Diaphorina citri]	gi|662203209	XP_008474931.1	51 kDa	0.11	46	81	51	98	41	47	38	69	42	0.608696	-0.716207
175.1	LOW QUALITY PROTEIN: myosin heavy chain, non-muscle-like, partial [Diaphorina citri]	gi|662208115	XP_008477592.1	248 kDa	0.11	5	16	6	11	13	5	10	9.5	9.33333	0.982456	-0.0255351
179	uncharacterized protein LOC103512118 [Diaphorina citri]	gi|662203509	XP_008475095.1	48 kDa	0.11	31	52	22	87	46	30	41	48	39	0.8125	-0.29956
188.1	uncharacterized protein LOC103509162 [Diaphorina citri]	gi|662197760	XP_008471975.1	135 kDa	0.11	16	29	10	45	16	6	19	25	13.6667	0.546667	-0.871267
202	vigilin-like [Diaphorina citri]	gi|662188253	XP_008487791.1	113 kDa	0.11	15	41	7	43	36	5	27	26.5	22.6667	0.855346	-0.22542
250.1	dynein beta chain, ciliary-like [Diaphorina citri]	gi|662183389	XP_008485687.1	555 kDa	0.11	0	0	0	2	2	0	2	0.5	1.33333	2.66667	1.41504
353	glycerol-3-phosphate dehydrogenase, mitochondrial [Diaphorina citri]	gi|662194444	XP_008470172.1	59 kDa	0.11	20	38	25	23	10	19	15	26.5	14.6667	0.553459	-0.853451
383	aminoacylase-1A-like [Diaphorina citri]	gi|662206631	XP_008476783.1	53 kDa	0.11	12	28	12	44	27	13	22	24	20.6667	0.861111	-0.215729
455	phosphoglycerate mutase 1-like [Diaphorina citri]	gi|662199051	XP_008472673.1	12 kDa	0.11	7	17	5	44	20	9	20	18.25	16.3333	0.894977	-0.160077
456	guanine nucleotide-binding protein subunit beta-like protein [Diaphorina citri]	gi|662204299	XP_008475521.1	36 kDa	0.11	18	25	7	48	18	8	14	24.5	13.3333	0.544218	-0.877744
460	probable medium-chain specific acyl-CoA dehydrogenase, mitochondrial [Diaphorina citri]	gi|662190906	XP_008468241.1	27 kDa	0.11	25	32	23	49	17	17	21	32.25	18.3333	0.568475	-0.81483
527	calcium-binding mitochondrial carrier protein-like [Diaphorina citri]	gi|662197203	XP_008471668.1	39 kDa	0.11	14	29	12	23	7	14	10	19.5	10.3333	0.529915	-0.916168
555	moesin/ezrin/radixin homolog 1-like [Diaphorina citri]	gi|662201444	XP_008473975.1	8 kDa	0.11	10	33	15	33	16	8	13	22.75	12.3333	0.542125	-0.883304
686	putative mitochondrial inner membrane protein isoform X1 [Diaphorina citri]	gi|662212774 (+1)	XP_008480140.1	25 kDa	0.11	9	25	11	9	6	7	7	13.5	6.66667	0.493827	-1.01792
844.1	L-xylulose reductase-like [Diaphorina citri]	gi|662196970	XP_008471539.1	28 kDa	0.11	1	2	2	8	7	0	5	3.25	4	1.23077	0.29956
868	isoaspartyl peptidase/L-asparaginase-like [Diaphorina citri]	gi|662203110	XP_008474875.1	24 kDa	0.11	1	2	0	13	9	1	4	4	4.66667	1.16667	0.222392
923.2	deleted in autism protein 1-like [Diaphorina citri]	gi|662185651	XP_008478183.1	45 kDa	0.11	1	6	5	2	2	0	1	3.5	1	0.285714	-1.80735
995	myb-like protein X, partial [Diaphorina citri]	gi|662221813	XP_008485118.1	69 kDa	0.11	2	3	3	2	2	3	5	2.5	3.33333	1.33333	0.415037
1116.1	LOW QUALITY PROTEIN: adhesive plaque matrix protein-like, partial [Diaphorina citri]	gi|662203641	XP_008475167.1	58 kDa	0.11	2	5	3	4	1	2	0	3.5	1	0.285714	-1.80735
1304	putative protein TPRXL [Diaphorina citri]	gi|662204368	XP_008475560.1	44 kDa	0.11	0	0	0	2	3	0	1	0.5	1.33333	2.66667	1.41504
1375	dnaJ protein homolog 1 isoform X1 [Diaphorina citri]	gi|662200620 (+1)	XP_008473529.1	39 kDa	0.11	0	0	0	2	3	0	1	0.5	1.33333	2.66667	1.41504
1438	membrane protein [Wolbachia endosymbiont of Diaphorina citri]	gi|516101423	WP_017532003.1	33 kDa	0.11	3	4	2	5	2	1	0	3.5	1	0.285714	-1.80735
1514	lysosomal acid phosphatase-like [Diaphorina citri]	gi|662185864	XP_008479237.1	35 kDa	0.11	0	1	0	1	1	1	2	0.5	1.33333	2.66667	1.41504
1532	trafficking protein particle complex subunit 3-like [Diaphorina citri]	gi|662183609	XP_008467394.1	20 kDa	0.11	1	1	0	0	1	0	3	0.5	1.33333	2.66667	1.41504
1570	uncharacterized protein LOC103508815 [Diaphorina citri]	gi|662197101	XP_008471612.1	19 kDa	0.11	0	1	1	0	0	3	1	0.5	1.33333	2.66667	1.41504
1611	ubiquitin-conjugating enzyme E2-17 kDa [Diaphorina citri]	gi|662193775	XP_008469808.1	14 kDa	0.11	0	2	0	0	2	0	2	0.5	1.33333	2.66667	1.41504
6	spectrin beta chain [Diaphorina citri]	gi|662194361	XP_008470128.1	267 kDa	0.12	130	368	134	237	178	85	161	217.25	141.333	0.650556	-0.620254
201	probable elongation factor 1-delta [Diaphorina citri]	gi|662185158	XP_008475635.1	45 kDa	0.12	29	40	29	85	48	25	38	45.75	37	0.808743	-0.306246
208	peptidyl-prolyl cis-trans isomerase-like [Diaphorina citri]	gi|662221586	XP_008484994.1	35 kDa	0.12	32	44	25	55	35	29	32	39	32	0.820513	-0.285402
210	pyruvate kinase-like [Diaphorina citri]	gi|662213712	XP_008480656.1	35 kDa	0.12	45	71	31	124	65	40	55	67.75	53.3333	0.787208	-0.345183
246	Y-box factor homolog, partial [Diaphorina citri]	gi|662217353	XP_008482654.1	23 kDa	0.12	29	37	23	62	36	20	37	37.75	31	0.821192	-0.284208
267	phosphoglycerate mutase 2-like [Diaphorina citri]	gi|662199038	XP_008472666.1	13 kDa	0.12	18	30	16	66	35	19	27	32.5	27	0.830769	-0.26748
287.1	probable medium-chain specific acyl-CoA dehydrogenase, mitochondrial [Diaphorina citri]	gi|662217287	XP_008482619.1	23 kDa	0.12	24	39	25	47	19	18	21	33.75	19.3333	0.57284	-0.803797
372	NADH-ubiquinone oxidoreductase subunit 8 [Diaphorina citri]	gi|662197010	XP_008471561.1	23 kDa	0.12	10	19	21	34	11	10	13	21	11.3333	0.539683	-0.889817
428	intrastrand cross-link recognition protein [Diaphorina citri]	gi|662189003	XP_008488199.1	76 kDa	0.12	2	5	2	12	11	2	4	5.25	5.66667	1.07937	0.110183
530	uncharacterized protein LOC103506542 [Diaphorina citri]	gi|662192588	XP_008469158.1	204 kDa	0.12	9	5	8	7	17	5	0	7.25	7.33333	1.01149	0.0164881
532	eukaryotic translation initiation factor 3 subunit M [Diaphorina citri]	gi|662195460	XP_008470723.1	57 kDa	0.12	4	8	6	13	4	2	4	7.75	3.33333	0.430108	-1.21723
632	protein TFG-like [Diaphorina citri]	gi|662183854	XP_008468742.1	37 kDa	0.12	5	11	6	9	4	2	4	7.75	3.33333	0.430108	-1.21723
705	histone deacetylase 6-like [Diaphorina citri]	gi|662211466	XP_008479420.1	79 kDa	0.12	3	11	0	19	5	0	6	8.25	3.66667	0.444444	-1.16993
736	cystinosin homolog [Diaphorina citri]	gi|662191209	XP_008468409.1	37 kDa	0.12	12	20	11	17	8	4	11	15	7.66667	0.511111	-0.968291
739	rootletin [Diaphorina citri]	gi|662197411	XP_008471784.1	197 kDa	0.12	0	0	0	0	0	0	2	0	0.666667	#DIV/0!	#DIV/0!
793	FGFR1 oncogene partner 2 homolog [Diaphorina citri]	gi|662191344	XP_008468481.1	27 kDa	0.12	4	1	6	8	2	1	2	4.75	1.66667	0.350877	-1.51096
870	LOW QUALITY PROTEIN: collagen alpha-2(IV) chain [Diaphorina citri]	gi|662185933	XP_008479592.1	201 kDa	0.12	0	5	0	0	0	0	0	1.25	0	0	#NUM!
934.1	apoptosis-inducing factor 3-like [Diaphorina citri]	gi|662224219	XP_008486438.1	54 kDa	0.12	1	6	0	4	1	0	1	2.75	0.666667	0.242424	-2.04439
939	actin-related protein 2/3 complex subunit 5 [Diaphorina citri]	gi|662196506 (+3)	XP_008471287.1	17 kDa	0.12	3	3	0	15	14	0	3	5.25	5.66667	1.07937	0.110183
971	dystrophin, isoforms A/C/F/G/H-like [Diaphorina citri]	gi|662195749	XP_008470877.1	183 kDa	0.12	0	0	0	0	2	0	0	0	0.666667	#DIV/0!	#DIV/0!
993	GTP-binding protein SAR1 [Diaphorina citri]	gi|662210629	XP_008478962.1	21 kDa	0.12	5	6	4	11	2	3	3	6.5	2.66667	0.410256	-1.2854
1023	cold shock transcription regulator protein [Candidatus Profftella armatura]	gi|527122265 (+2)	AGS06790.1	7 kDa	0.12	5	3	4	14	0	6	2	6.5	2.66667	0.410256	-1.2854
1025	dihydrolipoyllysine-residue succinyltransferase component of 2-oxoglutarate dehydrogenase complex, mitochondrial-like [Diaphorina citri]	gi|662215771	XP_008481785.1	24 kDa	0.12	0	5	2	4	1	1	0	2.75	0.666667	0.242424	-2.04439
1041	nascent polypeptide-associated complex subunit alpha-like [Diaphorina citri]	gi|662203554	XP_008475118.1	14 kDa	0.12	5	5	4	10	9	3	7	6	6.33333	1.05556	0.0780025
1055	ATPase AAA [Wolbachia endosymbiont of Diaphorina citri]	gi|516101084	WP_017531664.1	94 kDa	0.12	0	3	1	1	0	0	0	1.25	0	0	#NUM!
1060	copper transport protein ATOX1-like [Diaphorina citri]	gi|662222498	XP_008485495.1	9 kDa	0.12	5	6	4	17	10	5	9	8	8	1	0
1063.1	UDP-glucose:glycoprotein glucosyltransferase-like [Diaphorina citri]	gi|662205157	XP_008475978.1	133 kDa	0.12	0	4	0	1	0	0	0	1.25	0	0	#NUM!
1108	cathepsin B-like cysteine proteinase 4 [Diaphorina citri]	gi|662196064	XP_008471046.1	19 kDa	0.12	39	56	27	59	28	23	29	45.25	26.6667	0.589319	-0.76288
1121	uncharacterized protein LOC103506037 [Diaphorina citri]	gi|662191631	XP_008468638.1	237 kDa	0.12	0	5	0	0	0	0	0	1.25	0	0	#NUM!
1131	60 kDa chaperonin, chloroplastic-like, partial [Diaphorina citri]	gi|662223679	XP_008486141.1	57 kDa	0.12	0	0	0	5	0	0	0	1.25	0	0	#NUM!
1187	acyl-coenzyme A thioesterase 13-like [Diaphorina citri]	gi|662188445	XP_008487897.1	12 kDa	0.12	7	5	3	11	3	2	3	6.5	2.66667	0.410256	-1.2854
1231	NADH dehydrogenase [ubiquinone] flavoprotein 1, mitochondrial [Diaphorina citri]	gi|662190645	XP_008468097.1	21 kDa	0.12	1	5	2	3	1	0	1	2.75	0.666667	0.242424	-2.04439
1234	adenylosuccinate synthetase-like [Diaphorina citri]	gi|662206277	XP_008476592.1	43 kDa	0.12	0	3	0	8	1	0	1	2.75	0.666667	0.242424	-2.04439
1239	ubiquitin carboxyl-terminal hydrolase 33-like [Diaphorina citri]	gi|662193010	XP_008469387.1	84 kDa	0.12	1	3	0	1	0	0	0	1.25	0	0	#NUM!
1259	uncharacterized protein LOC103506532 [Diaphorina citri]	gi|662192562	XP_008469144.1	33 kDa	0.12	0	0	0	0	0	2	0	0	0.666667	#DIV/0!	#DIV/0!
1260	sorbin and SH3 domain-containing protein 1-like [Diaphorina citri]	gi|662194646	XP_008470279.1	87 kDa	0.12	0	0	0	0	2	0	0	0	0.666667	#DIV/0!	#DIV/0!
1269.1	protein lethal(2)essential for life-like [Diaphorina citri]	gi|662224851	XP_008486790.1	18 kDa	0.12	0	0	0	5	0	0	0	1.25	0	0	#NUM!
1279	calmodulin-like [Diaphorina citri]	gi|662189681	XP_008467578.1	28 kDa	0.12	1	2	1	1	0	0	0	1.25	0	0	#NUM!
1285	flocculation protein FLO11-like [Diaphorina citri]	gi|662185852	XP_008479175.1	85 kDa	0.12	1	0	4	0	0	0	0	1.25	0	0	#NUM!
1313	innexin inx1 [Diaphorina citri]	gi|662196978	XP_008471543.1	42 kDa	0.12	1	6	4	0	1	1	0	2.75	0.666667	0.242424	-2.04439
1327.1	uncharacterized protein LOC103519083 [Diaphorina citri]	gi|662216862	XP_008482386.1	38 kDa	0.12	0	1	0	0	3	0	0	0.25	1	4	2
1382	charged multivesicular body protein 1b [Diaphorina citri]	gi|662214444	XP_008481054.1	22 kDa	0.12	0	0	0	0	2	0	0	0	0.666667	#DIV/0!	#DIV/0!
1421.1	putative odorant-binding protein precursor [Diaphorina citri]	gi|110671464 (+1)	ABG81983.1	16 kDa	0.12	0	0	0	0	1	1	0	0	0.666667	#DIV/0!	#DIV/0!
1459	uncharacterized protein LOC103519593 [Diaphorina citri]	gi|662217812	XP_008482905.1	23 kDa	0.12	1	4	4	2	1	0	1	2.75	0.666667	0.242424	-2.04439
1465	hypothetical protein [Wolbachia endosymbiont of Diaphorina citri]	gi|516101858	WP_017532438.1	73 kDa	0.12	0	3	1	1	0	0	0	1.25	0	0	#NUM!
1555	uncharacterized protein C9E9.15-like [Diaphorina citri]	gi|662187506	XP_008487264.1	25 kDa	0.12	0	1	0	0	2	1	0	0.25	1	4	2
1568	lysophospholipid acyltransferase 5 [Diaphorina citri]	gi|662217031	XP_008482479.1	63 kDa	0.12	0	5	0	0	0	0	0	1.25	0	0	#NUM!
1574	50S ribosomal protein L10 [Wolbachia endosymbiont of Diaphorina citri]	gi|516101534	WP_017532114.1	19 kDa	0.12	0	1	0	4	0	0	0	1.25	0	0	#NUM!
1576	protein Gawky-like [Diaphorina citri]	gi|662214739 (+1)	XP_008481214.1	33 kDa	0.12	0	0	0	0	2	0	0	0	0.666667	#DIV/0!	#DIV/0!
1598	probable multidrug resistance-associated protein lethal(2)03659, partial [Diaphorina citri]	gi|662219977	XP_008484099.1	53 kDa	0.12	0	5	0	0	0	0	0	1.25	0	0	#NUM!
1602	uncharacterized protein LOC103518584, partial [Diaphorina citri]	gi|662215946	XP_008481881.1	12 kDa	0.12	0	0	0	0	2	0	0	0	0.666667	#DIV/0!	#DIV/0!
1607	cystic fibrosis transmembrane conductance regulator-like [Diaphorina citri]	gi|662212741	XP_008480122.1	31 kDa	0.12	0	5	0	0	0	0	0	1.25	0	0	#NUM!
1618	immunoglobulin-binding protein 1 [Diaphorina citri]	gi|662204317	XP_008475531.1	23 kDa	0.12	0	0	0	0	2	0	0	0	0.666667	#DIV/0!	#DIV/0!
103	molecular chaperone DnaK [Wolbachia endosymbiont of Diaphorina citri]	gi|516102032	WP_017532612.1	69 kDa	0.13	62	84	73	131	72	42	50	87.5	54.6667	0.624762	-0.678622
147	uncharacterized protein LOC103524291 [Diaphorina citri]	gi|662187765	XP_008487527.1	23 kDa	0.13	51	80	60	108	49	44	46	74.75	46.3333	0.619844	-0.690023
222	eukaryotic translation initiation factor 3 subunit A [Diaphorina citri]	gi|662200403	XP_008473410.1	106 kDa	0.13	13	23	11	16	20	10	12	15.75	14	0.888889	-0.169925
413	pyridoxal kinase [Diaphorina citri]	gi|662202434	XP_008474512.1	38 kDa	0.13	14	26	4	46	26	14	18	22.5	19.3333	0.859259	-0.218835
417	annexin B9-like [Diaphorina citri]	gi|662191510	XP_008468572.1	43 kDa	0.13	21	38	21	37	19	16	15	29.25	16.6667	0.569801	-0.811471
422.1	NADH dehydrogenase [ubiquinone] iron-sulfur protein 6, mitochondrial-like [Diaphorina citri]	gi|662195683 (+1)	XP_008470841.1	13 kDa	0.13	14	18	21	30	16	10	8	20.75	11.3333	0.546185	-0.872539
441	protein CREG1-like isoform X1 [Diaphorina citri]	gi|662189469 (+1)	XP_008467463.1	28 kDa	0.13	20	25	11	40	18	6	16	24	13.3333	0.555556	-0.847997
572	cholinesterase-like [Diaphorina citri]	gi|662206314 (+3)	XP_008476614.1	26 kDa	0.13	18	34	18	41	19	11	17	27.75	15.6667	0.564565	-0.82479
610	vacuolar protein sorting-associated protein 37C isoform X1 [Diaphorina citri]	gi|662195021 (+1)	XP_008470483.1	26 kDa	0.13	6	7	6	22	16	4	9	10.25	9.66667	0.943089	-0.0845335
673	uncharacterized protein LOC103514764 [Diaphorina citri]	gi|662185594	XP_008477892.1	68 kDa	0.13	4	6	7	4	3	1	2	5.25	2	0.380952	-1.39232
677	ejaculatory bulb-specific protein 3-like [Diaphorina citri]	gi|662196859	XP_008471479.1	13 kDa	0.13	6	6	7	17	15	11	0	9	8.66667	0.962963	-0.0544478
787	putative troponin I [Diaphorina citri]	gi|110671496 (+1)	ABG81999.1	24 kDa	0.13	5	12	3	26	15	8	9	11.5	10.6667	0.927536	-0.108524
808	hypothetical protein [Wolbachia endosymbiont of Diaphorina citri]	gi|516102013	WP_017532593.1	10 kDa	0.13	7	4	6	9	10	6	4	6.5	6.66667	1.02564	0.0365259
831	prefoldin subunit 2 [Diaphorina citri]	gi|662193089	XP_008469433.1	16 kDa	0.13	1	3	0	11	11	0	2	3.75	4.33333	1.15556	0.208587
858	ankyrin-3-like [Diaphorina citri]	gi|662215831	XP_008481817.1	22 kDa	0.13	11	12	6	15	12	6	13	11	10.3333	0.939394	-0.0901978
867	hypothetical protein [Wolbachia endosymbiont of Diaphorina citri]	gi|516101876	WP_017532456.1	79 kDa	0.13	2	0	3	3	1	0	0	2	0.333333	0.166667	-2.58496
872	prosaposin-like [Diaphorina citri]	gi|662187421	XP_008486916.1	15 kDa	0.13	9	10	13	17	15	11	8	12.25	11.3333	0.92517	-0.11221
887	putative ribosomal protein L18e [Diaphorina citri]	gi|110671444 (+1)	ABG81973.1	22 kDa	0.13	10	13	8	13	5	6	5	11	5.33333	0.484848	-1.04439
973.1	gamma-soluble NSF attachment protein-like [Diaphorina citri]	gi|662206830	XP_008476890.1	36 kDa	0.13	1	4	1	6	8	1	2	3	3.66667	1.22222	0.289507
1082	protein lingerer-like [Diaphorina citri]	gi|662213893	XP_008480754.1	107 kDa	0.13	5	8	6	25	17	4	10	11	10.3333	0.939394	-0.0901978
1162	EF-hand domain-containing protein D2 homolog, partial [Diaphorina citri]	gi|662222556	XP_008485528.1	15 kDa	0.13	4	4	2	13	9	2	7	5.75	6	1.04348	0.0614005
1193	uncharacterized protein LOC103511538 [Diaphorina citri]	gi|662202378	XP_008474483.1	48 kDa	0.13	4	4	1	3	5	2	4	3	3.66667	1.22222	0.289507
1210.1	uncharacterized protein LOC103508110 isoform X1 [Diaphorina citri]	gi|662184249 (+2)	XP_008470869.1	52 kDa	0.13	0	0	0	9	3	3	3	2.25	3	1.33333	0.415037
1526	glycogen phosphorylase-like [Diaphorina citri]	gi|662205020	XP_008475908.1	9 kDa	0.13	0	2	0	6	0	1	0	2	0.333333	0.166667	-2.58496
13.1	LOW QUALITY PROTEIN: heat shock 70 kDa protein cognate 3-like [Diaphorina citri]	gi|662185398	XP_008476889.1	71 kDa	0.14	166	263	170	366	195	145	196	241.25	178.667	0.740587	-0.433258
22.3	LOW QUALITY PROTEIN: heat shock protein 83-like [Diaphorina citri]	gi|662219635	XP_008483910.1	72 kDa	0.14	24	49	19	100	48	21	46	48	38.3333	0.798611	-0.324435
133	peptidyl-prolyl cis-trans isomerase FKBP14-like, partial [Diaphorina citri]	gi|662221591 (+1)	XP_008484997.1	17 kDa	0.14	37	49	52	97	63	33	43	58.75	46.3333	0.788652	-0.342538
148.2	probable cytochrome P450 6a21, partial [Diaphorina citri]	gi|662225050	XP_008486902.1	19 kDa	0.14	10	31	13	18	9	9	11	18	9.66667	0.537037	-0.896907
160.1	peptidyl-prolyl cis-trans isomerase 5 isoform X1 [Diaphorina citri]	gi|662223095	XP_008485826.1	23 kDa	0.14	33	48	30	96	47	22	25	51.75	31.3333	0.605475	-0.723861
189	probable phosphoserine aminotransferase [Diaphorina citri]	gi|662212333	XP_008479897.1	74 kDa	0.14	28	47	10	81	37	8	29	41.5	24.6667	0.594378	-0.750549
226.1	LOW QUALITY PROTEIN: bifunctional 3'-phosphoadenosine 5'-phosphosulfate synthase-like [Diaphorina citri]	gi|662214145	XP_008480890.1	55 kDa	0.14	16	28	10	58	36	11	23	28	23.3333	0.833333	-0.263034
277	succinyl-CoA ligase subunit alpha, mitochondrial [Diaphorina citri]	gi|662193280	XP_008469540.1	35 kDa	0.14	29	43	26	51	23	17	26	37.25	22	0.590604	-0.759737
302	fructose-bisphosphate aldolase-like [Diaphorina citri]	gi|662215140	XP_008481437.1	30 kDa	0.14	46	80	35	136	72	43	58	74.25	57.6667	0.776655	-0.364653
333	60S ribosomal protein L5 [Diaphorina citri]	gi|662201527	XP_008474018.1	35 kDa	0.14	21	34	16	45	20	18	12	29	16.6667	0.574713	-0.799087
338.1	triosephosphate isomerase-like [Diaphorina citri]	gi|662202328	XP_008474456.1	28 kDa	0.14	21	30	14	54	28	17	29	29.75	24.6667	0.829132	-0.270327
358	ubiquitin carboxyl-terminal hydrolase isozyme L3 [Diaphorina citri]	gi|662204487	XP_008475620.1	46 kDa	0.14	9	15	6	49	25	7	19	19.75	17	0.860759	-0.216318
363	probable succinyl-CoA ligase [GDP-forming] subunit beta, mitochondrial [Diaphorina citri]	gi|662208830	XP_008477987.1	35 kDa	0.14	17	25	12	37	19	7	12	22.75	12.6667	0.556777	-0.84483
386	troponin C, isoform 2-like [Diaphorina citri]	gi|662212670	XP_008480083.1	21 kDa	0.14	12	24	17	45	21	20	21	24.5	20.6667	0.843537	-0.245476
414	non-specific lipid-transfer protein-like [Diaphorina citri]	gi|662190912	XP_008468244.1	49 kDa	0.14	12	18	11	24	19	11	13	16.25	14.3333	0.882051	-0.181066
477.1	hexokinase-2-like [Diaphorina citri]	gi|662209647	XP_008478436.1	35 kDa	0.14	6	15	2	42	19	7	17	16.25	14.3333	0.882051	-0.181066
511	cell envelope biogenesis protein OmpA [Wolbachia endosymbiont of Diaphorina citri]	gi|516101645	WP_017532225.1	24 kDa	0.14	15	15	18	13	10	6	8	15.25	8	0.52459	-0.930737
544	UMP-CMP kinase-like [Diaphorina citri]	gi|662188027	XP_008487668.1	24 kDa	0.14	11	15	5	29	17	6	17	15	13.3333	0.888889	-0.169925
545	coiled-coil-helix-coiled-coil-helix domain-containing protein 3, mitochondrial [Diaphorina citri]	gi|662221933	XP_008485186.1	20 kDa	0.14	7	6	9	16	7	9	11	9.5	9	0.947368	-0.0780025
620	glucose-6-phosphate 1-dehydrogenase-like [Diaphorina citri]	gi|662209927	XP_008478581.1	61 kDa	0.14	2	11	0	20	12	4	8	8.25	8	0.969697	-0.0443941
786	LOW QUALITY PROTEIN: translocating chain-associated membrane protein 1-like 1 [Diaphorina citri]	gi|662202597	XP_008474601.1	43 kDa	0.14	4	7	4	8	3	2	2	5.75	2.33333	0.405797	-1.30117
1163	diamine acetyltransferase 2-like [Diaphorina citri]	gi|662223989	XP_008486310.1	21 kDa	0.14	5	8	2	13	12	2	7	7	7	1	0
1391	carbonic anhydrase 2 [Diaphorina citri]	gi|662217887	XP_008482946.1	42 kDa	0.14	1	2	2	0	2	2	2	1.25	2	1.6	0.678072
20.1	uncharacterized protein LOC103519413 [Diaphorina citri]	gi|662217476	XP_008482719.1	171 kDa	0.15	140	198	131	272	150	125	139	185.25	138	0.744939	-0.424805
94	ATP synthase subunit delta, mitochondrial [Diaphorina citri]	gi|662202233	XP_008474405.1	16 kDa	0.15	50	55	45	84	56	37	45	58.5	46	0.786325	-0.346803
194	esterase E4-like [Diaphorina citri]	gi|662186919	XP_008484523.1	64 kDa	0.15	26	51	21	61	33	11	27	39.75	23.6667	0.595388	-0.748098
206.1	putative elongation factor 1 beta' [Diaphorina citri]	gi|110671510 (+2)	ABG82006.1	24 kDa	0.15	27	29	25	82	39	27	32	40.75	32.6667	0.801636	-0.318981
214	prohibitin-2 [Diaphorina citri]	gi|662201044	XP_008473760.1	29 kDa	0.15	30	44	35	38	29	32	28	36.75	29.6667	0.807256	-0.308901
327	probable uridine nucleosidase 2, partial [Diaphorina citri]	gi|662220262	XP_008484258.1	40 kDa	0.15	21	47	16	45	34	18	27	32.25	26.3333	0.816537	-0.292409
512.1	uncharacterized protein LOC103524605 [Diaphorina citri]	gi|662188365	XP_008487852.1	16 kDa	0.15	9	5	5	18	12	6	8	9.25	8.66667	0.936937	-0.0939761
568.1	ADP-ribosylation factor 1 [Diaphorina citri]	gi|662190483	XP_008468011.1	21 kDa	0.15	12	19	7	38	21	10	18	19	16.3333	0.859649	-0.21818
598	epidermal growth factor receptor substrate 15-like 1 [Diaphorina citri]	gi|662208715	XP_008477922.1	61 kDa	0.15	2	5	3	9	8	2	5	4.75	5	1.05263	0.0740006
614	myosin light chain alkali [Diaphorina citri]	gi|662195505	XP_008470747.1	18 kDa	0.15	9	12	10	23	17	11	8	13.5	12	0.888889	-0.169925
622.1	uncharacterized oxidoreductase C663.06c-like [Diaphorina citri]	gi|662206924	XP_008476938.1	27 kDa	0.15	5	13	4	19	5	5	5	10.25	5	0.487805	-1.03562
650	proline synthase co-transcribed bacterial homolog protein [Diaphorina citri]	gi|662214082	XP_008480857.1	22 kDa	0.15	7	14	3	35	21	3	15	14.75	13	0.881356	-0.182203
834	myotrophin-like [Diaphorina citri]	gi|662216616	XP_008482250.1	16 kDa	0.15	6	8	5	18	15	3	8	9.25	8.66667	0.936937	-0.0939761
913	vesicle-trafficking protein SEC22b-B [Diaphorina citri]	gi|662217438	XP_008482700.1	25 kDa	0.15	7	10	8	9	5	2	5	8.5	4	0.470588	-1.08746
952	zinc finger protein 761-like [Diaphorina citri]	gi|662203352	XP_008475009.1	53 kDa	0.15	6	6	4	16	5	2	4	8	3.66667	0.458333	-1.12553
1415	uncharacterized protein LOC103505443 [Diaphorina citri]	gi|662183717	XP_008467997.1	24 kDa	0.15	2	3	4	4	1	0	2	3.25	1	0.307692	-1.70044
1433	protein RER1 isoform X1 [Diaphorina citri]	gi|662216908 (+4)	XP_008482412.1	25 kDa	0.15	1	5	1	6	1	1	1	3.25	1	0.307692	-1.70044
109.1	NADH dehydrogenase [ubiquinone] iron-sulfur protein 3, mitochondrial [Diaphorina citri]	gi|662205480	XP_008476154.1	31 kDa	0.16	52	70	53	99	60	45	54	68.5	53	0.773723	-0.370112
110	Na(+)/H(+) exchange regulatory cofactor NHE-RF1-like [Diaphorina citri]	gi|662193981	XP_008469921.1	30 kDa	0.16	46	61	37	119	70	29	54	65.75	51	0.775665	-0.366494
207.1	alpha-L-fucosidase-like [Diaphorina citri]	gi|662207448	XP_008477226.1	54 kDa	0.16	36	52	36	65	30	27	29	47.25	28.6667	0.606702	-0.72094
231.1	elongation factor 1-gamma [Diaphorina citri]	gi|662185765	XP_008478758.1	49 kDa	0.16	22	34	12	59	26	10	20	31.75	18.6667	0.587927	-0.766292
252	ATP synthase subunit alpha, mitochondrial-like [Diaphorina citri]	gi|662216234	XP_008482039.1	48 kDa	0.16	42	62	35	64	26	34	33	50.75	31	0.610837	-0.71114
311.2	nicotinate phosphoribosyltransferase-like [Diaphorina citri]	gi|662193851	XP_008469849.1	19 kDa	0.16	5	13	5	26	11	1	7	12.25	6.33333	0.517007	-0.951745
419.1	UDP-glucuronosyltransferase 2C1-like [Diaphorina citri]	gi|662189599	XP_008467532.1	67 kDa	0.16	9	16	10	12	6	7	5	11.75	6	0.510638	-0.969626
699.1	stromal cell-derived factor 2-like [Diaphorina citri]	gi|662223952	XP_008486291.1	20 kDa	0.16	10	12	5	22	10	3	6	12.25	6.33333	0.517007	-0.951745
780	NADH dehydrogenase [ubiquinone] 1 alpha subcomplex subunit 2-like [Diaphorina citri]	gi|662215526	XP_008481651.1	10 kDa	0.16	14	20	13	30	13	7	12	19.25	10.6667	0.554113	-0.851749
784	helicase SNF2 [Wolbachia endosymbiont of Diaphorina citri]	gi|516101161	WP_017531741.1	135 kDa	0.16	0	1	0	3	1	2	2	1	1.66667	1.66667	0.736966
855	probable signal peptidase complex subunit 2 [Diaphorina citri]	gi|662202091	XP_008474325.1	22 kDa	0.16	6	10	7	13	6	3	4	9	4.33333	0.481481	-1.05445
860.1	atlastin-like [Diaphorina citri]	gi|662199901	XP_008473133.1	52 kDa	0.16	4	11	2	3	2	0	4	5	2	0.4	-1.32193
997.1	ER membrane protein complex subunit 3-like [Diaphorina citri]	gi|662195059	XP_008470504.1	29 kDa	0.16	2	5	1	2	0	0	2	2.5	0.666667	0.266667	-1.90689
1084	eukaryotic translation initiation factor 3 subunit K [Diaphorina citri]	gi|662189768	XP_008467626.1	25 kDa	0.16	4	5	2	9	2	1	3	5	2	0.4	-1.32193
1265	superoxide dismutase [Wolbachia endosymbiont of Diaphorina citri]	gi|516101270	WP_017531850.1	24 kDa	0.16	1	3	1	5	2	0	0	2.5	0.666667	0.266667	-1.90689
1436	protein canopy homolog 3 [Diaphorina citri]	gi|662198382	XP_008472311.1	24 kDa	0.16	3	1	1	5	2	0	0	2.5	0.666667	0.266667	-1.90689
1454	glyoxylate reductase/hydroxypyruvate reductase-like [Diaphorina citri]	gi|662202599	XP_008474602.1	16 kDa	0.16	0	2	0	2	3	0	2	1	1.66667	1.66667	0.736966
1529	choline transporter-like protein 3 isoform X1 [Diaphorina citri]	gi|662193109 (+4)	XP_008469444.1	19 kDa	0.16	0	7	2	1	2	0	0	2.5	0.666667	0.266667	-1.90689
22.1	heat shock protein 83 [Diaphorina citri]	gi|662184237	XP_008470814.1	83 kDa	0.17	30	74	34	130	67	30	58	67	51.6667	0.771144	-0.374927
31	putative ATP synthase subunit d [Diaphorina citri]	gi|110671524 (+1)	ABG82013.1	21 kDa	0.17	97	122	99	185	93	95	95	125.75	94.3333	0.750166	-0.414719
154.2	putative fatty acid binding protein [Diaphorina citri]	gi|110671468 (+2)	ABG81985.1	15 kDa	0.17	21	41	16	86	47	20	31	41	32.6667	0.796748	-0.327805
173	peroxiredoxin 1 [Diaphorina citri]	gi|662194533 (+1)	XP_008470220.1	22 kDa	0.17	46	71	38	123	62	42	57	69.5	53.6667	0.772182	-0.372987
356	transitional endoplasmic reticulum ATPase TER94-like [Diaphorina citri]	gi|662216228	XP_008482035.1	40 kDa	0.17	9	18	6	18	8	5	7	12.75	6.66667	0.522876	-0.93546
469.2	phosphoglycerate mutase 1-like, partial [Diaphorina citri]	gi|662225483	XP_008487136.1	22 kDa	0.17	1	2	0	10	7	0	4	3.25	3.66667	1.12821	0.174029
484	B-cell receptor-associated protein 31 [Diaphorina citri]	gi|662206107 (+1)	XP_008476501.1	25 kDa	0.17	15	27	20	27	12	12	14	22.25	12.6667	0.569288	-0.812768
496	proteasomal ubiquitin receptor ADRM1 [Diaphorina citri]	gi|662194722	XP_008470321.1	30 kDa	0.17	3	5	0	10	7	1	6	4.5	4.66667	1.03704	0.0524674
570	chloride intracellular channel protein 5-like, partial [Diaphorina citri]	gi|662222854	XP_008485695.1	12 kDa	0.17	4	14	2	33	19	3	13	13.25	11.6667	0.880503	-0.1836
597	tubulin alpha-1 chain-like [Diaphorina citri]	gi|662203982	XP_008475351.1	34 kDa	0.17	48	76	49	105	59	48	54	69.5	53.6667	0.772182	-0.372987
626	dihydropyrimidinase-like, partial [Diaphorina citri]	gi|662198538	XP_008472395.1	63 kDa	0.17	2	7	0	12	10	1	5	5.25	5.33333	1.01587	0.0227201
680.1	UBX domain-containing protein 1-B-like [Diaphorina citri]	gi|662209505	XP_008478357.1	37 kDa	0.17	0	0	0	10	7	0	2	2.5	3	1.2	0.263034
684	innexin inx2-like [Diaphorina citri]	gi|662196992	XP_008471551.1	34 kDa	0.17	7	17	14	17	4	10	8	13.75	7.33333	0.533333	-0.906891
842	membrane alanyl aminopeptidase-like [Diaphorina citri]	gi|662209314	XP_008478252.1	11 kDa	0.17	35	55	29	56	30	25	25	43.75	26.6667	0.609524	-0.714246
1047	LETM1 and EF-hand domain-containing protein 1, mitochondrial-like [Diaphorina citri]	gi|662196712	XP_008471399.1	13 kDa	0.17	6	6	10	9	9	8	5	7.75	7.33333	0.946237	-0.0797272
1103	elongation factor Tu [Candidatus Carsonella ruddii DC]	gi|527135822 (+1)	AGS06673.1	44 kDa	0.17	5	7	2	8	4	0	3	5.5	2.33333	0.424242	-1.23704
1132	cytochrome c-type heme lyase [Diaphorina citri]	gi|662192888	XP_008469322.1	19 kDa	0.17	2	5	2	4	5	3	3	3.25	3.66667	1.12821	0.174029
1246	uncharacterized protein LOC103513901, partial [Diaphorina citri]	gi|662206990	XP_008476976.1	10 kDa	0.17	2	1	0	7	4	2	3	2.5	3	1.2	0.263034
44.1	uncharacterized protein LOC103514982 [Diaphorina citri]	gi|662185642	XP_008478124.1	48 kDa	0.18	28	45	25	56	30	17	23	38.5	23.3333	0.606061	-0.722466
97	UTP--glucose-1-phosphate uridylyltransferase-like, partial [Diaphorina citri]	gi|662212050	XP_008479736.1	56 kDa	0.18	34	80	22	120	61	30	57	64	49.3333	0.770833	-0.375509
134.2	ADP,ATP carrier protein-like [Diaphorina citri]	gi|662184676	XP_008473116.1	30 kDa	0.18	56	83	50	82	38	47	43	67.75	42.6667	0.629766	-0.667112
220.2	uncharacterized protein LOC103512729 isoform X1 [Diaphorina citri]	gi|662204690 (+1)	XP_008475728.1	19 kDa	0.18	22	29	20	44	19	19	13	28.75	17	0.591304	-0.758027
288	putative ribosomal protein S10e [Diaphorina citri]	gi|110671454 (+6)	ABG81978.1	18 kDa	0.18	26	38	28	55	29	28	31	36.75	29.3333	0.798186	-0.325203
304	putative ribosomal protein S3, partial [Diaphorina citri]	gi|110456370	ABG74703.1	24 kDa	0.18	36	73	39	85	39	34	36	58.25	36.3333	0.623748	-0.680964
337	thioredoxin, mitochondrial-like [Diaphorina citri]	gi|662191987	XP_008468833.1	16 kDa	0.18	22	18	22	37	25	15	21	24.75	20.3333	0.821549	-0.283582
407	eukaryotic translation initiation factor 3 subunit F-1 [Diaphorina citri]	gi|662216107	XP_008481968.1	31 kDa	0.18	4	10	4	5	7	3	7	5.75	5.66667	0.985507	-0.0210616
470	alpha-glucosidase-like, partial [Diaphorina citri]	gi|662225046	XP_008486900.1	11 kDa	0.18	33	42	30	57	23	23	28	40.5	24.6667	0.609053	-0.715359
485	nidogen-2 [Diaphorina citri]	gi|662201549	XP_008474029.1	111 kDa	0.18	4	12	3	16	6	3	4	8.75	4.33333	0.495238	-1.01381
488	elongation factor Tu, mitochondrial-like [Diaphorina citri]	gi|662199441	XP_008472883.1	42 kDa	0.18	15	25	14	26	12	8	14	20	11.3333	0.566667	-0.819428
550	NADH dehydrogenase [ubiquinone] 1 beta subcomplex subunit 6 [Diaphorina citri]	gi|662209709 (+3)	XP_008478467.1	20 kDa	0.18	16	26	18	28	11	16	11	22	12.6667	0.575758	-0.796467
575	ethanolamine-phosphate phospho-lyase-like [Diaphorina citri]	gi|662193705	XP_008469770.1	34 kDa	0.18	4	15	3	40	23	5	12	15.5	13.3333	0.860215	-0.217231
587.1	eukaryotic translation initiation factor 3 subunit D [Diaphorina citri]	gi|662184994	XP_008474839.1	63 kDa	0.18	2	9	2	15	10	4	6	7	6.66667	0.952381	-0.0703893
592	hypothetical protein [Wolbachia endosymbiont of Diaphorina citri]	gi|516101853	WP_017532433.1	9 kDa	0.18	15	10	11	23	11	4	9	14.75	8	0.542373	-0.882643
623	KN motif and ankyrin repeat domain-containing protein 4-like, partial [Diaphorina citri]	gi|662217471	XP_008482717.1	15 kDa	0.18	12	25	16	37	21	16	19	22.5	18.6667	0.82963	-0.269461
665	succinate-semialdehyde dehydrogenase, mitochondrial-like [Diaphorina citri]	gi|662204024	XP_008475372.1	35 kDa	0.18	5	11	1	11	7	5	8	7	6.66667	0.952381	-0.0703893
690.1	F0F1 ATP synthase subunit alpha [Wolbachia endosymbiont of Diaphorina citri]	gi|516101923	WP_017532503.1	56 kDa	0.18	1	4	0	2	1	0	0	1.75	0.333333	0.190476	-2.39232
777	transitional endoplasmic reticulum ATPase-like, partial [Diaphorina citri]	gi|662222357	XP_008485419.1	35 kDa	0.18	17	18	8	33	20	9	19	19	16	0.842105	-0.247928
833	sarcoplasmic calcium-binding proteins II, V, VI, and VII [Diaphorina citri]	gi|662207911	XP_008477480.1	13 kDa	0.18	4	13	3	18	12	5	9	9.5	8.66667	0.912281	-0.13245
1027	cdc42 homolog [Diaphorina citri]	gi|662184269	XP_008470953.1	21 kDa	0.18	3	11	4	6	2	3	3	6	2.66667	0.444444	-1.16993
1036	ER membrane protein complex subunit 2-like [Diaphorina citri]	gi|662199087	XP_008472693.1	33 kDa	0.18	3	6	7	8	3	4	1	6	2.66667	0.444444	-1.16993
1222.1	conserved oligomeric Golgi complex subunit 4 [Diaphorina citri]	gi|662196456	XP_008471259.1	73 kDa	0.18	3	10	2	9	3	2	3	6	2.66667	0.444444	-1.16993
1224	LOW QUALITY PROTEIN: sorting and assembly machinery component 50 homolog [Diaphorina citri]	gi|662183485	XP_008487713.1	58 kDa	0.18	0	6	0	1	1	0	0	1.75	0.333333	0.190476	-2.39232
1347.1	40S ribosomal protein S11 isoform X2 [Diaphorina citri]	gi|662184233 (+1)	XP_008470793.1	18 kDa	0.18	4	10	4	6	3	3	2	6	2.66667	0.444444	-1.16993
1377	peptidase M16 [Wolbachia endosymbiont of Diaphorina citri]	gi|648400846	WP_026092597.1	50 kDa	0.18	1	4	0	2	0	1	0	1.75	0.333333	0.190476	-2.39232
1406	mitochondrial import inner membrane translocase subunit TIM50-C-like isoform X1 [Diaphorina citri]	gi|662195256 (+1)	XP_008470611.1	30 kDa	0.18	0	4	2	1	1	0	0	1.75	0.333333	0.190476	-2.39232
1410	abhydrolase domain-containing protein 4 [Diaphorina citri]	gi|662191584	XP_008468613.1	36 kDa	0.18	1	6	0	0	1	0	0	1.75	0.333333	0.190476	-2.39232
1460	LOW QUALITY PROTEIN: NEDD8-like [Diaphorina citri]	gi|662224690	XP_008486701.1	16 kDa	0.18	4	4	0	7	6	2	4	3.75	4	1.06667	0.0931094
1505	UDP-glucuronosyltransferase 1-6-like, partial [Diaphorina citri]	gi|662222960	XP_008485753.1	22 kDa	0.18	2	4	0	1	1	0	0	1.75	0.333333	0.190476	-2.39232
213.1	protein kinase C and casein kinase II substrate protein 3-like isoform X1 [Diaphorina citri]	gi|662203637	XP_008475165.1	37 kDa	0.19	23	44	19	71	48	9	36	39.25	31	0.789809	-0.340424
213.2	protein kinase C and casein kinase substrate in neurons protein 2-like isoform X2 [Diaphorina citri]	gi|662203639	XP_008475166.1	33 kDa	0.19	23	44	19	71	48	9	36	39.25	31	0.789809	-0.340424
345	EH domain-containing protein 3-like [Diaphorina citri]	gi|662203763	XP_008475230.1	46 kDa	0.19	12	22	14	29	18	13	17	19.25	16	0.831169	-0.266787
435.1	short/branched chain specific acyl-CoA dehydrogenase, mitochondrial-like [Diaphorina citri]	gi|662203087	XP_008474863.1	46 kDa	0.19	6	4	2	13	7	5	6	6.25	6	0.96	-0.0588937
453	reticulon-1-A [Diaphorina citri]	gi|662205026	XP_008475911.1	22 kDa	0.19	22	41	26	40	21	18	19	32.25	19.3333	0.599483	-0.738209
476	60S ribosomal protein L8 [Diaphorina citri]	gi|662209083 (+1)	XP_008478127.1	28 kDa	0.19	10	18	8	18	8	7	7	13.5	7.33333	0.54321	-0.880418
491.1	LOW QUALITY PROTEIN: SWI/SNF complex subunit SMARCC2-like, partial [Diaphorina citri]	gi|662198096	XP_008472156.1	86 kDa	0.19	2	6	2	2	1	1	1	3	1	0.333333	-1.58496
655.3	guanine nucleotide-binding protein G(I)/G(S)/G(T) subunit beta-1 isoform X2 [Diaphorina citri]	gi|662210784	XP_008479048.1	37 kDa	0.19	4	17	3	2	2	4	3	6.5	3	0.461538	-1.11548
675	dentin sialophosphoprotein [Diaphorina citri]	gi|662191949	XP_008468811.1	143 kDa	0.19	0	2	1	0	3	0	1	0.75	1.33333	1.77778	0.830075
680.2	UBX domain-containing protein 1-A-like [Diaphorina citri]	gi|662199680	XP_008473014.1	27 kDa	0.19	0	0	0	3	3	0	1	0.75	1.33333	1.77778	0.830075
938.1	GTPase HRas [Diaphorina citri]	gi|662192004	XP_008468841.1	22 kDa	0.19	1	13	4	1	2	3	1	4.75	2	0.421053	-1.24793
972	LOW QUALITY PROTEIN: putative uncharacterized protein DDB_G0271606, partial [Diaphorina citri]	gi|662219281	XP_008483716.1	29 kDa	0.19	2	3	4	3	2	0	1	3	1	0.333333	-1.58496
989	bifunctional ATP-dependent dihydroxyacetone kinase/FAD-AMP lyase (cyclizing)-like [Diaphorina citri]	gi|662185168	XP_008475702.1	16 kDa	0.19	8	15	8	16	11	9	11	11.75	10.3333	0.879433	-0.185355
1002	LOW QUALITY PROTEIN: bis(5'-adenosyl)-triphosphatase enpp4-like [Diaphorina citri]	gi|662185087	XP_008475301.1	55 kDa	0.19	2	4	4	2	0	1	2	3	1	0.333333	-1.58496
1031	uncharacterized protein LOC103511826 [Diaphorina citri]	gi|662202944	XP_008474789.1	79 kDa	0.19	0	1	0	2	3	0	1	0.75	1.33333	1.77778	0.830075
1092	src substrate cortactin [Diaphorina citri]	gi|662200017	XP_008473198.1	60 kDa	0.19	0	1	0	2	4	0	0	0.75	1.33333	1.77778	0.830075
1139.1	protein sidekick-like, partial [Diaphorina citri]	gi|662189412	XP_008467431.1	135 kDa	0.19	1	1	0	2	0	0	0	1	0	0	#NUM!
1160	eukaryotic translation initiation factor 3 subunit J [Diaphorina citri]	gi|662207573	XP_008477294.1	10 kDa	0.19	4	5	2	14	10	2	6	6.25	6	0.96	-0.0588937
1202.1	MAP7 domain-containing protein 2-like [Diaphorina citri]	gi|662189295	XP_008467368.1	40 kDa	0.19	0	1	0	2	3	0	1	0.75	1.33333	1.77778	0.830075
1267.1	SH3 domain-containing protein C23A1.17-like [Diaphorina citri]	gi|662215498	XP_008481634.1	129 kDa	0.19	0	0	1	2	1	1	2	0.75	1.33333	1.77778	0.830075
1270	Pmetallo-beta-lactamase [Wolbachia endosymbiont of Diaphorina citri]	gi|516102095	WP_017532675.1	61 kDa	0.19	1	2	1	0	0	0	0	1	0	0	#NUM!
1352.1	uncharacterized protein LOC103514828 isoform X1 [Diaphorina citri]	gi|662185608	XP_008477965.1	26 kDa	0.19	0	0	0	4	0	0	0	1	0	0	#NUM!
1358.1	ATP-binding cassette sub-family B member 7, mitochondrial-like [Diaphorina citri]	gi|662192731	XP_008469236.1	78 kDa	0.19	0	4	0	0	0	0	0	1	0	0	#NUM!
1373.1	laminin subunit alpha-like [Diaphorina citri]	gi|662211353	XP_008479360.1	186 kDa	0.19	0	4	0	0	0	0	0	1	0	0	#NUM!
1395	peptidase M16 [Wolbachia endosymbiont of Diaphorina citri]	gi|516101271	WP_017531851.1	48 kDa	0.19	0	2	0	2	0	0	0	1	0	0	#NUM!
1452	uridine 5'-monophosphate synthase, partial [Diaphorina citri]	gi|662211882	XP_008479645.1	33 kDa	0.19	0	2	0	1	2	0	2	0.75	1.33333	1.77778	0.830075
1525	ribosome recycling factor [Candidatus Profftella armatura]	gi|527122489 (+2)	AGS07014.1	22 kDa	0.19	0	0	0	4	0	0	0	1	0	0	#NUM!
1533.1	NEDD8 [Diaphorina citri]	gi|662188634	XP_008488001.1	10 kDa	0.19	4	6	0	10	8	2	5	5	5	1	0
1549	protein scarlet-like [Diaphorina citri]	gi|662195581	XP_008470787.1	66 kDa	0.19	0	4	0	0	0	0	0	1	0	0	#NUM!
1577	malectin-like [Diaphorina citri]	gi|662204718	XP_008475744.1	30 kDa	0.19	0	3	1	0	0	0	0	1	0	0	#NUM!
1601	39S ribosomal protein L22, mitochondrial [Diaphorina citri]	gi|662192806	XP_008469277.1	25 kDa	0.19	0	4	0	0	0	0	0	1	0	0	#NUM!
1623	LOW QUALITY PROTEIN: cuticle protein 38-like [Diaphorina citri]	gi|662219879	XP_008484045.1	22 kDa	0.19	0	4	0	0	0	0	0	1	0	0	#NUM!
80.1	gamma-interferon-inducible lysosomal thiol reductase-like [Diaphorina citri]	gi|662192745	XP_008469244.1	24 kDa	0.2	70	106	72	155	75	76	76	100.75	75.6667	0.751034	-0.41305
141	uncharacterized protein LOC103520611 [Diaphorina citri]	gi|662219675	XP_008483932.1	20 kDa	0.2	57	87	59	112	63	57	59	78.75	59.6667	0.757672	-0.400355
219	myb-like protein X [Diaphorina citri]	gi|662196571	XP_008471323.1	143 kDa	0.2	21	35	13	17	32	7	14	21.5	17.6667	0.821705	-0.283307
240	uncharacterized protein LOC103505852, partial [Diaphorina citri]	gi|662191264	XP_008468440.1	19 kDa	0.2	36	49	45	71	33	33	28	50.25	31.3333	0.623549	-0.681425
281.1	pituitary homeobox 2-like, partial [Diaphorina citri]	gi|662216504	XP_008482186.1	37 kDa	0.2	28	37	28	45	33	21	28	34.5	27.3333	0.792271	-0.335935
311.1	nicotinate phosphoribosyltransferase [Diaphorina citri]	gi|662207228	XP_008477108.1	48 kDa	0.2	8	23	7	49	18	4	16	21.75	12.6667	0.582375	-0.779978
325	neuronal calcium sensor 2 [Diaphorina citri]	gi|662204770	XP_008475772.1	15 kDa	0.2	22	29	27	44	23	26	24	30.5	24.3333	0.797814	-0.325875
332.1	myosin heavy chain, muscle-like [Diaphorina citri]	gi|662187833	XP_008487564.1	88 kDa	0.2	5	13	5	21	19	3	7	11	9.66667	0.878788	-0.186413
379.1	cytosolic purine 5'-nucleotidase-like [Diaphorina citri]	gi|662208111	XP_008477590.1	44 kDa	0.2	5	14	4	21	14	4	11	11	9.66667	0.878788	-0.186413
385	apolipoprotein O-like isoform X1 [Diaphorina citri]	gi|662191297 (+1)	XP_008468458.1	28 kDa	0.2	15	27	17	24	12	12	12	20.75	12	0.578313	-0.790077
576	mitochondrial import inner membrane translocase subunit TIM44 isoform X1 [Diaphorina citri]	gi|662196119 (+2)	XP_008471076.1	49 kDa	0.2	7	11	6	13	11	6	8	9.25	8.33333	0.900901	-0.15056
862	succinyl-CoA:3-ketoacid coenzyme A transferase 1, mitochondrial-like [Diaphorina citri]	gi|662197325	XP_008471734.1	21 kDa	0.2	10	11	7	15	6	5	6	10.75	5.66667	0.527132	-0.923764
999	uncharacterized protein LOC103507808 [Diaphorina citri]	gi|662195146	XP_008470550.1	64 kDa	0.2	0	5	1	0	3	1	2	1.5	2	1.33333	0.415037
1035.1	longitudinals lacking protein, isoforms H/M/V-like [Diaphorina citri]	gi|662193549	XP_008469685.1	18 kDa	0.2	2	3	5	7	6	3	4	4.25	4.33333	1.01961	0.0280144
1044.1	GTP-binding nuclear protein Ran [Diaphorina citri]	gi|662220266	XP_008484260.1	25 kDa	0.2	0	3	0	6	6	0	2	2.25	2.66667	1.18519	0.245112
1083	vacuolar protein sorting-associated protein 4B [Diaphorina citri]	gi|662204012	XP_008475367.1	38 kDa	0.2	0	1	1	4	4	1	1	1.5	2	1.33333	0.415037
1085	tubulin beta chain-like [Diaphorina citri]	gi|662191564	XP_008468602.1	51 kDa	0.2	3	20	13	24	9	9	7	15	8.33333	0.555556	-0.847997
1137.1	protein LUTEIN DEFICIENT 5, chloroplastic-like [Diaphorina citri]	gi|662185927	XP_008479561.1	35 kDa	0.2	2	6	2	4	2	0	2	3.5	1.33333	0.380952	-1.39232
1206	phosphatidylinositol-binding clathrin assembly protein LAP [Diaphorina citri]	gi|662211190	XP_008479271.1	65 kDa	0.2	0	2	0	4	4	0	2	1.5	2	1.33333	0.415037
1262	28 kDa heat- and acid-stable phosphoprotein-like [Diaphorina citri]	gi|662215614	XP_008481698.1	18 kDa	0.2	2	5	0	2	3	1	4	2.25	2.66667	1.18519	0.245112
1325	charged multivesicular body protein 5, partial [Diaphorina citri]	gi|662203324	XP_008474995.1	13 kDa	0.2	2	0	0	4	5	0	1	1.5	2	1.33333	0.415037
1420	glucose-6-phosphate 1-epimerase [Diaphorina citri]	gi|662209501	XP_008478355.1	30 kDa	0.2	0	1	0	5	4	0	2	1.5	2	1.33333	0.415037
1453	uncharacterized protein LOC103517196 [Diaphorina citri]	gi|662213321	XP_008480441.1	15 kDa	0.2	0	3	0	3	3	0	3	1.5	2	1.33333	0.415037
74	endoplasmic reticulum aminopeptidase 1-like [Diaphorina citri]	gi|662209312	XP_008478251.1	27 kDa	0.21	110	154	88	174	101	96	96	131.5	97.6667	0.742712	-0.429125
135	10 kDa heat shock protein, mitochondrial-like [Diaphorina citri]	gi|662190277 (+1)	XP_008467895.1	12 kDa	0.21	43	57	51	97	52	45	45	62	47.3333	0.763441	-0.389412
165	vinculin [Diaphorina citri]	gi|662200935	XP_008473701.1	110 kDa	0.21	11	21	12	23	20	5	17	16.75	14	0.835821	-0.258734
176	basigin [Diaphorina citri]	gi|662214991	XP_008481353.1	29 kDa	0.21	26	58	39	59	36	32	38	45.5	35.3333	0.776557	-0.364837
238.1	hypothetical protein [Wolbachia endosymbiont of Diaphorina citri]	gi|516101739 (+1)	WP_017532319.1	24 kDa	0.21	41	60	42	79	37	35	33	55.5	35	0.630631	-0.665133
324.2	LOW QUALITY PROTEIN: ras-related protein Rab-8B-like [Diaphorina citri]	gi|662185726	XP_008478572.1	15 kDa	0.21	6	15	9	11	8	8	11	10.25	9	0.878049	-0.187627
366	60S ribosomal protein L7a [Diaphorina citri]	gi|662197840	XP_008472018.1	31 kDa	0.21	16	44	19	34	22	16	13	28.25	17	0.60177	-0.732716
379.3	cytosolic purine 5'-nucleotidase-like isoform X1 [Diaphorina citri]	gi|662208105 (+1)	XP_008477586.1	15 kDa	0.21	0	4	0	10	6	0	5	3.5	3.66667	1.04762	0.0671142
451	kinesin light chain [Diaphorina citri]	gi|662191900	XP_008468784.1	50 kDa	0.21	3	12	6	13	14	2	7	8.5	7.66667	0.901961	-0.148863
506	probable 28S ribosomal protein S26, mitochondrial isoform X1 [Diaphorina citri]	gi|662214470 (+1)	XP_008481069.1	26 kDa	0.21	11	14	22	29	16	7	10	19	11	0.578947	-0.788496
531.1	protein transport protein Sec61 subunit beta-like [Diaphorina citri]	gi|662193489	XP_008469656.1	10 kDa	0.21	21	28	19	39	18	14	16	26.75	16	0.598131	-0.741467
577	UDP-glucuronosyltransferase 2B7-like, partial [Diaphorina citri]	gi|662219249	XP_008483697.1	22 kDa	0.21	12	16	8	17	7	8	7	13.25	7.33333	0.553459	-0.853451
653	putative ribosomal protein L19e [Diaphorina citri]	gi|110671438 (+1)	ABG81970.1	24 kDa	0.21	11	14	7	19	8	6	7	12.75	7	0.54902	-0.86507
700	ATP F0F1 synthase subunit beta [Wolbachia endosymbiont of Diaphorina citri]	gi|648400947	WP_026092698.1	52 kDa	0.21	15	22	16	23	12	10	11	19	11	0.578947	-0.788496
720	CDGSH iron-sulfur domain-containing protein 2 homolog [Diaphorina citri]	gi|662187117	XP_008485537.1	11 kDa	0.21	11	19	13	23	10	8	10	16.5	9.33333	0.565657	-0.822002
746.1	coatomer subunit delta [Diaphorina citri]	gi|662222009	XP_008485227.1	47 kDa	0.21	2	5	1	11	6	2	6	4.75	4.66667	0.982456	-0.0255351
827	proteasome subunit alpha type-7-1 [Diaphorina citri]	gi|662198175	XP_008472199.1	20 kDa	0.21	7	11	6	17	11	6	10	10.25	9	0.878049	-0.187627
1099	ras-related C3 botulinum toxin substrate 1 [Diaphorina citri]	gi|662203299	XP_008474981.1	21 kDa	0.21	5	9	4	5	2	3	3	5.75	2.66667	0.463768	-1.10852
1114.1	metaxin-2-like, partial [Diaphorina citri]	gi|662195088	XP_008470519.1	15 kDa	0.21	4	9	4	6	2	3	3	5.75	2.66667	0.463768	-1.10852
1283	cold shock protein [Candidatus Carsonella ruddii DC]	gi|527135845 (+1)	AGS06696.1	7 kDa	0.21	0	0	0	9	0	2	0	2.25	0.666667	0.296296	-1.75489
44.2	esterase FE4-like isoform X2 [Diaphorina citri]	gi|662212984	XP_008480256.1	62 kDa	0.22	77	127	75	166	85	58	75	111.25	72.6667	0.653184	-0.61444
44.3	esterase FE4-like isoform X1 [Diaphorina citri]	gi|662212982 (+2)	XP_008480255.1	62 kDa	0.22	77	127	75	166	85	58	75	111.25	72.6667	0.653184	-0.61444
118	vitellogenic carboxypeptidase-like [Diaphorina citri]	gi|662225624	XP_008487219.1	13 kDa	0.22	36	53	31	65	29	27	31	46.25	29	0.627027	-0.6734
301	tubulin alpha-1 chain-like [Diaphorina citri]	gi|662206772	XP_008476859.1	43 kDa	0.22	79	128	83	189	102	77	88	119.75	89	0.743215	-0.428148
440.1	hexokinase type 2-like [Diaphorina citri]	gi|662184534	XP_008472342.1	46 kDa	0.22	11	27	2	42	19	4	13	20.5	12	0.585366	-0.77259
518	LOW QUALITY PROTEIN: 1,2-dihydroxy-3-keto-5-methylthiopentene dioxygenase [Diaphorina citri]	gi|662202746	XP_008474681.1	23 kDa	0.22	6	13	4	41	19	4	17	16	13.3333	0.833333	-0.263034
605	fragile X mental retardation syndrome-related protein 1 [Diaphorina citri]	gi|662188304	XP_008487819.1	55 kDa	0.22	4	12	1	9	13	0	5	6.5	6	0.923077	-0.115477
627.1	dolichyl-diphosphooligosaccharide--protein glycosyltransferase 48 kDa subunit-like [Diaphorina citri]	gi|662225662	XP_008487241.1	37 kDa	0.22	14	19	11	17	9	7	10	15.25	8.66667	0.568306	-0.81526
761	long-chain-fatty-acid--CoA ligase ACSBG2-like [Diaphorina citri]	gi|662193479	XP_008469651.1	62 kDa	0.22	4	9	7	5	4	1	4	6.25	3	0.48	-1.05889
799	probable 4-aminobutyrate aminotransferase, mitochondrial [Diaphorina citri]	gi|662194523 (+4)	XP_008470214.1	20 kDa	0.22	10	16	11	20	9	6	9	14.25	8	0.561404	-0.83289
817	alkaline phosphatase, tissue-nonspecific isozyme-like [Diaphorina citri]	gi|662183978	XP_008469392.1	60 kDa	0.22	1	13	0	2	1	2	2	4	1.66667	0.416667	-1.26303
832	surfeit locus protein 4 homolog [Diaphorina citri]	gi|662200117	XP_008473254.1	32 kDa	0.22	2	8	2	4	3	1	1	4	1.66667	0.416667	-1.26303
847	mesencephalic astrocyte-derived neurotrophic factor homolog [Diaphorina citri]	gi|662201881	XP_008474209.1	20 kDa	0.22	10	10	10	25	12	5	6	13.75	7.66667	0.557576	-0.84276
1093	mimitin, mitochondrial [Diaphorina citri]	gi|662200784	XP_008473620.1	17 kDa	0.22	4	4	3	5	3	1	1	4	1.66667	0.416667	-1.26303
1257	acyl-CoA synthetase family member 2, mitochondrial-like [Diaphorina citri]	gi|662206888	XP_008476920.1	23 kDa	0.22	5	6	3	2	3	4	5	4	4	1	0
1291	6-phosphogluconolactonase-like [Diaphorina citri]	gi|662187245	XP_008486175.1	30 kDa	0.22	2	3	0	6	4	2	3	2.75	3	1.09091	0.125531
73.1	glutathione S-transferase 1, isoform D-like [Diaphorina citri]	gi|662199746 (+1)	XP_008473050.1	24 kDa	0.23	44	78	41	142	71	36	65	76.25	57.3333	0.751913	-0.411363
151	uncharacterized protein LOC103515273 isoform X1 [Diaphorina citri]	gi|662209631 (+1)	XP_008478426.1	29 kDa	0.23	46	90	63	83	34	47	55	70.5	45.3333	0.643026	-0.637051
159	ATP synthase subunit alpha, mitochondrial-like, partial [Diaphorina citri]	gi|662222159	XP_008485307.1	25 kDa	0.23	57	81	55	109	51	47	48	75.5	48.6667	0.644592	-0.633543
270	probable isocitrate dehydrogenase [NAD] subunit alpha, mitochondrial [Diaphorina citri]	gi|662210423	XP_008478851.1	34 kDa	0.23	28	44	31	61	34	30	31	41	31.6667	0.772358	-0.372659
297	cystathionine beta-synthase-like [Diaphorina citri]	gi|662204702	XP_008475735.1	37 kDa	0.23	17	43	11	60	33	11	33	32.75	25.6667	0.783715	-0.351599
315.1	dnaJ homolog subfamily B member 11 isoform X2 [Diaphorina citri]	gi|662204250	XP_008475495.1	41 kDa	0.23	15	29	22	40	20	14	14	26.5	16	0.603774	-0.72792
368.1	lactase-phlorizin hydrolase-like [Diaphorina citri]	gi|662209251	XP_008478218.1	104 kDa	0.23	4	13	0	37	22	1	11	13.5	11.3333	0.839506	-0.252387
446	40S ribosomal protein S19a-like [Diaphorina citri]	gi|662222733	XP_008485625.1	15 kDa	0.23	23	29	20	43	25	21	22	28.75	22.6667	0.788406	-0.34299
625	microtubule-associated protein tau isoform X1 [Diaphorina citri]	gi|662195507	XP_008470748.1	39 kDa	0.23	4	8	2	19	14	2	6	8.25	7.33333	0.888889	-0.169925
672	NADH dehydrogenase [ubiquinone] iron-sulfur protein 4, mitochondrial isoform X1 [Diaphorina citri]	gi|662193539 (+1)	XP_008469680.1	21 kDa	0.23	8	12	10	18	8	5	7	12	6.66667	0.555556	-0.847997
724.1	aquaporin AQPAe.a [Diaphorina citri]	gi|662193939	XP_008469897.1	31 kDa	0.23	13	22	11	17	10	8	9	15.75	9	0.571429	-0.807355
771	ankyrin-2-like [Diaphorina citri]	gi|662191552	XP_008468596.1	205 kDa	0.23	0	3	1	1	3	0	2	1.25	1.66667	1.33333	0.415037
917	signal recognition particle subunit SRP68 [Diaphorina citri]	gi|662196518	XP_008471294.1	73 kDa	0.23	0	3	0	5	4	1	2	2	2.33333	1.16667	0.222392
1081	secretory carrier-associated membrane protein 5-like [Diaphorina citri]	gi|662198001	XP_008472106.1	34 kDa	0.23	2	7	4	5	3	1	2	4.5	2	0.444444	-1.16993
1089	dual specificity mitogen-activated protein kinase kinase 4-like [Diaphorina citri]	gi|662201587	XP_008474050.1	57 kDa	0.23	1	1	0	3	4	0	1	1.25	1.66667	1.33333	0.415037
1102.1	putative pyridoxal-dependent decarboxylase domain-containing protein 2 [Diaphorina citri]	gi|662196943	XP_008471526.1	78 kDa	0.23	1	0	0	4	3	0	2	1.25	1.66667	1.33333	0.415037
1236	serine/threonine-protein phosphatase 6 regulatory subunit 3-A [Diaphorina citri]	gi|662196855	XP_008471477.1	68 kDa	0.23	0	1	0	1	1	0	2	0.5	1	2	1
1350	alpha-endosulfine [Diaphorina citri]	gi|662219257	XP_008483702.1	17 kDa	0.23	0	0	0	2	3	0	0	0.5	1	2	1
1411	histone-lysine N-methyltransferase NSD3-like [Diaphorina citri]	gi|662198177 (+1)	XP_008472200.1	31 kDa	0.23	0	0	0	2	2	0	1	0.5	1	2	1
1502	uracil phosphoribosyltransferase homolog, partial [Diaphorina citri]	gi|662217188	XP_008482565.1	18 kDa	0.23	0	0	0	2	2	0	1	0.5	1	2	1
1524	uncharacterized protein LOC103508245 [Diaphorina citri]	gi|662195977	XP_008470998.1	35 kDa	0.23	0	1	0	1	2	0	1	0.5	1	2	1
1541	UPF0553 protein C589.05c-like, partial [Diaphorina citri]	gi|662223210	XP_008485887.1	14 kDa	0.23	1	3	0	4	3	1	3	2	2.33333	1.16667	0.222392
1551	pantothenate kinase 4-like [Diaphorina citri]	gi|662217182	XP_008482562.1	10 kDa	0.23	0	0	0	2	2	0	1	0.5	1	2	1
1584	retinal homeobox protein Rx-like [Diaphorina citri]	gi|662187411	XP_008486883.1	29 kDa	0.23	0	2	0	0	3	0	0	0.5	1	2	1
60	protein disulfide-isomerase-like [Diaphorina citri]	gi|662205673	XP_008476261.1	21 kDa	0.24	76	96	68	155	85	60	75	98.75	73.3333	0.742616	-0.429312
128.2	ubiquilin-4-like, partial [Diaphorina citri]	gi|662195787	XP_008470897.1	39 kDa	0.24	5	11	8	18	14	3	10	10.5	9	0.857143	-0.222392
160.2	peptidyl-prolyl cis-trans isomerase 5 isoform X2 [Diaphorina citri]	gi|662223097	XP_008485827.1	23 kDa	0.24	23	36	20	71	35	17	18	37.5	23.3333	0.622222	-0.684498
269.1	probable galactose-1-phosphate uridylyltransferase [Diaphorina citri]	gi|662186743	XP_008483666.1	44 kDa	0.24	23	36	11	69	36	12	33	34.75	27	0.776978	-0.364054
289	malate dehydrogenase, mitochondrial-like [Diaphorina citri]	gi|662205392	XP_008476106.1	17 kDa	0.24	42	62	42	88	50	42	41	58.5	44.3333	0.757835	-0.400045
293	26S protease regulatory subunit 6A-B [Diaphorina citri]	gi|662187287	XP_008486389.1	48 kDa	0.24	14	32	11	42	22	15	22	24.75	19.6667	0.794613	-0.331676
312	membrane-associated progesterone receptor component 1-like [Diaphorina citri]	gi|662216138	XP_008481984.1	21 kDa	0.24	30	30	26	53	33	20	28	34.75	27	0.776978	-0.364054
416.2	prolyl endopeptidase-like [Diaphorina citri]	gi|662208661	XP_008477893.1	38 kDa	0.24	0	5	0	15	6	0	1	5	2.33333	0.466667	-1.09954
432	ribosome recycling factor [Wolbachia endosymbiont of Diaphorina citri]	gi|516101957	WP_017532537.1	21 kDa	0.24	18	20	18	43	23	11	11	24.75	15	0.606061	-0.722466
510	pyruvate dehydrogenase E1 component subunit beta, mitochondrial-like, partial [Diaphorina citri]	gi|662218717	XP_008483400.1	17 kDa	0.24	27	52	28	49	23	25	25	39	24.3333	0.623932	-0.68054
554	aldose reductase-like [Diaphorina citri]	gi|662188905	XP_008488148.1	39 kDa	0.24	4	13	3	29	19	1	11	12.25	10.3333	0.843537	-0.245476
618	putative serine protease K12H4.7 [Diaphorina citri]	gi|662203334	XP_008475000.1	40 kDa	0.24	12	17	7	20	11	5	8	14	8	0.571429	-0.807355
798	eukaryotic translation initiation factor 5 [Diaphorina citri]	gi|662215835	XP_008481819.1	50 kDa	0.24	1	6	1	5	7	0	3	3.25	3.33333	1.02564	0.0365259
1021	iroquois-class homeodomain protein IRX-5-like [Diaphorina citri]	gi|662205527	XP_008476180.1	22 kDa	0.24	3	5	2	10	2	3	2	5	2.33333	0.466667	-1.09954
1052	probable uridine nucleosidase 2 [Diaphorina citri]	gi|662199644	XP_008472994.1	16 kDa	0.24	8	14	6	14	12	7	8	10.5	9	0.857143	-0.222392
1169	regulator of microtubule dynamics protein 1-like [Diaphorina citri]	gi|662183967	XP_008469343.1	37 kDa	0.24	3	1	3	4	2	0	1	2.75	1	0.363636	-1.45943
1186	probable cytochrome P450 304a1 [Diaphorina citri]	gi|662204565	XP_008475662.1	65 kDa	0.24	0	4	2	0	0	1	0	1.5	0.333333	0.222222	-2.16993
1215	elongation factor Ts [Wolbachia endosymbiont of Diaphorina citri]	gi|516101955	WP_017532535.1	31 kDa	0.24	0	3	1	2	1	0	0	1.5	0.333333	0.222222	-2.16993
1226	mitochondrial enolase superfamily member 1-like isoform X1 [Diaphorina citri]	gi|662212552 (+1)	XP_008480017.1	9 kDa	0.24	0	6	0	12	7	1	5	4.5	4.33333	0.962963	-0.0544478
1252	UPF0585 protein C16orf13 homolog A [Diaphorina citri]	gi|662211130	XP_008479239.1	22 kDa	0.24	1	3	0	7	3	0	0	2.75	1	0.363636	-1.45943
1272	paramyosin, short form-like, partial [Diaphorina citri]	gi|662214109	XP_008480872.1	8 kDa	0.24	0	6	4	10	5	0	2	5	2.33333	0.466667	-1.09954
1273	uncharacterized protein LOC103506399 isoform X1 [Diaphorina citri]	gi|662192305 (+1)	XP_008469006.1	40 kDa	0.24	0	4	2	0	0	0	1	1.5	0.333333	0.222222	-2.16993
1439	3-ketodihydrosphingosine reductase-like [Diaphorina citri]	gi|662198621	XP_008472439.1	43 kDa	0.24	0	6	0	0	0	1	0	1.5	0.333333	0.222222	-2.16993
1464	peroxidase [Wolbachia endosymbiont of Diaphorina citri]	gi|516102038	WP_017532618.1	22 kDa	0.24	1	2	0	3	0	1	0	1.5	0.333333	0.222222	-2.16993
8.3	actin-5C-like [Diaphorina citri]	gi|662196945	XP_008471527.1	19 kDa	0.25	43	79	46	87	52	41	51	63.75	48	0.752941	-0.409391
79.2	probable methylmalonate-semialdehyde dehydrogenase [acylating], mitochondrial [Diaphorina citri]	gi|662198640	XP_008472449.1	20 kDa	0.25	3	9	2	10	3	4	2	6	3	0.5	-1
125	ATP synthase-coupling factor 6, mitochondrial-like [Diaphorina citri]	gi|662194177 (+1)	XP_008470026.1	12 kDa	0.25	51	68	60	89	52	51	48	67	50.3333	0.751244	-0.412647
146	uncharacterized protein LOC103520453, partial [Diaphorina citri]	gi|662219379	XP_008483770.1	54 kDa	0.25	62	84	51	103	53	48	45	75	48.6667	0.648889	-0.623957
178	50S ribosomal protein L7/L12 [Wolbachia endosymbiont of Diaphorina citri]	gi|516101533	WP_017532113.1	14 kDa	0.25	45	52	47	87	41	35	35	57.75	37	0.640693	-0.642296
232	putative aminopeptidase W07G4.4 [Diaphorina citri]	gi|662203505	XP_008475093.1	43 kDa	0.25	23	41	19	71	39	19	31	38.5	29.6667	0.770563	-0.376016
251	cytochrome P450 6a2-like [Diaphorina citri]	gi|662189739	XP_008467610.1	105 kDa	0.25	15	48	26	32	21	18	17	30.25	18.6667	0.61708	-0.696471
279	adipocyte plasma membrane-associated protein-like [Diaphorina citri]	gi|662214479	XP_008481073.1	52 kDa	0.25	30	48	23	44	21	25	22	36.25	22.6667	0.625287	-0.677409
395	putative mitochondrial ATP synthase H+ transporting F0 complex subunit g [Diaphorina citri]	gi|110671488 (+1)	ABG81995.1	10 kDa	0.25	11	15	15	29	13	8	10	17.5	10.3333	0.590476	-0.760049
415	dehydrogenase/reductase SDR family member 11-like [Diaphorina citri]	gi|662194409	XP_008470153.1	15 kDa	0.25	10	26	7	60	30	9	22	25.75	20.3333	0.789644	-0.340726
425.1	60S ribosomal protein L3, partial [Diaphorina citri]	gi|662202178	XP_008474374.1	47 kDa	0.25	7	13	5	14	7	4	5	9.75	5.33333	0.547009	-0.870365
452	S-phase kinase-associated protein 1 [Diaphorina citri]	gi|662204040 (+2)	XP_008475381.1	19 kDa	0.25	12	16	15	28	20	12	11	17.75	14.3333	0.807512	-0.308445
461.1	lamin Dm0-like [Diaphorina citri]	gi|662199676	XP_008473012.1	48 kDa	0.25	13	24	14	15	11	8	10	16.5	9.66667	0.585859	-0.771376
503	26S proteasome non-ATPase regulatory subunit 2 [Diaphorina citri]	gi|662185069	XP_008475209.1	101 kDa	0.25	2	4	0	7	2	0	2	3.25	1.33333	0.410256	-1.2854
505	mitochondrial import inner membrane translocase subunit Tim13-like [Diaphorina citri]	gi|662197069	XP_008471594.1	10 kDa	0.25	8	16	11	25	15	10	12	15	12.3333	0.822222	-0.2824
640.1	transmembrane emp24 domain-containing protein 2-like isoform X1 [Diaphorina citri]	gi|662215270 (+1)	XP_008481507.1	23 kDa	0.25	12	20	9	19	9	8	9	15	8.66667	0.577778	-0.791413
826	40S ribosomal protein S28 [Diaphorina citri]	gi|662206362	XP_008476639.1	7 kDa	0.25	12	13	12	25	14	15	9	15.5	12.6667	0.817204	-0.291231
957	probable 26S proteasome non-ATPase regulatory subunit 8 [Diaphorina citri]	gi|662215346	XP_008481550.1	32 kDa	0.25	1	8	0	4	2	1	1	3.25	1.33333	0.410256	-1.2854
1003	uncharacterized protein LOC103507260 [Diaphorina citri]	gi|662194006	XP_008469933.1	19 kDa	0.25	7	9	7	14	6	4	5	9.25	5	0.540541	-0.887525
1012	uncharacterized protein LOC103511229 [Diaphorina citri]	gi|662201808	XP_008474170.1	14 kDa	0.25	16	18	15	27	15	16	15	19	15.3333	0.807018	-0.309328
1017	parathymosin-like isoform X1 [Diaphorina citri]	gi|662183656 (+1)	XP_008467684.1	14 kDa	0.25	6	5	12	1	1	8	0	6	3	0.5	-1
8.2	actin-1 [Diaphorina citri]	gi|662196666	XP_008471373.1	28 kDa	0.26	99	151	91	205	112	84	104	136.5	100	0.732601	-0.448901
45.1	tubulin beta-1 chain [Diaphorina citri]	gi|662186144	XP_008480683.1	50 kDa	0.26	88	158	98	222	120	82	109	141.5	103.667	0.732627	-0.44885
56	maltase 2-like [Diaphorina citri]	gi|662188926	XP_008488159.1	56 kDa	0.26	75	113	83	130	81	68	73	100.25	74	0.738155	-0.438005
69.3	nucleobindin-2-like isoform X3 [Diaphorina citri]	gi|662217279	XP_008482614.1	26 kDa	0.26	13	19	16	28	13	10	11	19	11.3333	0.596491	-0.745427
115	fructose-bisphosphate aldolase-like, partial [Diaphorina citri]	gi|662216435	XP_008482150.1	27 kDa	0.26	47	89	39	157	78	40	67	83	61.6667	0.742972	-0.42862
121	uncharacterized protein LOC103519204 [Diaphorina citri]	gi|662186513	XP_008482512.1	86 kDa	0.26	40	52	36	58	46	29	31	46.5	35.3333	0.759857	-0.396201
158	LOW QUALITY PROTEIN: glucosidase 2 subunit beta-like [Diaphorina citri]	gi|662195577	XP_008470784.1	73 kDa	0.26	32	46	41	81	43	22	31	50	32	0.64	-0.643856
172.1	transcriptional activator protein Pur-beta isoform X5 [Diaphorina citri]	gi|662190067 (+1)	XP_008467780.1	29 kDa	0.26	24	36	17	56	31	20	26	33.25	25.6667	0.77193	-0.373458
177.1	laminin subunit beta-1-like [Diaphorina citri]	gi|662222239	XP_008485354.1	196 kDa	0.26	6	28	8	9	8	7	7	12.75	7.33333	0.575163	-0.797956
307	V-type proton ATPase subunit F isoform X1 [Diaphorina citri]	gi|662200332 (+1)	XP_008473370.1	14 kDa	0.26	26	40	25	62	36	21	31	38.25	29.3333	0.766885	-0.382919
374.2	dihydrolipoyllysine-residue acetyltransferase component of pyruvate dehydrogenase complex, mitochondrial-like [Diaphorina citri]	gi|662187427	XP_008486942.1	35 kDa	0.26	9	11	11	20	8	7	7	12.75	7.33333	0.575163	-0.797956
534	ras-related protein Rab-11A [Diaphorina citri]	gi|662202803	XP_008474711.1	25 kDa	0.26	16	23	17	28	21	14	15	21	16.6667	0.793651	-0.333424
536	cytochrome c oxidase subunit 6C-like [Diaphorina citri]	gi|662212000	XP_008479708.1	9 kDa	0.26	4	16	10	17	7	5	8	11.75	6.66667	0.567376	-0.817623
557	putative ribosomal protein S15A [Diaphorina citri]	gi|110671418 (+3)	ABG81960.1	15 kDa	0.26	17	29	16	38	15	15	16	25	15.3333	0.613333	-0.705257
661	uncharacterized protein LOC103519217 [Diaphorina citri]	gi|662217109	XP_008482522.1	136 kDa	0.26	7	7	4	10	4	4	3	7	3.66667	0.52381	-0.932886
681	thioredoxin reductase 1, mitochondrial-like [Diaphorina citri]	gi|662206930	XP_008476942.1	25 kDa	0.26	4	13	3	27	10	5	5	11.75	6.66667	0.567376	-0.817623
711	uncharacterized protein LOC103511588 [Diaphorina citri]	gi|662202476	XP_008474535.1	120 kDa	0.26	1	1	2	11	6	1	4	3.75	3.66667	0.977778	-0.0324215
841.1	ornithine aminotransferase, mitochondrial-like, partial [Diaphorina citri]	gi|662218385	XP_008483218.1	25 kDa	0.26	2	6	5	13	2	7	1	6.5	3.33333	0.512821	-0.963474
959	ethanolamine kinase-like [Diaphorina citri]	gi|662205663	XP_008476256.1	14 kDa	0.26	4	3	0	8	5	2	4	3.75	3.66667	0.977778	-0.0324215
987	retinol dehydrogenase 12-like [Diaphorina citri]	gi|662205679	XP_008476264.1	21 kDa	0.26	6	9	4	7	6	2	2	6.5	3.33333	0.512821	-0.963474
1135	vesicle-fusing ATPase 2-like [Diaphorina citri]	gi|662196329	XP_008471191.1	48 kDa	0.26	5	4	0	13	6	1	8	5.5	5	0.909091	-0.137504
49	hypothetical protein [Wolbachia endosymbiont of Diaphorina citri]	gi|516101399	WP_017531979.1	13 kDa	0.27	73	92	79	165	99	60	67	102.25	75.3333	0.736756	-0.440741
153	venom serine carboxypeptidase [Diaphorina citri]	gi|662185785	XP_008478839.1	55 kDa	0.27	33	53	36	68	47	26	35	47.5	36	0.757895	-0.399931
221	lysosomal Pro-X carboxypeptidase-like [Diaphorina citri]	gi|662183198	XP_008476948.1	63 kDa	0.27	28	44	26	56	25	22	26	38.5	24.3333	0.632035	-0.661924
275	cathepsin B preproprotein-like protein, partial [Diaphorina citri]	gi|110456454	ABG74712.1	14 kDa	0.27	28	39	21	42	29	22	24	32.5	25	0.769231	-0.378512
365	putative ribosomal protein S20 [Diaphorina citri]	gi|110671492 (+1)	ABG81997.1	14 kDa	0.27	24	30	23	49	23	25	25	31.5	24.3333	0.772487	-0.372418
373	putative uncharacterized protein DDB_G0282133 [Diaphorina citri]	gi|662203411	XP_008475043.1	327 kDa	0.27	52	94	59	139	77	55	59	86	63.6667	0.74031	-0.433798
467	T-complex protein 1 subunit zeta-like [Diaphorina citri]	gi|662210719	XP_008479013.1	87 kDa	0.27	3	5	0	9	6	1	5	4.25	4	0.941176	-0.0874628
556.1	putative ribosomal protein S17e [Diaphorina citri]	gi|110671428	ABG81965.1	15 kDa	0.27	8	18	7	24	11	5	9	14.25	8.33333	0.584795	-0.773996
563	pyruvate dehydrogenase E1 component subunit beta, mitochondrial-like [Diaphorina citri]	gi|662193973	XP_008469917.1	26 kDa	0.27	25	39	26	46	23	19	22	34	21.3333	0.627451	-0.672425
569	aspartate aminotransferase, mitochondrial-like [Diaphorina citri]	gi|662219253	XP_008483700.1	16 kDa	0.27	15	25	17	33	20	14	19	22.5	17.6667	0.785185	-0.348895
657	LOW QUALITY PROTEIN: proteasome subunit beta type-1-B [Diaphorina citri]	gi|662195789	XP_008470899.1	25 kDa	0.27	3	8	3	15	9	3	7	7.25	6.33333	0.873563	-0.195016
659	dnaJ homolog subfamily A member 1-like isoform X1 [Diaphorina citri]	gi|662206382 (+1)	XP_008476650.1	45 kDa	0.27	1	9	6	16	8	1	4	8	4.33333	0.541667	-0.884523
660	acyl-CoA synthetase family member 2, mitochondrial-like [Diaphorina citri]	gi|662206890	XP_008476921.1	53 kDa	0.27	7	12	5	12	9	5	9	9	7.66667	0.851852	-0.231326
683	uncharacterized protein LOC103505826 [Diaphorina citri]	gi|662191211	XP_008468410.1	126 kDa	0.27	8	18	1	3	3	0	9	7.5	4	0.533333	-0.906891
697	eukaryotic translation initiation factor 2 subunit 3-like [Diaphorina citri]	gi|662206087	XP_008476490.1	59 kDa	0.27	11	25	11	41	23	10	19	22	17.3333	0.787879	-0.343954
805.2	heterogeneous nuclear ribonucleoprotein K-like [Diaphorina citri]	gi|662198748	XP_008472510.1	16 kDa	0.27	1	5	1	5	6	0	3	3	3	1	0
906	ribonucleoside-diphosphate reductase subunit M2 B [Diaphorina citri]	gi|662191508	XP_008468571.1	24 kDa	0.27	9	17	13	18	7	10	8	14.25	8.33333	0.584795	-0.773996
930	putative ribosomal protein L17 [Diaphorina citri]	gi|110671498 (+6)	ABG82000.1	22 kDa	0.27	11	19	9	16	9	7	8	13.75	8	0.581818	-0.78136
1058	60S ribosomal protein L24 [Diaphorina citri]	gi|662187389	XP_008486795.1	18 kDa	0.27	7	9	5	9	5	2	5	7.5	4	0.533333	-0.906891
1113	uncharacterized protein LOC103513782 [Diaphorina citri]	gi|662206758	XP_008476851.1	122 kDa	0.27	0	1	0	0	2	0	0	0.25	0.666667	2.66667	1.41504
1115	fructose-bisphosphate aldolase [Diaphorina citri]	gi|662200015	XP_008473197.1	39 kDa	0.27	21	30	17	42	26	18	20	27.5	21.3333	0.775758	-0.366322
1134	protein krasavietz-like [Diaphorina citri]	gi|662208939	XP_008478048.1	15 kDa	0.27	0	4	1	7	6	1	2	3	3	1	0
1468	vacuolar protein-sorting-associated protein 25 [Diaphorina citri]	gi|662211116	XP_008479231.1	20 kDa	0.27	1	2	0	4	2	1	3	1.75	2	1.14286	0.192645
1506	lysine-specific histone demethylase 1B-like [Diaphorina citri]	gi|662195084	XP_008470517.1	25 kDa	0.27	0	0	0	1	2	0	0	0.25	0.666667	2.66667	1.41504
1603	N(4)-(beta-N-acetylglucosaminyl)-L-asparaginase-like [Diaphorina citri]	gi|662183628	XP_008467482.1	27 kDa	0.27	0	1	0	0	2	0	0	0.25	0.666667	2.66667	1.41504
1.2	spectrin alpha chain-like, partial [Diaphorina citri]	gi|662211476	XP_008479425.1	39 kDa	0.28	44	80	48	88	51	28	48	65	42.3333	0.651282	-0.618646
51	alpha-actinin, sarcomeric [Diaphorina citri]	gi|662207286	XP_008477140.1	71 kDa	0.28	70	140	65	154	90	50	73	107.25	71	0.662005	-0.595087
227	multiple coagulation factor deficiency protein 2 homolog [Diaphorina citri]	gi|662202042 (+1)	XP_008474299.1	22 kDa	0.28	29	42	45	67	38	23	27	45.75	29.3333	0.641166	-0.641231
228	putative ribosomal protein S18 [Diaphorina citri]	gi|110671476 (+1)	ABG81989.1	18 kDa	0.28	23	40	29	49	28	21	18	35.25	22.3333	0.63357	-0.658425
230	hypothetical protein [Wolbachia endosymbiont of Diaphorina citri]	gi|516102028	WP_017532608.1	26 kDa	0.28	21	35	27	77	49	16	26	40	30.3333	0.758333	-0.399096
258.1	uncharacterized protein LOC103524261 [Diaphorina citri]	gi|662187699	XP_008487490.1	24 kDa	0.28	30	34	23	58	36	20	27	36.25	27.6667	0.763218	-0.389832
335	putative 60S acidic ribosomal protein P1 [Diaphorina citri]	gi|110671420 (+2)	ABG81961.1	11 kDa	0.28	23	30	22	46	26	21	23	30.25	23.3333	0.77135	-0.374543
336.1	exportin-7-B-like [Diaphorina citri]	gi|662190034	XP_008467763.1	120 kDa	0.28	13	27	12	21	12	11	10	18.25	11	0.60274	-0.730393
339	acyl-CoA synthetase family member 2, mitochondrial-like [Diaphorina citri]	gi|662206892	XP_008476922.1	57 kDa	0.28	23	37	16	43	20	17	19	29.75	18.6667	0.627451	-0.672425
396	LOW QUALITY PROTEIN: titin-like [Diaphorina citri]	gi|662194664	XP_008470288.1	632 kDa	0.28	0	1	0	2	0	0	0	0.75	0	0	#NUM!
443	death-associated protein 1 [Diaphorina citri]	gi|662216419 (+2)	XP_008482141.1	11 kDa	0.28	20	25	18	44	20	13	17	26.75	16.6667	0.623053	-0.682573
558	syntaxin-12-like [Diaphorina citri]	gi|662209198	XP_008478188.1	32 kDa	0.28	8	6	9	13	7	2	6	9	5	0.555556	-0.847997
586	LOW QUALITY PROTEIN: AP-1 complex subunit beta-1-like, partial [Diaphorina citri]	gi|662210598	XP_008478947.1	104 kDa	0.28	0	2	0	1	0	0	0	0.75	0	0	#NUM!
603	26S protease regulatory subunit 6B [Diaphorina citri]	gi|662211003	XP_008479170.1	22 kDa	0.28	2	6	0	11	7	2	4	4.75	4.33333	0.912281	-0.13245
606.1	phosphoribosylformylglycinamidine synthase-like [Diaphorina citri]	gi|662216486	XP_008482177.1	188 kDa	0.28	7	8	5	20	7	5	5	10	5.66667	0.566667	-0.819428
649.1	ribosome-recycling factor, mitochondrial [Diaphorina citri]	gi|662213329	XP_008480446.1	20 kDa	0.28	6	4	6	8	7	5	4	6	5.33333	0.888889	-0.169925
658	probable isocitrate dehydrogenase [NAD] subunit beta, mitochondrial [Diaphorina citri]	gi|662208053	XP_008477555.1	42 kDa	0.28	6	11	6	17	9	2	6	10	5.66667	0.566667	-0.819428
719	putative ribosomal protein S15 [Diaphorina citri]	gi|110671448	ABG81975.1	17 kDa	0.28	5	7	4	8	7	3	6	6	5.33333	0.888889	-0.169925
744	esterase SG1-like [Diaphorina citri]	gi|662212172	XP_008479806.1	11 kDa	0.28	9	21	5	34	18	2	11	17.25	10.3333	0.599034	-0.739291
766.1	band 7 protein AGAP004871-like [Diaphorina citri]	gi|662196287	XP_008471166.1	27 kDa	0.28	8	11	8	11	13	7	4	9.5	8	0.842105	-0.247928
795.1	uncharacterized protein LOC103506344 [Diaphorina citri]	gi|662192200	XP_008468948.1	36 kDa	0.28	5	10	6	13	3	6	5	8.5	4.66667	0.54902	-0.86507
822.2	transcription factor A, mitochondrial [Diaphorina citri]	gi|662221603	XP_008485003.1	30 kDa	0.28	1	1	0	2	3	1	0	1	1.33333	1.33333	0.415037
875	programmed cell death protein 4 [Diaphorina citri]	gi|662193301	XP_008469551.1	39 kDa	0.28	0	8	0	11	9	1	3	4.75	4.33333	0.912281	-0.13245
876	enoyl-CoA delta isomerase 1, mitochondrial-like [Diaphorina citri]	gi|662213812	XP_008480709.1	18 kDa	0.28	16	28	23	44	19	15	18	27.75	17.3333	0.624625	-0.678939
885	DE-cadherin-like, partial [Diaphorina citri]	gi|662211898	XP_008479654.1	172 kDa	0.28	0	1	2	0	0	0	0	0.75	0	0	#NUM!
896	xaa-Pro aminopeptidase 1-like, partial [Diaphorina citri]	gi|662209541	XP_008478378.1	18 kDa	0.28	4	13	2	15	8	1	5	8.5	4.66667	0.54902	-0.86507
933.1	dehydrogenase/reductase SDR family member 4-like [Diaphorina citri]	gi|662184571	XP_008472530.1	29 kDa	0.28	4	7	2	6	5	4	4	4.75	4.33333	0.912281	-0.13245
948	DNA-directed RNA polymerase subunit beta' [Wolbachia endosymbiont of Diaphorina citri]	gi|648400894	WP_026092645.1	157 kDa	0.28	0	2	0	1	0	0	0	0.75	0	0	#NUM!
1007	uncharacterized protein LOC103516893 [Diaphorina citri]	gi|662212708	XP_008480104.1	44 kDa	0.28	1	6	0	12	8	0	5	4.75	4.33333	0.912281	-0.13245
1024	LOW QUALITY PROTEIN: indole-3-acetaldehyde oxidase-like [Diaphorina citri]	gi|662192403	XP_008469058.1	134 kDa	0.28	0	2	0	1	0	0	0	0.75	0	0	#NUM!
1070	translocon-associated protein subunit alpha [Diaphorina citri]	gi|662197067	XP_008471593.1	20 kDa	0.28	1	7	4	7	6	1	6	4.75	4.33333	0.912281	-0.13245
1138.1	uncharacterized protein LOC103517484 [Diaphorina citri]	gi|662213869	XP_008480740.1	142 kDa	0.28	0	3	0	0	0	0	0	0.75	0	0	#NUM!
1178.1	interleukin enhancer-binding factor 2 homolog [Diaphorina citri]	gi|662221911	XP_008485174.1	43 kDa	0.28	0	4	1	3	0	0	2	2	0.666667	0.333333	-1.58496
1225	ras-related protein Rab-21 [Diaphorina citri]	gi|662197949	XP_008472077.1	25 kDa	0.28	1	4	1	2	1	0	1	2	0.666667	0.333333	-1.58496
1247.1	T-cell immunomodulatory protein, partial [Diaphorina citri]	gi|662219158	XP_008483645.1	58 kDa	0.28	0	2	1	0	0	0	0	0.75	0	0	#NUM!
1249	hypothetical protein, partial [Wolbachia endosymbiont of Diaphorina citri]	gi|516101463	WP_017532043.1	22 kDa	0.28	4	2	4	9	4	1	2	4.75	2.33333	0.491228	-1.02554
1268.1	coiled-coil domain-containing protein 47 [Diaphorina citri]	gi|662210999	XP_008479168.1	55 kDa	0.28	0	5	1	2	1	0	1	2	0.666667	0.333333	-1.58496
1290	oxygen-dependent coproporphyrinogen-III oxidase-like [Diaphorina citri]	gi|662221925	XP_008485182.1	22 kDa	0.28	0	4	1	3	1	0	1	2	0.666667	0.333333	-1.58496
1295	persulfide dioxygenase ETHE1, mitochondrial [Diaphorina citri]	gi|662219845	XP_008484025.1	31 kDa	0.28	2	3	0	3	2	0	0	2	0.666667	0.333333	-1.58496
1319	DNA gyrase subunit B [Wolbachia endosymbiont of Diaphorina citri]	gi|516101867	WP_017532447.1	89 kDa	0.28	0	2	1	0	0	0	0	0.75	0	0	#NUM!
1338	monofunctional C1-tetrahydrofolate synthase, mitochondrial-like [Diaphorina citri]	gi|662195250	XP_008470607.1	31 kDa	0.28	0	1	0	7	2	0	0	2	0.666667	0.333333	-1.58496
1388	LOW QUALITY PROTEIN: calcium-binding mitochondrial carrier protein Aralar1-like, partial [Diaphorina citri]	gi|662206390	XP_008476655.1	38 kDa	0.28	1	2	0	0	0	0	0	0.75	0	0	#NUM!
1394.1	apoptosis inhibitor 5-like [Diaphorina citri]	gi|662219901	XP_008484057.1	54 kDa	0.28	0	3	0	0	0	0	0	0.75	0	0	#NUM!
1407	26S proteasome non-ATPase regulatory subunit 6-like [Diaphorina citri]	gi|662192653	XP_008469193.1	48 kDa	0.28	0	2	0	1	0	0	0	0.75	0	0	#NUM!
1422	TPPP family protein CG45057 [Diaphorina citri]	gi|662213780	XP_008480691.1	25 kDa	0.28	0	1	0	3	4	0	0	1	1.33333	1.33333	0.415037
1437	microsomal triglyceride transfer protein large subunit-like [Diaphorina citri]	gi|662185150	XP_008475597.1	79 kDa	0.28	1	2	0	0	0	0	0	0.75	0	0	#NUM!
1457	mitochondrial import inner membrane translocase subunit Tim23 [Diaphorina citri]	gi|662188750	XP_008488063.1	21 kDa	0.28	2	1	0	0	0	0	0	0.75	0	0	#NUM!
1466	eukaryotic initiation factor 4A-III, partial [Diaphorina citri]	gi|662194014	XP_008469938.1	33 kDa	0.28	0	2	0	1	0	0	0	0.75	0	0	#NUM!
1470	uncharacterized protein LOC103507066 [Diaphorina citri]	gi|662193628 (+3)	XP_008469728.1	21 kDa	0.28	0	0	3	0	0	0	0	0.75	0	0	#NUM!
1472	protein PFC0760c-like isoform X1 [Diaphorina citri]	gi|662198547 (+1)	XP_008472400.1	55 kDa	0.28	0	0	3	0	0	0	0	0.75	0	0	#NUM!
1474	DNA-directed RNA polymerase subunit omega [Wolbachia endosymbiont of Diaphorina citri]	gi|516101428	WP_017532008.1	15 kDa	0.28	0	0	1	3	3	1	0	1	1.33333	1.33333	0.415037
1480	alpha-(1,6)-fucosyltransferase-like [Diaphorina citri]	gi|662189691	XP_008467583.1	62 kDa	0.28	0	3	0	0	0	0	0	0.75	0	0	#NUM!
1481	thioredoxin reductase [Candidatus Profftella armatura]	gi|527122507 (+2)	AGS07032.1	39 kDa	0.28	0	0	0	3	0	0	0	0.75	0	0	#NUM!
1495	abhydrolase domain-containing protein 16A [Diaphorina citri]	gi|662198652	XP_008472456.1	57 kDa	0.28	0	3	0	0	0	0	0	0.75	0	0	#NUM!
1543.1	solute carrier family 15 member 1-like [Diaphorina citri]	gi|662199327	XP_008472825.1	43 kDa	0.28	0	3	0	0	0	0	0	0.75	0	0	#NUM!
1572	mpv17-like protein isoform X1 [Diaphorina citri]	gi|662208729 (+4)	XP_008477930.1	22 kDa	0.28	0	2	0	1	0	0	0	0.75	0	0	#NUM!
1582	receptor expression-enhancing protein 5-like isoform X1 [Diaphorina citri]	gi|662187291 (+3)	XP_008486404.1	21 kDa	0.28	0	1	0	2	0	0	0	0.75	0	0	#NUM!
1586	synaptic vesicle glycoprotein 2C-like [Diaphorina citri]	gi|662219090	XP_008483606.1	36 kDa	0.28	1	2	0	0	0	0	0	0.75	0	0	#NUM!
1587	hypothetical protein [Wolbachia endosymbiont of Diaphorina citri]	gi|516101683	WP_017532263.1	18 kDa	0.28	1	0	0	2	0	0	0	0.75	0	0	#NUM!
1609	dolichyl-phosphate beta-glucosyltransferase [Diaphorina citri]	gi|662200618	XP_008473528.1	39 kDa	0.28	1	2	0	0	0	0	0	0.75	0	0	#NUM!
23	moesin/ezrin/radixin homolog 1-like, partial [Diaphorina citri]	gi|662216880	XP_008482396.1	33 kDa	0.29	105	186	111	236	136	74	137	159.5	115.667	0.725183	-0.463583
39	peroxiredoxin-6-like [Diaphorina citri]	gi|662206081	XP_008476485.1	19 kDa	0.29	83	139	83	243	125	74	100	137	99.6667	0.727494	-0.458993
86	soma ferritin-like [Diaphorina citri]	gi|662186221	XP_008481078.1	14 kDa	0.29	54	79	44	122	68	41	57	74.75	55.3333	0.740245	-0.433925
157.1	aspartate aminotransferase, mitochondrial-like [Diaphorina citri]	gi|662219251	XP_008483699.1	40 kDa	0.29	33	61	35	85	54	27	39	53.5	40	0.747664	-0.419539
248.1	cytochrome c oxidase subunit 5A, mitochondrial [Diaphorina citri]	gi|662199549 (+4)	XP_008472941.1	18 kDa	0.29	28	44	34	60	31	32	31	41.5	31.3333	0.75502	-0.405413
300.1	uncharacterized protein LOC103522928 [Diaphorina citri]	gi|662223846	XP_008486232.1	48 kDa	0.29	23	33	29	46	27	22	26	32.75	25	0.763359	-0.389567
309	malate dehydrogenase, mitochondrial-like [Diaphorina citri]	gi|662198005	XP_008472108.1	31 kDa	0.29	32	45	27	76	42	21	24	45	29	0.644444	-0.633872
464.1	40S ribosomal protein S12 [Diaphorina citri]	gi|662203048	XP_008474843.1	15 kDa	0.29	10	15	9	24	14	9	12	14.5	11.6667	0.804598	-0.31366
524	ras-like protein 3 [Diaphorina citri]	gi|662201174	XP_008473831.1	21 kDa	0.29	10	14	8	14	5	10	5	11.5	6.66667	0.57971	-0.786596
835.1	mitochondrial fission 1 protein isoform X1 [Diaphorina citri]	gi|662211299 (+1)	XP_008479330.1	18 kDa	0.29	10	12	8	18	9	7	5	12	7	0.583333	-0.777608
894	papilin-like [Diaphorina citri]	gi|662192393	XP_008469052.1	111 kDa	0.29	1	7	1	1	2	1	0	2.5	1	0.4	-1.32193
901	protein no-on-transient A-like [Diaphorina citri]	gi|662193258	XP_008469528.1	52 kDa	0.29	5	9	3	4	2	4	2	5.25	2.66667	0.507937	-0.97728
926	dehydrogenase/reductase SDR family member 11-like [Diaphorina citri]	gi|662196737	XP_008471413.1	26 kDa	0.29	4	10	3	31	10	3	8	12	7	0.583333	-0.777608
1029	vigilin-like [Diaphorina citri]	gi|662221653	XP_008485030.1	16 kDa	0.29	5	5	2	9	4	0	4	5.25	2.66667	0.507937	-0.97728
1050	serine hydroxymethyltransferase, cytosolic [Diaphorina citri]	gi|662196955	XP_008471532.1	45 kDa	0.29	0	4	1	5	3	0	0	2.5	1	0.4	-1.32193
1101	RNA-binding protein lark [Diaphorina citri]	gi|662225634	XP_008487225.1	39 kDa	0.29	3	3	2	1	3	2	2	2.25	2.33333	1.03704	0.0524674
1156.1	probable cytosolic oligopeptidase A [Diaphorina citri]	gi|662198246	XP_008472236.1	51 kDa	0.29	1	6	3	0	0	1	2	2.5	1	0.4	-1.32193
1371.1	UPF0553 protein C9orf64-like [Diaphorina citri]	gi|662202154	XP_008474361.1	35 kDa	0.29	1	2	0	6	2	1	4	2.25	2.33333	1.03704	0.0524674
1404	hypothetical protein [Wolbachia endosymbiont of Diaphorina citri]	gi|516101215	WP_017531795.1	17 kDa	0.29	2	3	1	4	3	0	0	2.5	1	0.4	-1.32193
1432	2-oxoisovalerate dehydrogenase subunit beta, mitochondrial [Diaphorina citri]	gi|662195488	XP_008470739.1	33 kDa	0.29	2	3	1	4	3	0	0	2.5	1	0.4	-1.32193
52	V-type proton ATPase subunit D [Diaphorina citri]	gi|662194221	XP_008470051.1	28 kDa	0.3	39	70	42	108	54	37	53	64.75	48	0.741313	-0.431846
59.1	protein disulfide-isomerase A3-like [Diaphorina citri]	gi|662198061	XP_008472137.1	38 kDa	0.3	74	106	69	167	89	61	78	104	76	0.730769	-0.452512
265	40S ribosomal protein S3a [Diaphorina citri]	gi|662209138	XP_008478156.1	24 kDa	0.3	20	33	23	54	27	13	22	32.5	20.6667	0.635897	-0.653134
278	succinate dehydrogenase [ubiquinone] iron-sulfur subunit, mitochondrial [Diaphorina citri]	gi|662194323	XP_008470107.1	26 kDa	0.3	24	42	28	44	27	20	19	34.5	22	0.637681	-0.649093
316.1	kynurenine--oxoglutarate transaminase 3-like [Diaphorina citri]	gi|662201180	XP_008473835.1	37 kDa	0.3	17	27	8	54	21	9	20	26.5	16.6667	0.628931	-0.669027
336.2	ferrochelatase, mitochondrial, partial [Diaphorina citri]	gi|662220304	XP_008484281.1	57 kDa	0.3	11	21	8	16	10	8	7	14	8.33333	0.595238	-0.748461
367	calnexin-like [Diaphorina citri]	gi|662213614	XP_008480602.1	39 kDa	0.3	16	27	21	34	15	13	18	24.5	15.3333	0.62585	-0.67611
420.1	putative ribosomal protein L7, partial [Diaphorina citri]	gi|110456387	ABG74705.1	30 kDa	0.3	20	28	20	32	17	14	16	25	15.6667	0.626667	-0.67423
471	putative ribosomal protein S25 [Diaphorina citri]	gi|110671462 (+2)	ABG81982.1	13 kDa	0.3	27	36	26	35	25	21	25	31	23.6667	0.763441	-0.389412
512.2	uncharacterized protein LOC103524606 [Diaphorina citri]	gi|662188367	XP_008487853.1	28 kDa	0.3	6	3	4	17	11	3	5	7.5	6.33333	0.844444	-0.243926
519	UTP--glucose-1-phosphate uridylyltransferase-like [Diaphorina citri]	gi|662212052	XP_008479737.1	19 kDa	0.3	11	28	10	46	20	12	23	23.75	18.3333	0.77193	-0.373458
628.1	homocysteine S-methyltransferase 2-like [Diaphorina citri]	gi|662205003	XP_008475899.1	35 kDa	0.3	9	12	4	19	16	4	7	11	9	0.818182	-0.289507
639	uncharacterized protein LOC103511547 [Diaphorina citri]	gi|662202396	XP_008474493.1	10 kDa	0.3	15	20	12	33	12	10	15	20	12.3333	0.616667	-0.697437
656.1	arylsulfatase B-like [Diaphorina citri]	gi|662193991	XP_008469926.1	55 kDa	0.3	4	22	10	8	7	9	11	11	9	0.818182	-0.289507
667	NADH dehydrogenase [ubiquinone] 1 alpha subcomplex subunit 7-like [Diaphorina citri]	gi|662200564	XP_008473497.1	10 kDa	0.3	19	31	19	29	12	20	14	24.5	15.3333	0.62585	-0.67611
752.1	histone H1-like [Diaphorina citri]	gi|662215416 (+1)	XP_008481589.1	22 kDa	0.3	8	11	8	19	11	5	12	11.5	9.33333	0.811594	-0.30117
963	uncharacterized protein LOC103508540 [Diaphorina citri]	gi|662196563	XP_008471319.1	32 kDa	0.3	4	17	2	30	19	2	11	13.25	10.6667	0.805031	-0.312883
46	membrane protein [Wolbachia endosymbiont of Diaphorina citri]	gi|648400904	WP_026092655.1	21 kDa	0.31	106	133	109	172	119	77	87	130	94.3333	0.725641	-0.462672
78.2	heat shock 70 kDa protein cognate 4-like [Diaphorina citri]	gi|662196058	XP_008471042.1	14 kDa	0.31	26	50	26	67	37	25	33	42.25	31.6667	0.749507	-0.415986
117.2	glutamate synthase 1 [NADH], chloroplastic-like [Diaphorina citri]	gi|662205268	XP_008476039.1	50 kDa	0.31	0	12	1	22	10	0	5	8.75	5	0.571429	-0.807355
217	hypothetical protein [Wolbachia endosymbiont of Diaphorina citri]	gi|516102087	WP_017532667.1	45 kDa	0.31	32	26	36	61	39	17	19	38.75	25	0.645161	-0.632268
434.1	LOW QUALITY PROTEIN: RNA-binding protein squid-like [Diaphorina citri]	gi|662208272	XP_008477678.1	39 kDa	0.31	8	15	6	28	19	2	13	14.25	11.3333	0.795322	-0.33039
483	guanine nucleotide-binding protein subunit gamma-e isoform X1 [Diaphorina citri]	gi|662195495 (+3)	XP_008470742.1	8 kDa	0.31	10	17	12	20	14	11	10	14.75	11.6667	0.79096	-0.338323
495	putative ribosomal protein S21 [Diaphorina citri]	gi|110671526 (+2)	ABG82014.1	9 kDa	0.31	11	28	18	40	23	16	17	24.25	18.6667	0.769759	-0.37752
596	annexin B10-like [Diaphorina citri]	gi|662194930	XP_008470433.1	34 kDa	0.31	1	7	3	20	4	6	3	7.75	4.33333	0.55914	-0.838719
617	proliferation-associated protein 2G4 [Diaphorina citri]	gi|662198380	XP_008472310.1	45 kDa	0.31	4	14	2	19	11	3	10	9.75	8	0.820513	-0.285402
751	hydroxyacylglutathione hydrolase, mitochondrial-like [Diaphorina citri]	gi|662203729	XP_008475210.1	43 kDa	0.31	5	8	4	20	9	2	5	9.25	5.33333	0.576577	-0.794416
755	isovaleryl-CoA dehydrogenase, mitochondrial [Diaphorina citri]	gi|662186219	XP_008481067.1	46 kDa	0.31	4	11	1	7	5	4	6	5.75	5	0.869565	-0.201634
758.1	ribosomal protein S4-like protein, partial [Diaphorina citri]	gi|110456358	ABG74702.1	11 kDa	0.31	6	10	5	14	5	4	6	8.75	5	0.571429	-0.807355
943	aspartate aminotransferase, mitochondrial-like [Diaphorina citri]	gi|662187596	XP_008487434.1	71 kDa	0.31	9	11	3	16	13	4	7	9.75	8	0.820513	-0.285402
968	molecular chaperone GrpE [Wolbachia endosymbiont of Diaphorina citri]	gi|516101219	WP_017531799.1	21 kDa	0.31	8	5	6	12	7	3	3	7.75	4.33333	0.55914	-0.838719
978	proteasome subunit alpha type-3 [Diaphorina citri]	gi|662187538	XP_008487376.1	28 kDa	0.31	1	8	4	16	7	2	3	7.25	4	0.551724	-0.857981
1065	glucosamine-6-phosphate isomerase-like [Diaphorina citri]	gi|662208366	XP_008477730.1	24 kDa	0.31	5	15	4	24	10	6	13	12	9.66667	0.805556	-0.311944
1374	inositol monophosphatase 3, partial [Diaphorina citri]	gi|662195871	XP_008470942.1	48 kDa	0.31	0	5	1	5	4	2	2	2.75	2.66667	0.969697	-0.0443941
26	ATP synthase subunit beta, mitochondrial-like, partial [Diaphorina citri]	gi|662192689	XP_008469213.1	27 kDa	0.32	139	200	141	273	139	129	138	188.25	135.333	0.718902	-0.476133
62	carboxypeptidase E-like [Diaphorina citri]	gi|662201936	XP_008474240.1	43 kDa	0.32	58	82	70	112	61	55	61	80.5	59	0.732919	-0.448274
75.1	60S acidic ribosomal protein P0 [Diaphorina citri]	gi|662190691	XP_008468123.1	34 kDa	0.32	56	95	58	130	72	50	64	84.75	62	0.731563	-0.450945
172.2	transcriptional activator protein Pur-beta isoform X8 [Diaphorina citri]	gi|662190075	XP_008467785.1	28 kDa	0.32	23	34	17	51	27	19	25	31.25	23.6667	0.757333	-0.401
183.2	4-aminobutyrate aminotransferase, mitochondrial-like, partial [Diaphorina citri]	gi|662217246	XP_008482596.1	32 kDa	0.32	19	30	18	32	18	11	18	24.75	15.6667	0.632997	-0.65973
255	putative 40S ribosomal protein SA [Diaphorina citri]	gi|110671460 (+1)	ABG81981.1	33 kDa	0.32	27	44	31	60	33	27	31	40.5	30.3333	0.748971	-0.417018
320	moesin/ezrin/radixin homolog 1-like, partial [Diaphorina citri]	gi|662216878	XP_008482395.1	24 kDa	0.32	31	52	35	70	37	30	38	47	35	0.744681	-0.425306
364.1	regulator of nonsense transcripts 1 [Diaphorina citri]	gi|662198615	XP_008472436.1	121 kDa	0.32	0	7	1	6	2	1	2	3.5	1.66667	0.47619	-1.07039
394	putative ribosomal protein L9 [Diaphorina citri]	gi|110671494 (+2)	ABG81998.1	21 kDa	0.32	19	30	25	40	24	21	20	28.5	21.6667	0.760234	-0.395485
442	cathepsin B-like cysteine proteinase 4 [Diaphorina citri]	gi|662203171	XP_008474909.1	49 kDa	0.32	17	26	17	32	20	14	19	23	17.6667	0.768116	-0.380604
448	dehydrogenase/reductase SDR family member 11-like [Diaphorina citri]	gi|662194417	XP_008470158.1	15 kDa	0.32	13	31	9	46	19	10	18	24.75	15.6667	0.632997	-0.65973
516	cold-shock protein [Wolbachia endosymbiont of Diaphorina citri]	gi|516101830	WP_017532410.1	10 kDa	0.32	3	2	5	8	3	4	5	4.5	4	0.888889	-0.169925
611.1	trifunctional enzyme subunit alpha, mitochondrial-like [Diaphorina citri]	gi|662196440	XP_008471251.1	29 kDa	0.32	12	22	5	22	9	6	13	15.25	9.33333	0.612022	-0.708345
853	60S ribosomal protein L38 [Diaphorina citri]	gi|662208665	XP_008477895.1	9 kDa	0.32	10	13	8	14	9	4	7	11.25	6.66667	0.592593	-0.754888
942	tyrosine--tRNA ligase, cytoplasmic [Diaphorina citri]	gi|662195142	XP_008470548.1	60 kDa	0.32	1	2	0	3	3	1	1	1.5	1.66667	1.11111	0.152003
945.1	density-regulated protein isoform X1 [Diaphorina citri]	gi|662210196 (+3)	XP_008478728.1	21 kDa	0.32	5	5	2	13	9	0	7	6.25	5.33333	0.853333	-0.228819
1109	tubulin beta chain-like [Diaphorina citri]	gi|662196158	XP_008471096.1	51 kDa	0.32	6	14	14	18	11	10	10	13	10.3333	0.794872	-0.331206
1122	small heat shock protein IbpA [Candidatus Profftella armatura]	gi|527122279 (+3)	AGS06804.1	17 kDa	0.32	3	1	2	8	0	4	1	3.5	1.66667	0.47619	-1.07039
1125.1	programmed cell death protein 6-like isoform X1 [Diaphorina citri]	gi|662198336	XP_008472287.1	23 kDa	0.32	8	17	8	14	10	4	7	11.75	7	0.595745	-0.747234
1205	probable methylthioribulose-1-phosphate dehydratase [Diaphorina citri]	gi|662187976 (+2)	XP_008487642.1	26 kDa	0.32	0	3	0	11	4	0	1	3.5	1.66667	0.47619	-1.07039
1232	protein windbeutel-like [Diaphorina citri]	gi|662211050	XP_008479195.1	25 kDa	0.32	1	4	5	4	5	0	0	3.5	1.66667	0.47619	-1.07039
1297.1	myc box-dependent-interacting protein 1 [Diaphorina citri]	gi|662212315	XP_008479886.1	33 kDa	0.32	2	1	0	3	3	1	1	1.5	1.66667	1.11111	0.152003
1467	lactoylglutathione lyase isoform X1 [Diaphorina citri]	gi|662194364 (+2)	XP_008470129.1	21 kDa	0.32	0	1	0	5	4	0	1	1.5	1.66667	1.11111	0.152003
119	cytochrome b5-like [Diaphorina citri]	gi|662188312	XP_008487824.1	15 kDa	0.33	54	72	49	124	58	38	53	74.75	49.6667	0.664437	-0.589796
164.1	peroxiredoxin-5, mitochondrial-like isoform X1 [Diaphorina citri]	gi|662195413	XP_008470698.1	19 kDa	0.33	39	60	43	86	50	35	41	57	42	0.736842	-0.440573
181	putative mitochondrial NADH dehydrogenase (ubiquinone) 1 alpha subcomplex [Diaphorina citri]	gi|110671434	ABG81968.1	10 kDa	0.33	46	66	51	95	50	45	47	64.5	47.3333	0.73385	-0.446443
245	cytochrome b-c1 complex subunit 7-like [Diaphorina citri]	gi|662221222 (+1)	XP_008484791.1	13 kDa	0.33	29	38	31	52	29	29	26	37.5	28	0.746667	-0.421464
326	proteasome subunit alpha type-1-like [Diaphorina citri]	gi|662203863	XP_008475286.1	30 kDa	0.33	9	16	9	44	21	7	17	19.5	15	0.769231	-0.378512
355.2	putative ribosomal protein L10Ae, partial [Diaphorina citri]	gi|110456467	ABG74713.1	19 kDa	0.33	16	17	15	17	11	10	9	16.25	10	0.615385	-0.70044
360	uncharacterized protein LOC103508190 [Diaphorina citri]	gi|662195877	XP_008470945.1	43 kDa	0.33	28	40	28	54	27	23	23	37.5	24.3333	0.648889	-0.623957
391	putative ribosomal protein S2 [Diaphorina citri]	gi|110671482 (+1)	ABG81992.1	29 kDa	0.33	28	41	25	56	28	20	25	37.5	24.3333	0.648889	-0.623957
507.1	60S ribosomal protein L13-like [Diaphorina citri]	gi|662193461	XP_008469641.1	25 kDa	0.33	17	24	17	27	13	11	16	21.25	13.3333	0.627451	-0.672425
508	LOW QUALITY PROTEIN: methylthioribose-1-phosphate isomerase [Diaphorina citri]	gi|662194004	XP_008469932.1	61 kDa	0.33	8	13	5	30	18	4	11	14	11	0.785714	-0.347923
514.1	26S protease regulatory subunit 8 [Diaphorina citri]	gi|662196678	XP_008471380.1	46 kDa	0.33	11	20	9	27	15	7	17	16.75	13	0.776119	-0.365649
520	cytosolic non-specific dipeptidase [Diaphorina citri]	gi|662213646 (+1)	XP_008480618.1	27 kDa	0.33	6	20	4	39	16	2	14	17.25	10.6667	0.618357	-0.693487
560	putative ribosomal protein S14e [Diaphorina citri]	gi|110671466 (+2)	ABG81984.1	16 kDa	0.33	18	21	17	31	17	15	18	21.75	16.6667	0.766284	-0.38405
584	cathepsin L-like [Diaphorina citri]	gi|662192665	XP_008469199.1	21 kDa	0.33	9	13	13	32	17	9	13	16.75	13	0.776119	-0.365649
830	transitional endoplasmic reticulum ATPase-like [Diaphorina citri]	gi|662188229	XP_008487777.1	32 kDa	0.33	14	26	10	25	16	7	12	18.75	11.6667	0.622222	-0.684498
1030	tubulin beta chain-like [Diaphorina citri]	gi|662187437	XP_008486980.1	50 kDa	0.33	12	24	17	36	19	14	18	22.25	17	0.764045	-0.388271
1062.1	3-hydroxyisobutyryl-CoA hydrolase, mitochondrial-like [Diaphorina citri]	gi|662211241	XP_008479299.1	34 kDa	0.33	0	1	1	3	0	1	0	1.25	0.333333	0.266667	-1.90689
1111	importin-5-like [Diaphorina citri]	gi|662218270	XP_008483154.1	94 kDa	0.33	0	2	0	3	1	0	0	1.25	0.333333	0.266667	-1.90689
1120	eukaryotic translation initiation factor 3 subunit H-like [Diaphorina citri]	gi|662188616	XP_008487991.1	29 kDa	0.33	3	7	2	6	3	1	3	4.5	2.33333	0.518519	-0.947533
1201	uncharacterized protein LOC103523833, partial [Diaphorina citri]	gi|662225352	XP_008487072.1	21 kDa	0.33	1	5	3	4	4	3	2	3.25	3	0.923077	-0.115477
1221	NADH dehydrogenase [ubiquinone] 1 beta subcomplex subunit 5, mitochondrial [Diaphorina citri]	gi|662197174	XP_008471652.1	22 kDa	0.33	6	8	6	9	6	6	6	7.25	6	0.827586	-0.273018
1307	ankyrin [Wolbachia endosymbiont of Diaphorina citri]	gi|516101259	WP_017531839.1	37 kDa	0.33	0	0	2	3	1	0	0	1.25	0.333333	0.266667	-1.90689
1323	threonine--tRNA ligase, cytoplasmic [Diaphorina citri]	gi|662198633	XP_008472446.1	65 kDa	0.33	0	2	0	3	1	0	0	1.25	0.333333	0.266667	-1.90689
1354	putative ATP-dependent RNA helicase me31b [Diaphorina citri]	gi|662212992	XP_008480260.1	44 kDa	0.33	0	4	0	1	1	0	0	1.25	0.333333	0.266667	-1.90689
1392	H/ACA ribonucleoprotein complex subunit 3 [Diaphorina citri]	gi|662200282	XP_008473342.1	7 kDa	0.33	4	4	1	4	4	2	3	3.25	3	0.923077	-0.115477
1400	membrane magnesium transporter 1 [Diaphorina citri]	gi|662203050	XP_008474844.1	12 kDa	0.33	3	5	4	8	3	2	3	5	2.66667	0.533333	-0.906891
1425	39S ribosomal protein L41, mitochondrial [Diaphorina citri]	gi|662204114	XP_008475421.1	22 kDa	0.33	1	1	1	2	0	1	0	1.25	0.333333	0.266667	-1.90689
1530	uncharacterized protein LOC103520974 isoform X1 [Diaphorina citri]	gi|662220334 (+1)	XP_008484297.1	23 kDa	0.33	0	0	0	5	0	1	0	1.25	0.333333	0.266667	-1.90689
1553	glutamyl-tRNA(Gln) amidotransferase subunit C, mitochondrial [Diaphorina citri]	gi|662207693	XP_008477361.1	17 kDa	0.33	3	0	1	1	1	0	0	1.25	0.333333	0.266667	-1.90689
162.1	LOW QUALITY PROTEIN: protein D3-like [Diaphorina citri]	gi|662224609	XP_008486656.1	21 kDa	0.34	28	44	32	95	43	26	41	49.75	36.6667	0.737018	-0.440227
223.1	LOW QUALITY PROTEIN: serine/threonine-protein phosphatase 2A 65 kDa regulatory subunit A alpha isoform-like [Diaphorina citri]	gi|662211114	XP_008479230.1	66 kDa	0.34	12	30	11	38	23	9	20	22.75	17.3333	0.761905	-0.392317
352.1	estrogen sulfotransferase-like isoform X2 [Diaphorina citri]	gi|662214161	XP_008480899.1	38 kDa	0.34	10	24	6	42	23	7	17	20.5	15.6667	0.764228	-0.387926
352.2	sulfotransferase 1A3/1A4-like isoform X1 [Diaphorina citri]	gi|662214159	XP_008480898.1	38 kDa	0.34	10	24	6	42	23	7	17	20.5	15.6667	0.764228	-0.387926
458.2	40S ribosomal protein S7-like [Diaphorina citri]	gi|662210433	XP_008478858.1	22 kDa	0.34	7	13	7	13	9	6	9	10	8	0.8	-0.321928
539.1	probable GPI-anchored adhesin-like protein PGA55 [Diaphorina citri]	gi|662188363	XP_008487851.1	153 kDa	0.34	3	1	0	4	4	0	2	2	2	1	0
541	T-complex protein 1 subunit delta-like isoform X1 [Diaphorina citri]	gi|662198843 (+1)	XP_008472561.1	57 kDa	0.34	1	8	2	11	8	1	5	5.5	4.66667	0.848485	-0.237039
634	LOW QUALITY PROTEIN: guanine nucleotide-binding protein G(o) subunit alpha [Diaphorina citri]	gi|662194343	XP_008470118.1	33 kDa	0.34	13	21	10	14	12	11	11	14.5	11.3333	0.781609	-0.355481
754	putative ribosomal protein L18A [Diaphorina citri]	gi|110671436 (+1)	ABG81969.1	21 kDa	0.34	6	10	3	7	3	2	6	6.5	3.66667	0.564103	-0.825971
810	60S ribosomal protein L11 [Diaphorina citri]	gi|662207737	XP_008477386.1	12 kDa	0.34	11	17	11	21	13	10	12	15	11.6667	0.777778	-0.36257
837	nucleolar protein 58 [Diaphorina citri]	gi|662184283	XP_008471019.1	56 kDa	0.34	1	4	3	0	3	0	3	2	2	1	0
890	LOW QUALITY PROTEIN: EH domain-containing protein 1-like [Diaphorina citri]	gi|662183904	XP_008468983.1	98 kDa	0.34	3	7	4	8	6	3	5	5.5	4.66667	0.848485	-0.237039
1166.2	mitochondrial intermembrane space import and assembly protein 40 [Diaphorina citri]	gi|662220045	XP_008484135.1	16 kDa	0.34	0	3	2	3	5	1	0	2	2	1	0
1182	uncharacterized protein LOC103511074 isoform X1 [Diaphorina citri]	gi|662201506 (+1)	XP_008474007.1	9 kDa	0.34	2	4	7	11	6	3	1	6	3.33333	0.555556	-0.847997
1200	uncharacterized protein LOC103509071 [Diaphorina citri]	gi|662197595	XP_008471883.1	12 kDa	0.34	6	3	4	11	4	3	3	6	3.33333	0.555556	-0.847997
1294	trichohyalin-like [Diaphorina citri]	gi|662216232	XP_008482038.1	156 kDa	0.34	0	0	0	0	0	0	1	0	0.333333	#DIV/0!	#DIV/0!
1369	cytoplasmic aconitate hydratase-like, partial [Diaphorina citri]	gi|662225493	XP_008487142.1	11 kDa	0.34	0	2	0	6	4	0	2	2	2	1	0
1469	GMP reductase 2-like isoform X1 [Diaphorina citri]	gi|662188198 (+6)	XP_008487760.1	38 kDa	0.34	0	0	0	0	0	0	1	0	0.333333	#DIV/0!	#DIV/0!
1492	lipid storage droplets surface-binding protein 2 [Diaphorina citri]	gi|662197811	XP_008472002.1	16 kDa	0.34	0	0	0	0	0	1	0	0	0.333333	#DIV/0!	#DIV/0!
1536	uncharacterized protein LOC103507240 [Diaphorina citri]	gi|662193969	XP_008469915.1	16 kDa	0.34	0	0	0	0	0	1	0	0	0.333333	#DIV/0!	#DIV/0!
1542	ADP-ribosylation factor 6 [Diaphorina citri]	gi|662193745	XP_008469790.1	20 kDa	0.34	2	4	3	6	3	3	4	3.75	3.33333	0.888889	-0.169925
1579	uncharacterized protein LOC103506312 [Diaphorina citri]	gi|662192145	XP_008468919.1	46 kDa	0.34	0	0	0	0	0	0	1	0	0.333333	#DIV/0!	#DIV/0!
1600	26S proteasome non-ATPase regulatory subunit 9 [Diaphorina citri]	gi|662204581	XP_008475671.1	24 kDa	0.34	0	0	0	0	1	0	0	0	0.333333	#DIV/0!	#DIV/0!
92	paramyosin [Diaphorina citri]	gi|662196919	XP_008471512.1	132 kDa	0.35	19	65	45	98	47	27	39	56.75	37.6667	0.66373	-0.591332
126.2	venom carboxylesterase-6-like [Diaphorina citri]	gi|662216341	XP_008482099.1	18 kDa	0.35	21	45	16	51	27	11	27	33.25	21.6667	0.651629	-0.617877
149.1	protein disulfide-isomerase A6-like [Diaphorina citri]	gi|662187461	XP_008487078.1	48 kDa	0.35	43	63	40	87	49	28	39	58.25	38.6667	0.663805	-0.591168
172.4	transcriptional activator protein Pur-beta isoform X2 [Diaphorina citri]	gi|662190061 (+1)	XP_008467777.1	39 kDa	0.35	23	34	17	51	26	19	25	31.25	23.3333	0.746667	-0.421464
184	gamma-glutamyltranspeptidase 1-like [Diaphorina citri]	gi|662199708	XP_008473029.1	67 kDa	0.35	32	37	43	51	31	20	29	40.75	26.6667	0.654397	-0.611763
195	uncharacterized protein C14orf119 [Diaphorina citri]	gi|662205223	XP_008476015.1	17 kDa	0.35	21	29	14	76	38	13	27	35	26	0.742857	-0.428843
229	alpha-actinin, sarcomeric-like [Diaphorina citri]	gi|662193004	XP_008469384.1	33 kDa	0.35	18	45	23	61	32	16	24	36.75	24	0.653061	-0.61471
239.1	vesicle-associated membrane protein-associated protein A isoform X2 [Diaphorina citri]	gi|662185877	XP_008479318.1	18 kDa	0.35	26	37	29	41	25	21	19	33.25	21.6667	0.651629	-0.617877
375	T-complex protein 1 subunit epsilon isoform X1 [Diaphorina citri]	gi|662197991 (+3)	XP_008472101.1	59 kDa	0.35	4	11	5	12	7	2	5	8	4.66667	0.583333	-0.777608
380.1	LOW QUALITY PROTEIN: cullin-associated NEDD8-dissociated protein 1-like [Diaphorina citri]	gi|662183685	XP_008467840.1	184 kDa	0.35	0	3	1	3	1	0	1	1.75	0.666667	0.380952	-1.39232
447	hemoglobinase-like [Diaphorina citri]	gi|662188164	XP_008487742.1	18 kDa	0.35	18	25	22	36	22	15	20	25.25	19	0.752475	-0.410284
486	probable NADH dehydrogenase [ubiquinone] flavoprotein 2, mitochondrial [Diaphorina citri]	gi|662222294	XP_008485384.1	17 kDa	0.35	16	27	21	34	17	13	17	24.5	15.6667	0.639456	-0.645083
542	LOW QUALITY PROTEIN: 60S ribosomal protein L23 [Diaphorina citri]	gi|662210930	XP_008479129.1	15 kDa	0.35	15	28	16	31	15	16	12	22.5	14.3333	0.637037	-0.650551
578.1	phosphatidylinositol 5-phosphate 4-kinase type-2 alpha [Diaphorina citri]	gi|662194141	XP_008470006.1	47 kDa	0.35	5	10	3	18	8	0	8	9	5.33333	0.592593	-0.754888
643	vesicle-associated membrane protein 2 [Diaphorina citri]	gi|662197299	XP_008471720.1	11 kDa	0.35	11	13	9	21	12	6	7	13.5	8.33333	0.617284	-0.695994
668	uncharacterized protein LOC103515765, partial [Diaphorina citri]	gi|662210568	XP_008478930.1	13 kDa	0.35	14	24	13	23	12	11	12	18.5	11.6667	0.630631	-0.665133
709	NADP-dependent malic enzyme-like [Diaphorina citri]	gi|662186487	XP_008482387.1	32 kDa	0.35	14	24	13	27	12	13	12	19.5	12.3333	0.632479	-0.660911
729	GDP-mannose 4,6 dehydratase [Diaphorina citri]	gi|662209204	XP_008478192.1	28 kDa	0.35	3	8	0	25	11	0	5	9	5.33333	0.592593	-0.754888
747	protein transport protein Sec61 subunit alpha isoform 2 [Diaphorina citri]	gi|662199945	XP_008473159.1	52 kDa	0.35	6	13	4	9	5	5	4	8	4.66667	0.583333	-0.777608
792	hypothetical protein [Wolbachia endosymbiont of Diaphorina citri]	gi|516101607	WP_017532187.1	10 kDa	0.35	6	6	7	21	11	3	4	10	6	0.6	-0.736966
928.1	putative ribosomal protein L26e [Diaphorina citri]	gi|110671412 (+1)	ABG81957.1	18 kDa	0.35	7	9	3	9	3	4	5	7	4	0.571429	-0.807355
981	adenosine kinase-like [Diaphorina citri]	gi|662204309	XP_008475527.1	11 kDa	0.35	2	8	0	20	6	2	5	7.5	4.33333	0.577778	-0.791413
1207	ubiquitin carboxyl-terminal hydrolase isozyme L5-like [Diaphorina citri]	gi|662208571	XP_008477841.1	37 kDa	0.35	0	3	1	3	1	0	1	1.75	0.666667	0.380952	-1.39232
1253	programmed cell death protein 6-like isoform X1 [Diaphorina citri]	gi|662206205 (+1)	XP_008476554.1	20 kDa	0.35	7	10	5	14	8	4	4	9	5.33333	0.592593	-0.754888
1302	acetyl-CoA acetyltransferase, cytosolic-like [Diaphorina citri]	gi|662210022	XP_008478634.1	42 kDa	0.35	0	3	0	4	2	0	0	1.75	0.666667	0.380952	-1.39232
1443.1	serine--tRNA ligase, cytoplasmic [Diaphorina citri]	gi|662218037	XP_008483028.1	53 kDa	0.35	0	3	0	4	1	0	1	1.75	0.666667	0.380952	-1.39232
1444	congested-like trachea protein [Diaphorina citri]	gi|662219407	XP_008483786.1	31 kDa	0.35	2	5	0	0	1	1	0	1.75	0.666667	0.380952	-1.39232
65	putative 60S acidic ribosomal protein P2 [Diaphorina citri]	gi|110671472 (+1)	ABG81987.1	12 kDa	0.36	79	94	86	163	84	73	71	105.5	76	0.720379	-0.473172
127.3	LOW QUALITY PROTEIN: uncharacterized protein LOC103519435, partial [Diaphorina citri]	gi|662217522	XP_008482744.1	104 kDa	0.36	27	38	29	48	27	27	25	35.5	26.3333	0.741784	-0.430929
143.1	kinectin-like [Diaphorina citri]	gi|662201796	XP_008474163.1	88 kDa	0.36	29	45	38	48	31	22	26	40	26.3333	0.658333	-0.60311
674	dynactin subunit 2-like, partial [Diaphorina citri]	gi|662210216	XP_008478737.1	43 kDa	0.36	6	13	5	11	10	4	7	8.75	7	0.8	-0.321928
902	dynamin-1-like protein [Diaphorina citri]	gi|662201157	XP_008473822.1	66 kDa	0.36	2	4	0	4	6	0	1	2.5	2.33333	0.933333	-0.0995357
955	vacuolar protein sorting-associated protein 35 [Diaphorina citri]	gi|662183769 (+1)	XP_008468276.1	91 kDa	0.36	0	6	0	3	1	0	2	2.25	1	0.444444	-1.16993
1018	sorting nexin-6 isoform X1 [Diaphorina citri]	gi|662200058 (+1)	XP_008473222.1	49 kDa	0.36	2	3	0	5	5	0	2	2.5	2.33333	0.933333	-0.0995357
1072	probable prefoldin subunit 4 [Diaphorina citri]	gi|662211180	XP_008479266.1	15 kDa	0.36	4	6	5	11	7	3	6	6.5	5.33333	0.820513	-0.285402
1194	neuroguidin-like [Diaphorina citri]	gi|662196526	XP_008471298.1	43 kDa	0.36	3	3	1	2	0	2	1	2.25	1	0.444444	-1.16993
1242.1	heat shock protein 75 kDa, mitochondrial-like [Diaphorina citri]	gi|662213080	XP_008480308.1	46 kDa	0.36	3	7	5	11	6	4	6	6.5	5.33333	0.820513	-0.285402
1244	papilin-like [Diaphorina citri]	gi|662192387	XP_008469049.1	37 kDa	0.36	1	5	1	2	1	2	0	2.25	1	0.444444	-1.16993
1292.1	39S ribosomal protein L17, mitochondrial [Diaphorina citri]	gi|662188413	XP_008487879.1	25 kDa	0.36	3	2	1	4	3	1	3	2.5	2.33333	0.933333	-0.0995357
1321.1	tumor susceptibility gene 101 protein-like [Diaphorina citri]	gi|662189847	XP_008467665.1	38 kDa	0.36	1	1	2	5	3	0	0	2.25	1	0.444444	-1.16993
1335	endocuticle structural glycoprotein SgAbd-2-like [Diaphorina citri]	gi|662197351	XP_008471749.1	15 kDa	0.36	0	0	0	9	0	3	0	2.25	1	0.444444	-1.16993
1337	uncharacterized protein LOC103523511 [Diaphorina citri]	gi|662187383 (+2)	XP_008486776.1	19 kDa	0.36	2	2	2	4	4	0	3	2.5	2.33333	0.933333	-0.0995357
1402	NADP-dependent malic enzyme-like, partial [Diaphorina citri]	gi|662207077	XP_008477023.1	13 kDa	0.36	1	4	1	4	3	2	2	2.5	2.33333	0.933333	-0.0995357
48.1	ATP synthase subunit O, mitochondrial [Diaphorina citri]	gi|662194265	XP_008470075.1	23 kDa	0.37	94	126	107	182	95	88	91	127.25	91.3333	0.717747	-0.478452
152.1	cathepsin B-like [Diaphorina citri]	gi|662203893	XP_008475303.1	29 kDa	0.37	38	67	36	91	46	36	34	58	38.6667	0.666667	-0.584963
633	cytoplasmic aconitate hydratase-like [Diaphorina citri]	gi|662186277	XP_008481356.1	108 kDa	0.37	0	2	0	26	9	0	8	7	5.66667	0.809524	-0.304855
636.1	ATP-dependent RNA helicase p62-like [Diaphorina citri]	gi|662199469	XP_008472898.1	53 kDa	0.37	3	12	5	8	8	3	6	7	5.66667	0.809524	-0.304855
714	aspartate aminotransferase, cytoplasmic-like [Diaphorina citri]	gi|662217621	XP_008482798.1	15 kDa	0.37	7	13	3	27	13	6	10	12.5	9.66667	0.773333	-0.370838
717.1	heat shock protein 70 A1-like [Diaphorina citri]	gi|662207071	XP_008477020.1	69 kDa	0.37	22	38	24	53	32	16	28	34.25	25.3333	0.739659	-0.435067
823.1	probable trans-2-enoyl-CoA reductase, mitochondrial isoform X1 [Diaphorina citri]	gi|662198402	XP_008472322.1	40 kDa	0.37	1	4	1	5	3	0	1	2.75	1.33333	0.484848	-1.04439
900	protease Do [Wolbachia endosymbiont of Diaphorina citri]	gi|516101422	WP_017532002.1	53 kDa	0.37	1	6	2	2	3	1	0	2.75	1.33333	0.484848	-1.04439
988	esterase FE4-like, partial [Diaphorina citri]	gi|662216130	XP_008481980.1	36 kDa	0.37	1	8	1	9	7	1	4	4.75	4	0.842105	-0.247928
1165	protein kinase C and casein kinase substrate in neurons protein 1-like [Diaphorina citri]	gi|662203649	XP_008475171.1	14 kDa	0.37	5	8	1	14	8	2	7	7	5.66667	0.809524	-0.304855
1220	ribosomal protein S3a-like protein, partial [Diaphorina citri]	gi|110456351	ABG74701.1	10 kDa	0.37	6	8	5	11	7	5	6	7.5	6	0.8	-0.321928
1312	farnesyl pyrophosphate synthase [Diaphorina citri]	gi|662198057	XP_008472135.1	34 kDa	0.37	0	5	3	3	2	1	1	2.75	1.33333	0.484848	-1.04439
1330	NADPH--cytochrome P450 reductase-like [Diaphorina citri]	gi|662201067	XP_008473772.1	19 kDa	0.37	2	6	2	1	1	3	0	2.75	1.33333	0.484848	-1.04439
1378	phenoloxidase subunit 1-like [Diaphorina citri]	gi|662193170	XP_008469477.1	36 kDa	0.37	0	3	1	7	1	3	0	2.75	1.33333	0.484848	-1.04439
1398	RNA polymerase II transcriptional coactivator-like [Diaphorina citri]	gi|662216128	XP_008481979.1	11 kDa	0.37	1	7	0	3	2	1	1	2.75	1.33333	0.484848	-1.04439
40.1	voltage-dependent anion-selective channel-like [Diaphorina citri]	gi|662220096	XP_008484163.1	53 kDa	0.38	93	179	121	200	104	101	98	148.25	101	0.681282	-0.553677
198	dihydrolipoyl dehydrogenase, mitochondrial-like [Diaphorina citri]	gi|662189197	XP_008488308.1	82 kDa	0.38	26	41	26	66	32	21	26	39.75	26.3333	0.662474	-0.594065
321	NADH dehydrogenase [ubiquinone] 1 beta subcomplex subunit 9-like [Diaphorina citri]	gi|662214101	XP_008480867.1	15 kDa	0.38	23	32	26	42	21	24	23	30.75	22.6667	0.737127	-0.440014
355.1	60S ribosomal protein L10a-like [Diaphorina citri]	gi|662199648	XP_008472996.1	31 kDa	0.38	20	26	18	27	19	15	17	22.75	17	0.747253	-0.420332
374.1	pyruvate dehydrogenase protein X component-like, partial [Diaphorina citri]	gi|662224215	XP_008486435.1	65 kDa	0.38	12	19	16	26	14	11	10	18.25	11.6667	0.639269	-0.645504
398	hypothetical protein [Wolbachia endosymbiont of Diaphorina citri]	gi|516101588	WP_017532168.1	14 kDa	0.38	14	14	15	24	14	12	6	16.75	10.6667	0.636816	-0.651052
450	cytochrome c [Diaphorina citri]	gi|662193577 (+1)	XP_008469702.1	12 kDa	0.38	17	20	16	55	30	11	19	27	20	0.740741	-0.432959
474	protein enhancer of sevenless 2B [Diaphorina citri]	gi|662184536	XP_008472352.1	28 kDa	0.38	4	15	4	31	17	3	11	13.5	10.3333	0.765432	-0.385654
487	pantothenate kinase 4 [Diaphorina citri]	gi|662199153	XP_008472729.1	69 kDa	0.38	4	18	4	28	19	3	9	13.5	10.3333	0.765432	-0.385654
494	alpha-glucosidase-like, partial [Diaphorina citri]	gi|662216648	XP_008482268.1	52 kDa	0.38	12	21	8	24	16	4	17	16.25	12.3333	0.758974	-0.397877
595	26S protease regulatory subunit 10B [Diaphorina citri]	gi|662206814	XP_008476881.1	49 kDa	0.38	5	22	8	19	12	7	12	13.5	10.3333	0.765432	-0.385654
693.1	actin-interacting protein 1 isoform X1 [Diaphorina citri]	gi|662202612	XP_008474609.1	67 kDa	0.38	1	4	0	12	6	0	1	4.25	2.33333	0.54902	-0.86507
767.1	importin subunit alpha-3 [Diaphorina citri]	gi|662202908	XP_008474769.1	57 kDa	0.38	0	10	0	5	3	0	3	3.75	2	0.533333	-0.906891
825	uncharacterized protein LOC103509806 [Diaphorina citri]	gi|662199026	XP_008472660.1	64 kDa	0.38	4	6	2	1	1	1	3	3.25	1.66667	0.512821	-0.963474
932	uncharacterized protein LOC103524439 [Diaphorina citri]	gi|662188043	XP_008487677.1	10 kDa	0.38	7	11	8	15	9	8	7	10.25	8	0.780488	-0.357552
954	chitinase-like protein EN03 [Diaphorina citri]	gi|662183421	XP_008487098.1	49 kDa	0.38	2	4	1	8	1	5	0	3.75	2	0.533333	-0.906891
1075.1	renin receptor [Diaphorina citri]	gi|662208671	XP_008477898.1	37 kDa	0.38	2	5	3	7	3	2	2	4.25	2.33333	0.54902	-0.86507
1094	28S ribosomal protein S27, mitochondrial-like [Diaphorina citri]	gi|662187170	XP_008485784.1	50 kDa	0.38	3	4	4	2	1	2	2	3.25	1.66667	0.512821	-0.963474
1174	cell wall protein IFF6-like [Diaphorina citri]	gi|662188944	XP_008488169.1	57 kDa	0.38	0	1	1	3	0	1	3	1.25	1.33333	1.06667	0.0931094
1271	phosphomannomutase 2 [Diaphorina citri]	gi|662202158	XP_008474363.1	23 kDa	0.38	0	3	0	2	3	0	1	1.25	1.33333	1.06667	0.0931094
1345	succinate dehydrogenase assembly factor 2, mitochondrial-like isoform X1 [Diaphorina citri]	gi|662201414 (+2)	XP_008473959.1	17 kDa	0.38	1	1	0	3	3	1	0	1.25	1.33333	1.06667	0.0931094
1353	gamma-glutamylcyclotransferase-like [Diaphorina citri]	gi|662185395	XP_008476871.1	25 kDa	0.38	0	0	0	5	3	0	1	1.25	1.33333	1.06667	0.0931094
1418	ribosomal protein S6 kinase beta-1-like, partial [Diaphorina citri]	gi|662200814	XP_008473636.1	38 kDa	0.38	1	1	1	2	3	0	1	1.25	1.33333	1.06667	0.0931094
1461	ester hydrolase C11orf54 homolog [Diaphorina citri]	gi|662184106	XP_008470095.1	33 kDa	0.38	0	3	0	2	4	0	0	1.25	1.33333	1.06667	0.0931094
161	venom serine carboxypeptidase-like [Diaphorina citri]	gi|662211207	XP_008479280.1	33 kDa	0.39	41	58	40	70	37	30	38	52.25	35	0.669856	-0.578076
182	pyruvate kinase-like [Diaphorina citri]	gi|662213710	XP_008480655.1	48 kDa	0.39	39	65	17	117	57	27	45	59.5	43	0.722689	-0.468553
274	cathepsin B-like cysteine proteinase 4 [Diaphorina citri]	gi|662189687	XP_008467581.1	41 kDa	0.39	28	44	24	47	25	22	24	35.75	23.6667	0.662005	-0.595087
313	eukaryotic initiation factor 4A-I-like [Diaphorina citri]	gi|662208447	XP_008477775.1	29 kDa	0.39	12	27	12	33	21	10	16	21	15.6667	0.746032	-0.422691
361	polyadenylate-binding protein 1-B-like [Diaphorina citri]	gi|662197327	XP_008471735.1	44 kDa	0.39	8	24	6	20	15	7	11	14.5	11	0.758621	-0.398549
431.1	LOW QUALITY PROTEIN: proteasome subunit alpha type-2-like [Diaphorina citri]	gi|662217649	XP_008482815.1	15 kDa	0.39	2	6	1	16	7	0	4	6.25	3.66667	0.586667	-0.769387
571.1	cathepsin L1 [Diaphorina citri]	gi|662192931	XP_008469346.1	38 kDa	0.39	3	9	3	12	5	2	5	6.75	4	0.592593	-0.754888
604.1	chloride intracellular channel exc-4 [Diaphorina citri]	gi|662188051	XP_008487681.1	22 kDa	0.39	2	10	0	27	13	0	5	9.75	6	0.615385	-0.70044
631.1	60S ribosomal protein L13a-like [Diaphorina citri]	gi|662193904	XP_008469878.1	23 kDa	0.39	8	10	6	13	6	6	5	9.25	5.66667	0.612613	-0.706953
726	toll-interacting protein B-like, partial [Diaphorina citri]	gi|662212798	XP_008480153.1	32 kDa	0.39	3	4	1	6	6	1	2	3.5	3	0.857143	-0.222392
770	transmembrane emp24 domain-containing protein bai isoform X1 [Diaphorina citri]	gi|662186049 (+1)	XP_008480198.1	24 kDa	0.39	6	19	5	9	8	5	5	9.75	6	0.615385	-0.70044
865	probable GPI-anchored adhesin-like protein PGA55 [Diaphorina citri]	gi|662199531	XP_008472932.1	115 kDa	0.39	4	8	3	6	5	2	2	5.25	3	0.571429	-0.807355
884	LETM1 and EF-hand domain-containing protein anon-60Da, mitochondrial-like isoform X1 [Diaphorina citri]	gi|662222944 (+1)	XP_008485743.1	13 kDa	0.39	8	11	11	15	12	6	8	11.25	8.66667	0.77037	-0.376376
909.1	ras-related protein Rab-2A [Diaphorina citri]	gi|662197932	XP_008472068.1	16 kDa	0.39	5	7	3	6	5	3	1	5.25	3	0.571429	-0.807355
931	omega-amidase NIT2-like [Diaphorina citri]	gi|662205942	XP_008476410.1	32 kDa	0.39	7	7	1	12	7	1	4	6.75	4	0.592593	-0.754888
960	uncharacterized protein LOC103521047 [Diaphorina citri]	gi|662220470	XP_008484373.1	8 kDa	0.39	7	7	6	16	7	7	7	9	7	0.777778	-0.36257
985	acyl carrier protein [Wolbachia endosymbiont of Diaphorina citri]	gi|516101658	WP_017532238.1	10 kDa	0.39	6	11	6	8	7	5	2	7.75	4.66667	0.602151	-0.731804
1019	larval cuticle protein A2B-like, partial [Diaphorina citri]	gi|662212305	XP_008479881.1	15 kDa	0.39	3	4	10	8	6	5	0	6.25	3.66667	0.586667	-0.769387
1028	carbonic anhydrase 13, partial [Diaphorina citri]	gi|662213851	XP_008480731.1	17 kDa	0.39	4	6	0	13	4	2	4	5.75	3.33333	0.57971	-0.786596
1033	mitochondrial amidoxime reducing component 2-like [Diaphorina citri]	gi|662200066	XP_008473226.1	44 kDa	0.39	6	11	4	2	2	3	5	5.75	3.33333	0.57971	-0.786596
1078	aldehyde dehydrogenase-like, partial [Diaphorina citri]	gi|662207714	XP_008477374.1	6 kDa	0.39	2	8	3	14	5	3	4	6.75	4	0.592593	-0.754888
1107	EF-hand domain-containing protein D2 homolog, partial [Diaphorina citri]	gi|662221480	XP_008484934.1	10 kDa	0.39	5	5	0	13	5	0	5	5.75	3.33333	0.57971	-0.786596
1181	nucleoside diphosphate kinase [Wolbachia endosymbiont of Diaphorina citri]	gi|516101651	WP_017532231.1	16 kDa	0.39	5	4	5	7	3	2	4	5.25	3	0.571429	-0.807355
30	heat shock 70 kDa protein cognate 5 [Diaphorina citri]	gi|662206271	XP_008476589.1	75 kDa	0.4	81	137	100	173	98	66	87	122.75	83.6667	0.681602	-0.552998
193.1	programmed cell death 6-interacting protein-like [Diaphorina citri]	gi|662210314	XP_008478791.1	76 kDa	0.4	8	33	10	29	18	5	16	20	13	0.65	-0.621488
271	27 kDa glycoprotein-like [Diaphorina citri]	gi|662213078	XP_008480307.1	28 kDa	0.4	29	35	32	43	25	26	25	34.75	25.3333	0.729017	-0.455976
272	regucalcin-like [Diaphorina citri]	gi|662217600	XP_008482788.1	27 kDa	0.4	29	44	15	94	54	18	27	45.5	33	0.725275	-0.463401
377	aldehyde dehydrogenase, mitochondrial-like [Diaphorina citri]	gi|662207712	XP_008477372.1	73 kDa	0.4	16	28	7	41	20	10	21	23	17	0.73913	-0.436099
473.1	insulin-like growth factor 2 mRNA-binding protein 1, partial [Diaphorina citri]	gi|662219774	XP_008483987.1	44 kDa	0.4	6	11	5	27	13	4	11	12.25	9.33333	0.761905	-0.392317
498.1	uncharacterized protein LOC103506628 [Diaphorina citri]	gi|662192749	XP_008469246.1	48 kDa	0.4	3	11	0	35	14	4	10	12.25	9.33333	0.761905	-0.392317
499	uncharacterized protein LOC103521477, partial [Diaphorina citri]	gi|662221258	XP_008484810.1	20 kDa	0.4	5	4	2	5	5	2	3	4	3.33333	0.833333	-0.263034
701	fumarate hydratase, mitochondrial-like [Diaphorina citri]	gi|662203571	XP_008475129.1	22 kDa	0.4	13	21	13	21	14	8	11	17	11	0.647059	-0.628031
828	polyadenylate-binding protein 4-like, partial [Diaphorina citri]	gi|662202946	XP_008474790.1	33 kDa	0.4	0	5	0	2	4	0	1	1.75	1.66667	0.952381	-0.0703893
990	ATP-dependent RNA helicase WM6-like [Diaphorina citri]	gi|662185509	XP_008477454.1	67 kDa	0.4	0	5	0	2	2	0	3	1.75	1.66667	0.952381	-0.0703893
1124	uncharacterized protein LOC103521004 [Diaphorina citri]	gi|662220393	XP_008484331.1	14 kDa	0.4	5	8	5	9	8	7	1	6.75	5.33333	0.790123	-0.33985
1462	serine/threonine-protein phosphatase 2A 56 kDa regulatory subunit alpha isoform-like, partial [Diaphorina citri]	gi|662221399	XP_008484891.1	12 kDa	0.4	0	3	0	4	4	0	1	1.75	1.66667	0.952381	-0.0703893
155	cytochrome c oxidase subunit 4 isoform 2, mitochondrial-like [Diaphorina citri]	gi|662184568	XP_008472514.1	22 kDa	0.41	26	46	27	57	31	25	29	39	28.3333	0.726496	-0.460974
239.2	vesicle-associated membrane protein-associated protein A isoform X1 [Diaphorina citri]	gi|662185874	XP_008479306.1	18 kDa	0.41	21	28	22	25	22	15	16	24	17.6667	0.736111	-0.442005
551	ATP synthase subunit alpha, mitochondrial-like [Diaphorina citri]	gi|662216230	XP_008482037.1	14 kDa	0.41	11	18	10	17	8	9	10	14	9	0.642857	-0.63743
559	venom dipeptidyl peptidase 4-like, partial [Diaphorina citri]	gi|662218745	XP_008483417.1	31 kDa	0.41	13	22	7	20	13	6	11	15.5	10	0.645161	-0.632268
976	14-3-3 protein zeta, partial [Diaphorina citri]	gi|662217123	XP_008482530.1	13 kDa	0.41	11	17	11	29	14	10	14	17	12.6667	0.745098	-0.424498
1014.1	ras-related protein Rab6-like [Diaphorina citri]	gi|662191009	XP_008468298.1	18 kDa	0.41	8	14	7	11	6	8	9	10	7.66667	0.766667	-0.383329
1079	AP-2 complex subunit beta-like, partial [Diaphorina citri]	gi|662223892	XP_008486259.1	29 kDa	0.41	0	6	1	2	3	0	3	2.25	2	0.888889	-0.169925
1161	eukaryotic translation initiation factor 2 subunit 2 [Diaphorina citri]	gi|662205323	XP_008476070.1	41 kDa	0.41	1	1	0	7	3	0	3	2.25	2	0.888889	-0.169925
1355	mitochondrial import inner membrane translocase subunit Tim16-like isoform X1 [Diaphorina citri]	gi|662199614 (+1)	XP_008472978.1	13 kDa	0.41	3	2	3	1	3	2	1	2.25	2	0.888889	-0.169925
1357.1	tubulin alpha-1 chain-like [Diaphorina citri]	gi|662213931 (+1)	XP_008480775.1	50 kDa	0.41	36	53	44	80	44	35	36	53.25	38.3333	0.719875	-0.474182
16.1	60 kDa heat shock protein, mitochondrial [Diaphorina citri]	gi|662198003	XP_008472107.1	55 kDa	0.42	136	205	161	269	141	124	133	192.75	132.667	0.688284	-0.538925
314	putative mitochondrial NADH:ubiquinone oxidoreductase 19 kDa subunit [Diaphorina citri]	gi|110671440 (+2)	ABG81971.1	20 kDa	0.42	25	36	24	49	26	23	24	33.5	24.3333	0.726368	-0.461227
322.1	histone H2A-like [Diaphorina citri]	gi|662208256 (+7)	XP_008477669.1	13 kDa	0.42	16	19	14	25	14	11	16	18.5	13.6667	0.738739	-0.436864
334	selenium-binding protein 1-A-like [Diaphorina citri]	gi|662225362 (+2)	XP_008487077.1	13 kDa	0.42	14	34	4	54	31	7	20	26.5	19.3333	0.72956	-0.454902
401	probable protein disulfide-isomerase ER-60 [Diaphorina citri]	gi|662198051	XP_008472131.1	8 kDa	0.42	17	29	14	44	25	14	18	26	19	0.730769	-0.452512
404	prohibitin-like [Diaphorina citri]	gi|662191061	XP_008468327.1	35 kDa	0.42	27	40	22	33	18	21	22	30.5	20.3333	0.666667	-0.584963
409	cytochrome c oxidase subunit 5B, mitochondrial-like isoform X1 [Diaphorina citri]	gi|662211864 (+1)	XP_008479635.1	15 kDa	0.42	23	33	23	42	26	21	19	30.25	22	0.727273	-0.459432
421.1	peroxisomal multifunctional enzyme A-like [Diaphorina citri]	gi|662192987	XP_008469375.1	68 kDa	0.42	5	8	8	15	8	4	5	9	5.66667	0.62963	-0.667425
439	fruit bromelain-like [Diaphorina citri]	gi|662192633	XP_008469182.1	24 kDa	0.42	22	34	24	40	22	19	19	30	20	0.666667	-0.584963
440.2	hexokinase type 2-like, partial [Diaphorina citri]	gi|662222516	XP_008485505.1	19 kDa	0.42	8	15	2	25	9	5	10	12.5	8	0.64	-0.643856
513.1	soluble calcium-activated nucleotidase 1 [Diaphorina citri]	gi|662211437	XP_008479405.1	37 kDa	0.42	10	11	7	12	5	7	7	10	6.33333	0.633333	-0.658963
583	LETM1 and EF-hand domain-containing protein anon-60Da, mitochondrial-like [Diaphorina citri]	gi|662196714	XP_008471400.1	41 kDa	0.42	6	17	13	12	11	6	10	12	9	0.75	-0.415037
750	proteasome subunit beta type-6-like isoform X1 [Diaphorina citri]	gi|662193945 (+1)	XP_008469900.1	25 kDa	0.42	6	9	5	13	9	4	6	8.25	6.33333	0.767677	-0.381429
836	ADP-ribosylation factor 2-like, partial [Diaphorina citri]	gi|662218609	XP_008483344.1	14 kDa	0.42	11	15	7	28	15	7	12	15.25	11.3333	0.743169	-0.428237
944	probable uridine nucleosidase 2 [Diaphorina citri]	gi|662199646	XP_008472995.1	28 kDa	0.42	6	11	5	11	8	4	7	8.25	6.33333	0.767677	-0.381429
1110	dual specificity protein phosphatase 3 [Diaphorina citri]	gi|662185210	XP_008475893.1	16 kDa	0.42	5	10	6	15	8	1	8	9	5.66667	0.62963	-0.667425
1123	uncharacterized protein LOC103520719, partial [Diaphorina citri]	gi|662219873	XP_008484042.1	19 kDa	0.42	4	6	5	5	6	1	5	5	4	0.8	-0.321928
1191	profilin [Diaphorina citri]	gi|662195210	XP_008470585.1	12 kDa	0.42	3	7	3	7	4	4	4	5	4	0.8	-0.321928
14	hypothetical protein [Wolbachia endosymbiont of Diaphorina citri]	gi|516101400	WP_017531980.1	18 kDa	0.43	171	207	186	330	180	155	138	223.5	157.667	0.705444	-0.503397
93	hypothetical protein [Wolbachia endosymbiont of Diaphorina citri]	gi|516101340	WP_017531920.1	37 kDa	0.43	54	64	58	108	66	37	42	71	48.3333	0.680751	-0.554801
154.1	fatty acid-binding protein, muscle isoform X1 [Diaphorina citri]	gi|662187306 (+1)	XP_008486453.1	15 kDa	0.43	18	33	12	79	41	13	23	35.5	25.6667	0.723005	-0.467923
199.1	ATPase inhibitor mai-2, mitochondrial-like isoform X1 [Diaphorina citri]	gi|662213511 (+1)	XP_008480547.1	12 kDa	0.43	18	19	22	34	21	18	12	23.25	17	0.731183	-0.451696
257	ubiquitin-like modifier-activating enzyme 1, partial [Diaphorina citri]	gi|662189113	XP_008488261.1	107 kDa	0.43	3	20	0	50	21	2	13	18.25	12	0.657534	-0.604862
263	uncharacterized protein LOC103517774 [Diaphorina citri]	gi|662214421	XP_008481042.1	176 kDa	0.43	18	32	14	50	29	12	21	28.5	20.6667	0.725146	-0.463656
296	delta-1-pyrroline-5-carboxylate dehydrogenase, mitochondrial [Diaphorina citri]	gi|662208152	XP_008477612.1	61 kDa	0.43	19	25	16	33	19	15	17	23.25	17	0.731183	-0.451696
318	clathrin heavy chain-like [Diaphorina citri]	gi|662197329	XP_008471736.1	106 kDa	0.43	8	32	4	25	11	7	16	17.25	11.3333	0.657005	-0.606024
371	PDZ and LIM domain protein 3 isoform X1 [Diaphorina citri]	gi|662186215	XP_008481050.1	43 kDa	0.43	7	12	18	30	15	10	12	16.75	12.3333	0.736318	-0.441598
406	NADH dehydrogenase [ubiquinone] 1 alpha subcomplex subunit 5 [Diaphorina citri]	gi|662213439	XP_008480506.1	14 kDa	0.43	22	28	24	38	21	21	19	28	20.3333	0.72619	-0.46158
445	cathepsin B-like [Diaphorina citri]	gi|662203391	XP_008475032.1	25 kDa	0.43	17	31	14	46	24	14	16	27	18	0.666667	-0.584963
481.1	tropinone reductase 2-like isoform X1 [Diaphorina citri]	gi|662206960 (+2)	XP_008476959.1	27 kDa	0.43	10	17	0	25	16	2	11	13	9.66667	0.74359	-0.427421
533	ras-like GTP-binding protein Rho1 [Diaphorina citri]	gi|662200832 (+1)	XP_008473646.1	22 kDa	0.43	13	25	15	24	14	10	14	19.25	12.6667	0.658009	-0.603822
537.1	ATP-dependent RNA helicase dbp2-like [Diaphorina citri]	gi|662223886	XP_008486256.1	36 kDa	0.43	7	23	10	12	16	5	8	13	9.66667	0.74359	-0.427421
552	uncharacterized protein LOC103513092 [Diaphorina citri]	gi|662205422	XP_008476121.1	23 kDa	0.43	13	21	16	25	13	13	11	18.75	12.3333	0.657778	-0.604328
630	LOW QUALITY PROTEIN: flagellar attachment zone protein 1-like [Diaphorina citri]	gi|662207617	XP_008477320.1	202 kDa	0.43	0	0	0	2	1	1	0	0.5	0.666667	1.33333	0.415037
646	LOW QUALITY PROTEIN: uncharacterized RNA-binding protein C660.15-like [Diaphorina citri]	gi|662193551	XP_008469686.1	21 kDa	0.43	3	1	2	5	3	1	3	2.75	2.33333	0.848485	-0.237039
797	uncharacterized protein LOC103511960 [Diaphorina citri]	gi|662203216	XP_008474933.1	81 kDa	0.43	4	9	3	6	6	2	5	5.5	4.33333	0.787879	-0.343954
849	thioredoxin reductase 1, mitochondrial-like, partial [Diaphorina citri]	gi|662219403	XP_008483783.1	24 kDa	0.43	6	11	4	16	8	5	8	9.25	7	0.756757	-0.402098
984	DNA replication licensing factor Mcm6-like [Diaphorina citri]	gi|662196968	XP_008471538.1	123 kDa	0.43	0	0	0	2	0	0	0	0.5	0	0	#NUM!
1086	15 kDa selenoprotein isoform X1 [Diaphorina citri]	gi|662216240 (+1)	XP_008482042.1	20 kDa	0.43	3	7	2	10	7	0	3	5.5	3.33333	0.606061	-0.722466
1096	annexin-B12-like isoform X1 [Diaphorina citri]	gi|662183614 (+1)	XP_008467420.1	7 kDa	0.43	0	2	0	0	0	0	0	0.5	0	0	#NUM!
1112	glutathione synthetase-like [Diaphorina citri]	gi|662192735	XP_008469238.1	21 kDa	0.43	2	8	3	11	6	1	4	6	3.66667	0.611111	-0.710493
1150	NADH dehydrogenase [ubiquinone] 1 beta subcomplex subunit 10 [Diaphorina citri]	gi|662223109	XP_008485834.1	10 kDa	0.43	3	6	5	10	4	4	3	6	3.66667	0.611111	-0.710493
1164	uncharacterized protein LOC103521797 [Diaphorina citri]	gi|662221825	XP_008485125.1	24 kDa	0.43	5	7	3	7	5	2	3	5.5	3.33333	0.606061	-0.722466
1170	protein bicaudal D [Diaphorina citri]	gi|662208266	XP_008477675.1	65 kDa	0.43	0	1	0	1	2	0	0	0.5	0.666667	1.33333	0.415037
1218	long-chain-fatty-acid--CoA ligase ACSBG1-like [Diaphorina citri]	gi|662193481	XP_008469652.1	8 kDa	0.43	4	9	4	7	5	3	3	6	3.66667	0.611111	-0.710493
1238	endoplasmic reticulum resident protein 29-like [Diaphorina citri]	gi|662209328	XP_008478260.1	27 kDa	0.43	5	6	4	11	6	3	3	6.5	4	0.615385	-0.70044
1240	dentin sialophosphoprotein-like [Diaphorina citri]	gi|662211095	XP_008479220.1	74 kDa	0.43	0	2	0	0	0	0	0	0.5	0	0	#NUM!
1282.1	arginine--tRNA ligase, cytoplasmic-like [Diaphorina citri]	gi|662185632	XP_008478067.1	96 kDa	0.43	0	2	0	0	1	0	1	0.5	0.666667	1.33333	0.415037
1317	nuclear migration protein nudC, partial [Diaphorina citri]	gi|662225591	XP_008487201.1	15 kDa	0.43	2	2	1	6	4	0	3	2.75	2.33333	0.848485	-0.237039
1320	clathrin light chain [Diaphorina citri]	gi|662191532	XP_008468585.1	20 kDa	0.43	6	4	5	13	6	3	4	7	4.33333	0.619048	-0.691878
1366	elongation factor G, mitochondrial [Diaphorina citri]	gi|662210486	XP_008478885.1	84 kDa	0.43	0	2	0	0	0	0	0	0.5	0	0	#NUM!
1367	LOW QUALITY PROTEIN: thiamine pyrophosphokinase [Diaphorina citri]	gi|662209359	XP_008478277.1	39 kDa	0.43	0	0	0	2	0	0	0	0.5	0	0	#NUM!
1408	uncharacterized protein LOC103513598 [Diaphorina citri]	gi|662206411	XP_008476666.1	12 kDa	0.43	0	6	2	3	4	1	2	2.75	2.33333	0.848485	-0.237039
1447	pyrroline-5-carboxylate reductase 1, mitochondrial-like [Diaphorina citri]	gi|662217455	XP_008482709.1	19 kDa	0.43	0	0	0	2	0	0	0	0.5	0	0	#NUM!
1450	dihydropteridine reductase-like [Diaphorina citri]	gi|662196174	XP_008471105.1	14 kDa	0.43	0	0	0	2	2	0	0	0.5	0.666667	1.33333	0.415037
1455	putative adenosylhomocysteinase 2 [Diaphorina citri]	gi|662215039	XP_008481381.1	36 kDa	0.43	0	2	0	0	1	0	1	0.5	0.666667	1.33333	0.415037
1493	putative hydroxypyruvate isomerase [Diaphorina citri]	gi|662205827	XP_008476346.1	31 kDa	0.43	0	0	0	2	1	0	1	0.5	0.666667	1.33333	0.415037
1499	integrin alpha-PS1-like, partial [Diaphorina citri]	gi|662191722	XP_008468687.1	100 kDa	0.43	0	2	0	0	0	0	0	0.5	0	0	#NUM!
1515	dmX-like protein 2 [Diaphorina citri]	gi|662185353	XP_008476625.1	25 kDa	0.43	0	2	0	0	0	0	0	0.5	0	0	#NUM!
1519	DNA-directed RNA polymerase subunit alpha [Candidatus Profftella armatura]	gi|527122227 (+2)	AGS06752.1	36 kDa	0.43	0	0	0	2	0	0	0	0.5	0	0	#NUM!
1523	ATP-binding cassette sub-family B member 6, mitochondrial-like [Diaphorina citri]	gi|662201570	XP_008474041.1	83 kDa	0.43	0	2	0	0	0	0	0	0.5	0	0	#NUM!
1558.1	cuticle protein 8-like, partial [Diaphorina citri]	gi|662222625	XP_008485566.1	13 kDa	0.43	0	0	2	0	0	0	0	0.5	0	0	#NUM!
1575	protein phosphatase 1 regulatory subunit 7 [Diaphorina citri]	gi|662195319 (+2)	XP_008470645.1	40 kDa	0.43	0	0	0	2	0	0	0	0.5	0	0	#NUM!
1614	signal recognition particle 19 kDa protein [Diaphorina citri]	gi|662211480	XP_008479427.1	17 kDa	0.43	0	2	0	0	0	0	0	0.5	0	0	#NUM!
1615	isoprenoid biosynthesis protein [Wolbachia endosymbiont of Diaphorina citri]	gi|516101341	WP_017531921.1	26 kDa	0.43	0	2	0	0	0	0	0	0.5	0	0	#NUM!
1616	uncharacterized protein LOC103515486 [Diaphorina citri]	gi|662210050	XP_008478649.1	20 kDa	0.43	0	0	0	2	0	0	0	0.5	0	0	#NUM!
150.1	probable serine carboxypeptidase CPVL [Diaphorina citri]	gi|662212880	XP_008480196.1	33 kDa	0.44	42	62	39	77	45	37	36	55	39.3333	0.715152	-0.483679
242	uncharacterized protein DDB_G0284459-like [Diaphorina citri]	gi|662188241 (+1)	XP_008487784.1	73 kDa	0.44	28	60	32	57	37	20	38	44.25	31.6667	0.715631	-0.482712
259	LOW QUALITY PROTEIN: kinesin heavy chain-like [Diaphorina citri]	gi|662197295	XP_008471717.1	130 kDa	0.44	5	21	6	23	17	1	9	13.75	9	0.654545	-0.611435
397.1	putative mitochondrial cytochrome oxidase subunit VIa [Diaphorina citri]	gi|110671416 (+2)	ABG81959.1	12 kDa	0.44	11	18	12	22	9	11	11	15.75	10.3333	0.656085	-0.608046
438	alpha,alpha-trehalose-phosphate synthase [UDP-forming] A-like [Diaphorina citri]	gi|662191739	XP_008468696.1	62 kDa	0.44	14	25	6	41	16	10	17	21.5	14.3333	0.666667	-0.584963
651.1	acyl-CoA synthetase family member 2, mitochondrial-like, partial [Diaphorina citri]	gi|662223280	XP_008485926.1	14 kDa	0.44	16	17	11	27	16	9	14	17.75	13	0.732394	-0.449307
682	LOW QUALITY PROTEIN: O-glucosyltransferase rumi homolog [Diaphorina citri]	gi|662187997	XP_008487653.1	40 kDa	0.44	9	13	8	33	16	3	12	15.75	10.3333	0.656085	-0.608046
691.1	argininosuccinate lyase, chloroplastic-like [Diaphorina citri]	gi|662189607	XP_008467538.1	56 kDa	0.44	1	11	0	8	5	0	4	5	3	0.6	-0.736966
699.2	stromal cell-derived factor 2-like, partial [Diaphorina citri]	gi|662191093	XP_008468345.1	12 kDa	0.44	2	3	1	8	3	0	3	3.5	2	0.571429	-0.807355
706	leucine--tRNA ligase, cytoplasmic [Diaphorina citri]	gi|662214619	XP_008481149.1	150 kDa	0.44	2	5	0	5	3	0	2	3	1.66667	0.555556	-0.847997
772	barrier-to-autointegration factor [Diaphorina citri]	gi|662212936 (+1)	XP_008480229.1	10 kDa	0.44	11	13	10	19	12	6	8	13.25	8.66667	0.654088	-0.612443
803	T-complex protein 1 subunit theta [Diaphorina citri]	gi|662199313	XP_008472817.1	53 kDa	0.44	0	8	0	12	6	2	1	5	3	0.6	-0.736966
871	uncharacterized protein LOC103508545 [Diaphorina citri]	gi|662196573	XP_008471324.1	59 kDa	0.44	4	10	4	2	3	3	3	5	3	0.6	-0.736966
877.1	putative ribosomal protein L31e [Diaphorina citri]	gi|110671500	ABG82001.1	14 kDa	0.44	9	11	5	14	8	8	6	9.75	7.33333	0.752137	-0.410933
946.1	uncharacterized protein LOC103515831 [Diaphorina citri]	gi|662185816	XP_008478998.1	142 kDa	0.44	3	6	2	3	0	2	4	3.5	2	0.571429	-0.807355
986	glycylpeptide N-tetradecanoyltransferase 1-like [Diaphorina citri]	gi|662189193	XP_008488305.1	77 kDa	0.44	1	1	0	8	3	0	1	2.5	1.33333	0.533333	-0.906891
1034	lysophospholipase-like protein 1 [Diaphorina citri]	gi|662199055	XP_008472675.1	19 kDa	0.44	1	7	2	10	5	0	4	5	3	0.6	-0.736966
1076	eukaryotic translation initiation factor 3 subunit C [Diaphorina citri]	gi|662211560	XP_008479473.1	104 kDa	0.44	1	4	0	1	1	1	0	1.5	0.666667	0.444444	-1.16993
1097	transport and Golgi organization protein 11 [Diaphorina citri]	gi|662191807	XP_008468732.1	23 kDa	0.44	4	2	3	5	4	0	2	3.5	2	0.571429	-0.807355
1106	eukaryotic translation initiation factor 3 subunit G-like [Diaphorina citri]	gi|662215342	XP_008481548.1	33 kDa	0.44	4	7	1	8	6	0	3	5	3	0.6	-0.736966
1117	protein ref(2)P-like isoform X1 [Diaphorina citri]	gi|662207506 (+1)	XP_008477259.1	12 kDa	0.44	1	6	2	7	6	0	1	4	2.33333	0.583333	-0.777608
1154	uncharacterized protein LOC103512224 [Diaphorina citri]	gi|662203706	XP_008475197.1	122 kDa	0.44	0	1	0	5	2	0	0	1.5	0.666667	0.444444	-1.16993
1184.2	Y-box-binding protein 3-like [Diaphorina citri]	gi|662194839	XP_008470384.1	13 kDa	0.44	1	0	0	3	1	0	0	1	0.333333	0.333333	-1.58496
1208	ATP-binding cassette sub-family F member 2 [Diaphorina citri]	gi|662190085	XP_008467791.1	71 kDa	0.44	0	0	0	4	1	0	0	1	0.333333	0.333333	-1.58496
1235	serine-arginine protein 55, partial [Diaphorina citri]	gi|662195801	XP_008470905.1	33 kDa	0.44	0	7	1	2	1	0	3	2.5	1.33333	0.533333	-0.906891
1300	uncharacterized protein LOC103514201 [Diaphorina citri]	gi|662207563	XP_008477289.1	19 kDa	0.44	0	2	0	4	1	1	0	1.5	0.666667	0.444444	-1.16993
1343	adenylate kinase-like [Diaphorina citri]	gi|662208995	XP_008478079.1	16 kDa	0.44	0	1	0	5	2	0	0	1.5	0.666667	0.444444	-1.16993
1364	protein lethal(2)essential for life-like [Diaphorina citri]	gi|662200764	XP_008473609.1	18 kDa	0.44	0	1	0	3	0	0	1	1	0.333333	0.333333	-1.58496
1384	histidine triad nucleotide-binding protein 1 [Diaphorina citri]	gi|662186607	XP_008483005.1	18 kDa	0.44	0	1	0	5	0	1	1	1.5	0.666667	0.444444	-1.16993
1426	phenoloxidase subunit 1-like [Diaphorina citri]	gi|662193168	XP_008469476.1	28 kDa	0.44	0	4	1	5	1	3	0	2.5	1.33333	0.533333	-0.906891
1446	phosphopantetheine adenylyltransferase [Wolbachia endosymbiont of Diaphorina citri]	gi|516101063	WP_017531643.1	19 kDa	0.44	1	1	1	3	1	0	1	1.5	0.666667	0.444444	-1.16993
1451	eukaryotic peptide chain release factor subunit 1-like [Diaphorina citri]	gi|662219566	XP_008483874.1	25 kDa	0.44	0	2	0	4	1	0	1	1.5	0.666667	0.444444	-1.16993
1485	hypothetical protein [Wolbachia endosymbiont of Diaphorina citri]	gi|516101292	WP_017531872.1	13 kDa	0.44	1	0	2	1	1	0	0	1	0.333333	0.333333	-1.58496
1489	phospholipid scramblase 1 [Diaphorina citri]	gi|662194139	XP_008470003.1	26 kDa	0.44	0	3	1	0	0	1	0	1	0.333333	0.333333	-1.58496
1490	lysophospholipase-like protein 1, partial [Diaphorina citri]	gi|662221428	XP_008484906.1	11 kDa	0.44	1	4	0	9	4	0	2	3.5	2	0.571429	-0.807355
1496.2	short-chain dehydrogenase/reductase family 16C member 6-like [Diaphorina citri]	gi|662195539	XP_008470764.1	15 kDa	0.44	0	3	1	0	0	1	0	1	0.333333	0.333333	-1.58496
1516	histone deacetylase 6-like [Diaphorina citri]	gi|662206047	XP_008476467.1	65 kDa	0.44	0	0	0	4	0	0	1	1	0.333333	0.333333	-1.58496
1538	arylsulfatase I-like [Diaphorina citri]	gi|662193995	XP_008469928.1	14 kDa	0.44	1	9	2	2	2	2	2	3.5	2	0.571429	-0.807355
1545	50S ribosomal protein L7/L12 [Candidatus Carsonella ruddii DC]	gi|527135828 (+1)	AGS06679.1	13 kDa	0.44	0	0	1	3	0	1	0	1	0.333333	0.333333	-1.58496
1546	HD domain-containing protein 2 [Diaphorina citri]	gi|662202589	XP_008474597.1	19 kDa	0.44	0	0	0	4	1	0	0	1	0.333333	0.333333	-1.58496
1561	ATPase family AAA domain-containing protein 1-like isoform X1 [Diaphorina citri]	gi|662192238 (+1)	XP_008468969.1	18 kDa	0.44	0	3	1	0	1	0	0	1	0.333333	0.333333	-1.58496
1593	laminin subunit alpha-like [Diaphorina citri]	gi|662211363	XP_008479365.1	68 kDa	0.44	0	4	0	0	1	0	0	1	0.333333	0.333333	-1.58496
34	ATP synthase subunit beta, mitochondrial-like [Diaphorina citri]	gi|662185036	XP_008475020.1	32 kDa	0.45	100	164	120	211	104	100	104	148.75	102.667	0.690196	-0.534922
458.1	putative ribosomal protein S7e [Diaphorina citri]	gi|110671514 (+1)	ABG82008.1	22 kDa	0.45	11	19	11	21	13	8	13	15.5	11.3333	0.731183	-0.451696
502.1	putative ribosomal protein S13e [Diaphorina citri]	gi|110671484 (+1)	ABG81993.1	17 kDa	0.45	12	18	11	21	12	10	12	15.5	11.3333	0.731183	-0.451696
619	LOW QUALITY PROTEIN: protein kinase C and casein kinase substrate in neurons protein 1-like, partial [Diaphorina citri]	gi|662205607	XP_008476223.1	35 kDa	0.45	14	26	11	30	19	6	19	20.25	14.6667	0.72428	-0.465381
663	mitochondrial import inner membrane translocase subunit Tim10 [Diaphorina citri]	gi|662206071	XP_008476480.1	11 kDa	0.45	2	3	3	7	4	4	1	3.75	3	0.8	-0.321928
753.1	AP-3 complex subunit delta [Diaphorina citri]	gi|662206841	XP_008476895.1	92 kDa	0.45	0	1	1	2	1	0	2	1	1	1	0
783	probable phospholipid hydroperoxide glutathione peroxidase [Diaphorina citri]	gi|662191295	XP_008468456.1	19 kDa	0.45	9	10	2	24	10	2	10	11.25	7.33333	0.651852	-0.617384
821	3-ketodihydrosphingosine reductase TSC10-like [Diaphorina citri]	gi|662190352	XP_008467937.1	58 kDa	0.45	0	0	0	4	3	0	0	1	1	1	0
914.1	endophilin-B1 isoform X2 [Diaphorina citri]	gi|662184443	XP_008471835.1	32 kDa	0.45	3	5	1	6	6	0	3	3.75	3	0.8	-0.321928
962	2-oxoisovalerate dehydrogenase subunit alpha, mitochondrial [Diaphorina citri]	gi|662187793	XP_008487542.1	48 kDa	0.45	2	8	2	3	3	1	5	3.75	3	0.8	-0.321928
965	inner nuclear membrane protein Man1 isoform X1 [Diaphorina citri]	gi|662183481 (+1)	XP_008487695.1	79 kDa	0.45	2	0	1	1	2	0	1	1	1	1	0
1104	gelsolin-like [Diaphorina citri]	gi|662182960	XP_008470658.1	45 kDa	0.45	0	0	0	4	0	3	0	1	1	1	0
1149	uncharacterized protein LOC103522166, partial [Diaphorina citri]	gi|662222486	XP_008485489.1	9 kDa	0.45	8	8	6	8	6	4	7	7.5	5.66667	0.755556	-0.40439
1168	transcription termination factor Rho [Wolbachia endosymbiont of Diaphorina citri]	gi|516101224	WP_017531804.1	53 kDa	0.45	1	0	1	2	2	0	1	1	1	1	0
1380	glyoxylate reductase/hydroxypyruvate reductase-like [Diaphorina citri]	gi|662192868	XP_008469310.1	20 kDa	0.45	0	2	0	2	3	0	0	1	1	1	0
1475	ras-related protein Rab-39B-like [Diaphorina citri]	gi|662197742	XP_008471965.1	22 kDa	0.45	6	11	0	11	6	0	10	7	5.33333	0.761905	-0.392317
1589	U6 snRNA-associated Sm-like protein LSm8 isoform X1 [Diaphorina citri]	gi|662220310 (+1)	XP_008484284.1	10 kDa	0.45	0	1	0	3	2	0	1	1	1	1	0
101.1	5-oxoprolinase-like [Diaphorina citri]	gi|662194952	XP_008470445.1	200 kDa	0.46	25	54	5	92	47	15	32	44	31.3333	0.712121	-0.489805
204	probable enoyl-CoA hydratase, mitochondrial isoform X1 [Diaphorina citri]	gi|662190444 (+1)	XP_008467990.1	16 kDa	0.46	28	47	30	65	35	25	27	42.5	29	0.682353	-0.55141
349	leucine-rich repeat-containing protein 59 [Diaphorina citri]	gi|662192006	XP_008468842.1	42 kDa	0.46	13	25	18	31	22	13	12	21.75	15.6667	0.720307	-0.473317
350	6-phosphogluconate dehydrogenase, decarboxylating [Diaphorina citri]	gi|662199467	XP_008472897.1	37 kDa	0.46	9	22	2	37	16	7	12	17.5	11.6667	0.666667	-0.584963
387.1	coatomer subunit gamma [Diaphorina citri]	gi|662211644	XP_008479519.1	98 kDa	0.46	5	12	3	15	9	1	7	8.75	5.66667	0.647619	-0.626783
431.2	proteasome subunit alpha type-2 [Diaphorina citri]	gi|662204128	XP_008475429.1	33 kDa	0.46	4	12	2	21	10	2	7	9.75	6.33333	0.649573	-0.622437
463	uncharacterized protein LOC103515247 [Diaphorina citri]	gi|662209581	XP_008478398.1	77 kDa	0.46	8	14	10	9	7	7	6	10.25	6.66667	0.650407	-0.620586
466	LOW QUALITY PROTEIN: grpE protein homolog 1, mitochondrial-like [Diaphorina citri]	gi|662209007	XP_008478086.1	11 kDa	0.46	14	13	17	26	17	9	12	17.5	12.6667	0.72381	-0.466318
472	ubiquitin-conjugating enzyme E2 N [Diaphorina citri]	gi|662187869	XP_008487583.1	17 kDa	0.46	8	16	6	36	18	5	10	16.5	11	0.666667	-0.584963
497	LOW QUALITY PROTEIN: ras-related protein Rab-7a [Diaphorina citri]	gi|662206445	XP_008476685.1	22 kDa	0.46	5	17	5	14	8	5	7	10.25	6.66667	0.650407	-0.620586
593	aspartate aminotransferase, cytoplasmic-like [Diaphorina citri]	gi|662185097	XP_008475347.1	32 kDa	0.46	9	21	3	39	18	4	14	18	12	0.666667	-0.584963
689	phosphatidylinositol transfer protein alpha isoform [Diaphorina citri]	gi|662204730	XP_008475751.1	31 kDa	0.46	4	10	3	15	9	3	6	8	6	0.75	-0.415037
819	F-actin-capping protein subunit alpha [Diaphorina citri]	gi|662201555	XP_008474032.1	32 kDa	0.46	6	8	3	15	8	3	7	8	6	0.75	-0.415037
891.1	ATP-dependent RNA helicase bel [Diaphorina citri]	gi|662209747	XP_008478487.1	52 kDa	0.46	6	17	6	12	11	3	6	10.25	6.66667	0.650407	-0.620586
924	T-complex protein 1 subunit beta-like [Diaphorina citri]	gi|662186537	XP_008482626.1	21 kDa	0.46	2	8	1	8	2	2	7	4.75	3.66667	0.77193	-0.373458
961.1	LOW QUALITY PROTEIN: acylamino-acid-releasing enzyme-like [Diaphorina citri]	gi|662208756	XP_008477944.1	47 kDa	0.46	5	10	2	17	11	2	6	8.5	6.33333	0.745098	-0.424498
1100	putative FK506-binding protein [Diaphorina citri]	gi|110671506	ABG82004.1	12 kDa	0.46	5	9	3	17	10	3	6	8.5	6.33333	0.745098	-0.424498
1118	uncharacterized protein LOC103519279, partial [Diaphorina citri]	gi|662217225	XP_008482585.1	13 kDa	0.46	7	8	7	12	7	5	7	8.5	6.33333	0.745098	-0.424498
1198	T-complex protein 1 subunit eta-like [Diaphorina citri]	gi|662212591	XP_008480040.1	28 kDa	0.46	2	7	0	10	5	2	4	4.75	3.66667	0.77193	-0.373458
10	aminopeptidase N-like [Diaphorina citri]	gi|662197668	XP_008471923.1	54 kDa	0.47	187	264	154	313	160	152	171	229.5	161	0.701525	-0.511433
180	dihydrolipoyllysine-residue acetyltransferase component of pyruvate dehydrogenase complex, mitochondrial-like [Diaphorina citri]	gi|662204855	XP_008475819.1	43 kDa	0.47	27	49	36	59	35	25	31	42.75	30.3333	0.709552	-0.49502
185	talin-1 [Diaphorina citri]	gi|662192476	XP_008469095.1	248 kDa	0.47	2	14	1	12	7	2	5	7.25	4.66667	0.643678	-0.635589
220.1	uncharacterized protein LOC103512729 isoform X3 [Diaphorina citri]	gi|662204694	XP_008475731.1	19 kDa	0.47	21	29	22	40	20	21	19	28	20	0.714286	-0.485427
410	T-complex protein 1 subunit alpha [Diaphorina citri]	gi|662189159 (+2)	XP_008488287.1	60 kDa	0.47	11	17	4	27	15	4	13	14.75	10.6667	0.723164	-0.467606
515	adenosine kinase-like [Diaphorina citri]	gi|662204305	XP_008475525.1	31 kDa	0.47	4	17	0	38	21	2	9	14.75	10.6667	0.723164	-0.467606
529	probable pyruvate dehydrogenase E1 component subunit alpha, mitochondrial [Diaphorina citri]	gi|662187164	XP_008485752.1	26 kDa	0.47	16	29	18	32	19	15	17	23.75	17	0.715789	-0.482393
585	rab GDP dissociation inhibitor beta [Diaphorina citri]	gi|662183288 (+2)	XP_008481297.1	50 kDa	0.47	4	11	1	39	16	2	12	13.75	10	0.727273	-0.459432
654	galactokinase-like [Diaphorina citri]	gi|662211231	XP_008479293.1	44 kDa	0.47	15	32	14	49	32	9	18	27.5	19.6667	0.715152	-0.483679
950	dehydrogenase/reductase SDR family member 11-like [Diaphorina citri]	gi|662196771	XP_008471432.1	27 kDa	0.47	6	13	2	33	13	4	10	13.5	9	0.666667	-0.584963
979	lamin Dm0-like, partial [Diaphorina citri]	gi|662199672	XP_008473010.1	24 kDa	0.47	6	7	5	3	3	4	5	5.25	4	0.761905	-0.392317
1013	pulmonary surfactant-associated protein B-like [Diaphorina citri]	gi|662187419	XP_008486909.1	21 kDa	0.47	5	7	8	11	7	5	3	7.75	5	0.645161	-0.632268
1105	uncharacterized protein LOC103508541 [Diaphorina citri]	gi|662196565	XP_008471320.1	12 kDa	0.47	1	5	0	17	9	0	4	5.75	4.33333	0.753623	-0.408085
1278	hepatocyte growth factor-regulated tyrosine kinase substrate-like [Diaphorina citri]	gi|662197516	XP_008471840.1	59 kDa	0.47	0	1	1	4	3	0	1	1.5	1.33333	0.888889	-0.169925
1280.2	mitochondrial import inner membrane translocase subunit Tim8-like, partial [Diaphorina citri]	gi|662222708	XP_008485613.1	10 kDa	0.47	3	6	4	10	6	4	3	5.75	4.33333	0.753623	-0.408085
1393	dihydrolipoyllysine-residue succinyltransferase component of 2-oxoglutarate dehydrogenase complex, mitochondrial-like [Diaphorina citri]	gi|662207421	XP_008477212.1	17 kDa	0.47	11	18	12	19	12	9	9	15	10	0.666667	-0.584963
1547	aarF domain-containing protein kinase 4-like, partial [Diaphorina citri]	gi|662225258	XP_008487019.1	43 kDa	0.47	4	2	0	0	3	1	0	1.5	1.33333	0.888889	-0.169925
33.1	probable citrate synthase 2, mitochondrial [Diaphorina citri]	gi|662190951	XP_008468266.1	51 kDa	0.48	76	119	80	168	78	68	84	110.75	76.6667	0.69225	-0.530635
33.2	probable citrate synthase 2, mitochondrial [Diaphorina citri]	gi|662190955	XP_008468268.1	51 kDa	0.48	76	119	80	168	78	68	84	110.75	76.6667	0.69225	-0.530635
48.2	ATP synthase subunit O, mitochondrial-like [Diaphorina citri]	gi|662220064	XP_008484145.1	18 kDa	0.48	73	98	84	147	74	67	71	100.5	70.6667	0.703151	-0.508094
95.2	annexin B9-like [Diaphorina citri]	gi|662196339	XP_008471196.1	22 kDa	0.48	5	8	3	9	6	4	4	6.25	4.66667	0.746667	-0.421464
234.1	3-hydroxyisobutyrate dehydrogenase, mitochondrial-like [Diaphorina citri]	gi|662201210	XP_008473851.1	27 kDa	0.48	14	24	15	29	15	13	16	20.5	14.6667	0.715447	-0.483083
370	putative Rieske iron-sulfur protein, partial [Diaphorina citri]	gi|110456587	ABG74729.1	14 kDa	0.48	27	39	36	42	22	26	26	36	24.6667	0.685185	-0.545434
566.1	uncharacterized protein LOC103524978 [Diaphorina citri]	gi|662189083	XP_008488244.1	99 kDa	0.48	4	11	2	10	11	0	4	6.75	5	0.740741	-0.432959
607	T-complex protein 1 subunit gamma [Diaphorina citri]	gi|662211444	XP_008479409.1	40 kDa	0.48	2	7	3	13	8	1	5	6.25	4.66667	0.746667	-0.421464
815.1	IST1 homolog [Diaphorina citri]	gi|662204977	XP_008475885.1	43 kDa	0.48	1	6	1	17	8	0	4	6.25	4	0.64	-0.643856
911	aldose 1-epimerase-like [Diaphorina citri]	gi|662210504	XP_008478895.1	26 kDa	0.48	2	7	0	18	7	2	6	6.75	5	0.740741	-0.432959
925	ras-like protein 2 [Diaphorina citri]	gi|662189219	XP_008488320.1	23 kDa	0.48	3	11	6	7	6	2	7	6.75	5	0.740741	-0.432959
1048	heterogeneous nuclear ribonucleoprotein 27C-like [Diaphorina citri]	gi|662212632	XP_008480062.1	54 kDa	0.48	0	2	1	5	4	0	1	2	1.66667	0.833333	-0.263034
1056	cAMP-dependent protein kinase catalytic subunit [Diaphorina citri]	gi|662186154	XP_008480723.1	41 kDa	0.48	0	1	0	7	2	0	3	2	1.66667	0.833333	-0.263034
1311	hypothetical protein [Wolbachia endosymbiont of Diaphorina citri]	gi|516101997	WP_017532577.1	21 kDa	0.48	2	3	1	2	4	0	1	2	1.66667	0.833333	-0.263034
35	cytochrome b-c1 complex subunit 2, mitochondrial [Diaphorina citri]	gi|662200497	XP_008473462.1	38 kDa	0.49	126	183	117	219	111	110	115	161.25	112	0.694574	-0.5258
116	membrane protein [Wolbachia endosymbiont of Diaphorina citri]	gi|516101547	WP_017532127.1	16 kDa	0.49	59	82	61	134	69	53	55	84	59	0.702381	-0.509674
234.2	probable 3-hydroxyisobutyrate dehydrogenase, mitochondrial [Diaphorina citri]	gi|662201220	XP_008473857.1	23 kDa	0.49	13	19	7	24	14	7	11	15.75	10.6667	0.677249	-0.562242
310.1	charged multivesicular body protein 7-like [Diaphorina citri]	gi|662205462	XP_008476143.1	44 kDa	0.49	15	20	19	38	19	11	17	23	15.6667	0.681159	-0.553936
638	uncharacterized protein LOC103523651 [Diaphorina citri]	gi|662187417	XP_008486904.1	30 kDa	0.49	9	13	7	19	10	7	9	12	8.66667	0.722222	-0.469485
778.1	eukaryotic translation initiation factor 1A, X-chromosomal-like isoform X1 [Diaphorina citri]	gi|662206138 (+1)	XP_008476517.1	17 kDa	0.49	6	7	2	14	8	2	6	7.25	5.33333	0.735632	-0.442943
859.1	adenylate kinase isoenzyme 1-like [Diaphorina citri]	gi|662190631	XP_008468090.1	19 kDa	0.49	4	6	4	17	8	3	6	7.75	5.66667	0.731183	-0.451696
883	60S ribosomal protein L27a [Diaphorina citri]	gi|662217686	XP_008482835.1	19 kDa	0.49	8	13	8	13	7	8	6	10.5	7	0.666667	-0.584963
1136	esterase FE4-like [Diaphorina citri]	gi|662210807	XP_008479062.1	62 kDa	0.49	13	30	11	34	19	8	20	22	15.6667	0.712121	-0.489805
1147	39S ribosomal protein L47, mitochondrial-like [Diaphorina citri]	gi|662215426 (+1)	XP_008481595.1	30 kDa	0.49	2	4	3	10	5	1	3	4.75	3	0.631579	-0.662965
1157	beta-centractin [Diaphorina citri]	gi|662185710	XP_008478485.1	43 kDa	0.49	2	5	1	9	3	2	3	4.25	2.66667	0.627451	-0.672425
1318	adrenodoxin [Diaphorina citri]	gi|662193047	XP_008469409.1	17 kDa	0.49	5	5	3	4	4	1	3	4.25	2.66667	0.627451	-0.672425
1424	hypothetical protein [Wolbachia endosymbiont of Diaphorina citri]	gi|516101946	WP_017532526.1	8 kDa	0.49	4	5	4	8	4	3	3	5.25	3.33333	0.634921	-0.655352
21	V-type proton ATPase subunit H [Diaphorina citri]	gi|662189356	XP_008467401.1	56 kDa	0.5	109	196	97	254	141	79	124	164	114.667	0.699187	-0.51625
190.1	putative ribosomal protein S9 [Diaphorina citri]	gi|110671456 (+1)	ABG81979.1	23 kDa	0.5	27	41	26	52	28	26	23	36.5	25.6667	0.703196	-0.508001
203	maternal protein exuperantia [Diaphorina citri]	gi|662192995	XP_008469380.1	45 kDa	0.5	35	47	29	68	34	27	32	44.75	31	0.692737	-0.529619
330.1	NADH dehydrogenase [ubiquinone] 1 alpha subcomplex subunit 9, mitochondrial-like [Diaphorina citri]	gi|662187405	XP_008486857.1	37 kDa	0.5	22	31	18	30	13	19	20	25.25	17.3333	0.686469	-0.542734
500	26S proteasome non-ATPase regulatory subunit 11 [Diaphorina citri]	gi|662189511	XP_008467486.1	47 kDa	0.5	3	15	6	13	11	3	6	9.25	6.66667	0.720721	-0.472488
590.1	uncharacterized protein LOC103514973 [Diaphorina citri]	gi|662209056	XP_008478111.1	82 kDa	0.5	1	3	1	7	2	1	4	3	2.33333	0.777778	-0.36257
644.1	importin-7-like [Diaphorina citri]	gi|662211916	XP_008479663.1	80 kDa	0.5	2	5	2	3	3	2	2	3	2.33333	0.777778	-0.36257
703	ubiquinone biosynthesis protein COQ9-B, mitochondrial [Diaphorina citri]	gi|662198698	XP_008472483.1	33 kDa	0.5	6	10	6	14	7	7	4	9	6	0.666667	-0.584963
864	NADH dehydrogenase [ubiquinone] iron-sulfur protein 7, mitochondrial-like [Diaphorina citri]	gi|662201650	XP_008474085.1	17 kDa	0.5	12	16	13	14	7	12	9	13.75	9.33333	0.678788	-0.558967
869	protein ROP [Diaphorina citri]	gi|662184207	XP_008470642.1	62 kDa	0.5	2	11	0	2	5	0	2	3.75	2.33333	0.622222	-0.684498
1087	lysine--tRNA ligase, partial [Diaphorina citri]	gi|662219109	XP_008483616.1	41 kDa	0.5	0	7	0	6	4	0	2	3.25	2	0.615385	-0.70044
1197	uncharacterized protein LOC103520952, partial [Diaphorina citri]	gi|662220288	XP_008484271.1	17 kDa	0.5	2	6	3	4	4	1	2	3.75	2.33333	0.622222	-0.684498
1254	actin-related protein 2/3 complex subunit 4 [Diaphorina citri]	gi|662196438	XP_008471250.1	20 kDa	0.5	1	6	1	6	4	0	4	3.5	2.66667	0.761905	-0.392317
1381	multiple inositol polyphosphate phosphatase 1-like, partial [Diaphorina citri]	gi|662213881	XP_008480747.1	30 kDa	0.5	2	3	5	4	4	2	2	3.5	2.66667	0.761905	-0.392317
36	calreticulin [Diaphorina citri]	gi|662193618	XP_008469722.1	45 kDa	0.51	82	141	105	208	107	77	96	134	93.3333	0.696517	-0.521769
70	soma ferritin-like, partial [Diaphorina citri]	gi|662221393	XP_008484887.1	7 kDa	0.51	69	109	61	175	82	57	78	103.5	72.3333	0.698873	-0.516898
126.1	esterase E4-like [Diaphorina citri]	gi|662210805	XP_008479061.1	74 kDa	0.51	50	96	36	127	67	36	59	77.25	54	0.699029	-0.516576
140.2	probable serine/threonine-protein kinase kinX [Diaphorina citri]	gi|662188245	XP_008487787.1	24 kDa	0.51	44	49	40	82	45	26	41	53.75	37.3333	0.694574	-0.5258
175.2	myosin heavy chain, non-muscle-like, partial [Diaphorina citri]	gi|662224671	XP_008486691.1	10 kDa	0.51	3	7	3	7	6	1	4	5	3.66667	0.733333	-0.447459
193.2	programmed cell death 6-interacting protein-like [Diaphorina citri]	gi|662197690	XP_008471936.1	88 kDa	0.51	6	29	8	27	17	5	14	17.5	12	0.685714	-0.544321
261.1	esterase E4-like, partial [Diaphorina citri]	gi|662222829	XP_008485680.1	29 kDa	0.51	32	46	32	63	34	27	30	43.25	30.3333	0.701349	-0.511796
635	26S protease regulatory subunit 4-like [Diaphorina citri]	gi|662207419	XP_008477211.1	49 kDa	0.51	5	19	8	21	10	8	9	13.25	9	0.679245	-0.557995
664	6-phosphofructokinase-like [Diaphorina citri]	gi|662211992	XP_008479704.1	66 kDa	0.51	2	6	0	3	2	1	2	2.75	1.66667	0.606061	-0.722466
741	54S ribosomal protein L12, mitochondrial [Diaphorina citri]	gi|662204643	XP_008475703.1	10 kDa	0.51	12	11	15	24	12	11	10	15.5	11	0.709677	-0.494765
800.2	uncharacterized protein LOC103513425 [Diaphorina citri]	gi|662185325	XP_008476476.1	52 kDa	0.51	7	11	7	7	5	4	7	8	5.33333	0.666667	-0.584963
866.1	co-chaperonin GroES [Candidatus Profftella armatura]	gi|527122477 (+2)	AGS07002.1	11 kDa	0.51	5	5	4	18	4	6	6	8	5.33333	0.666667	-0.584963
897.1	eukaryotic translation initiation factor 4E-like isoform X2 [Diaphorina citri]	gi|662195537	XP_008470763.1	25 kDa	0.51	4	5	1	10	4	1	6	5	3.66667	0.733333	-0.447459
974	ATP-dependent RNA helicase bel-like [Diaphorina citri]	gi|662199658	XP_008473002.1	33 kDa	0.51	4	8	1	5	7	1	2	4.5	3.33333	0.740741	-0.432959
994	transketolase-like protein 2 [Diaphorina citri]	gi|662221859	XP_008485145.1	23 kDa	0.51	0	8	0	12	5	2	4	5	3.66667	0.733333	-0.447459
1020	uncharacterized protein LOC103510507 [Diaphorina citri]	gi|662200391	XP_008473403.1	24 kDa	0.51	5	11	5	9	5	5	5	7.5	5	0.666667	-0.584963
1069.1	probable 26S proteasome non-ATPase regulatory subunit 3 [Diaphorina citri]	gi|662200005	XP_008473192.1	44 kDa	0.51	1	5	2	3	3	0	2	2.75	1.66667	0.606061	-0.722466
1090	uncharacterized protein LOC103506480 [Diaphorina citri]	gi|662192466	XP_008469090.1	24 kDa	0.51	1	2	8	7	5	2	3	4.5	3.33333	0.740741	-0.432959
1179	neurocalcin homolog [Diaphorina citri]	gi|662204788	XP_008475782.1	21 kDa	0.51	2	7	4	5	3	5	2	4.5	3.33333	0.740741	-0.432959
1383	acyl-coenzyme A thioesterase 13-like isoform X1 [Diaphorina citri]	gi|662187556 (+1)	XP_008487411.1	19 kDa	0.51	0	2	0	9	3	0	2	2.75	1.66667	0.606061	-0.722466
69.1	nucleobindin-2-like [Diaphorina citri]	gi|662217285	XP_008482618.1	51 kDa	0.52	54	71	61	110	56	51	48	74	51.6667	0.698198	-0.518291
72.1	putative ATP synthase-like protein [Diaphorina citri]	gi|110671478	ABG81990.1	29 kDa	0.52	65	99	77	122	62	71	57	90.75	63.3333	0.697888	-0.518933
117.1	glutamate synthase 1 [NADH], chloroplastic-like [Diaphorina citri]	gi|662188389	XP_008487865.1	197 kDa	0.52	2	34	0	81	39	2	20	29.25	20.3333	0.695157	-0.52459
127.1	histone H4 [Diaphorina citri]	gi|662210818 (+4)	XP_008479068.1	11 kDa	0.52	38	51	43	59	35	33	32	47.75	33.3333	0.69808	-0.518535
216	lysosomal aspartic protease-like [Diaphorina citri]	gi|662195753	XP_008470879.1	29 kDa	0.52	34	52	37	87	41	32	37	52.5	36.6667	0.698413	-0.517848
308	60S ribosomal protein L12 isoform X1 [Diaphorina citri]	gi|662209701 (+3)	XP_008478463.1	18 kDa	0.52	23	30	27	63	32	19	24	35.75	25	0.699301	-0.516015
324.1	ras-related protein Rab-10-like [Diaphorina citri]	gi|662199473	XP_008472901.1	23 kDa	0.52	6	16	10	15	7	8	10	11.75	8.33333	0.70922	-0.495695
347	glyoxalase domain-containing protein 4 [Diaphorina citri]	gi|662195983	XP_008471002.1	26 kDa	0.52	13	27	9	68	31	10	20	29.25	20.3333	0.695157	-0.52459
382	syntaxin-12-like isoform X1 [Diaphorina citri]	gi|662201960 (+2)	XP_008474253.1	30 kDa	0.52	3	5	5	9	7	2	3	5.5	4	0.727273	-0.459432
397.2	cytochrome c oxidase subunit 6A1, mitochondrial-like [Diaphorina citri]	gi|662199270	XP_008472794.1	12 kDa	0.52	13	19	15	27	11	14	14	18.5	13	0.702703	-0.509014
493.1	histone H2B-like [Diaphorina citri]	gi|662215412 (+6)	XP_008481587.1	14 kDa	0.52	17	30	21	33	17	18	18	25.25	17.6667	0.69967	-0.515254
698	venom dipeptidyl peptidase 4-like, partial [Diaphorina citri]	gi|662213155	XP_008480350.1	28 kDa	0.52	11	15	4	17	7	8	9	11.75	8	0.680851	-0.554589
812	bleomycin hydrolase [Diaphorina citri]	gi|662222083	XP_008485266.1	28 kDa	0.52	2	11	1	14	9	4	1	7	4.66667	0.666667	-0.584963
882.1	catalase-like [Diaphorina citri]	gi|662204501	XP_008475628.1	33 kDa	0.52	2	12	0	12	7	1	5	6.5	4.33333	0.666667	-0.584963
912	electron transfer flavoprotein subunit beta-like [Diaphorina citri]	gi|662216500	XP_008482184.1	11 kDa	0.52	7	13	9	20	11	6	9	12.25	8.66667	0.707483	-0.499233
937	succinate-semialdehyde dehydrogenase, mitochondrial-like [Diaphorina citri]	gi|662204026	XP_008475373.1	16 kDa	0.52	5	8	3	12	5	3	6	7	4.66667	0.666667	-0.584963
992	enoyl-CoA delta isomerase 1, mitochondrial-like [Diaphorina citri]	gi|662199779	XP_008473068.1	21 kDa	0.52	15	24	20	39	18	12	21	24.5	17	0.693878	-0.527247
1039	eukaryotic translation initiation factor 2 subunit 1-like [Diaphorina citri]	gi|662206577	XP_008476753.1	20 kDa	0.52	4	8	4	10	3	4	6	6.5	4.33333	0.666667	-0.584963
1059	40S ribosomal protein S4-like [Diaphorina citri]	gi|662199215	XP_008472763.1	10 kDa	0.52	7	14	8	16	8	7	8	11.25	7.66667	0.681481	-0.553254
1061	ATP synthase F0F1 subunit beta [Candidatus Liberibacter asiaticus]	gi|594436755	EXU77780.1	52 kDa	0.52	22	30	27	43	23	22	19	30.5	21.3333	0.699454	-0.5157
1175	xaa-Pro dipeptidase-like [Diaphorina citri]	gi|662219707	XP_008483950.1	63 kDa	0.52	0	3	0	6	2	0	2	2.25	1.33333	0.592593	-0.754888
1188	T-complex protein 1 subunit eta-like [Diaphorina citri]	gi|662212595	XP_008480042.1	42 kDa	0.52	0	10	0	16	7	1	5	6.5	4.33333	0.666667	-0.584963
1199	proteasome subunit beta type-7-like [Diaphorina citri]	gi|662190117	XP_008467807.1	29 kDa	0.52	6	8	2	12	4	4	6	7	4.66667	0.666667	-0.584963
285.2	superoxide dismutase [Mn], mitochondrial isoform X1 [Diaphorina citri]	gi|662192297	XP_008469001.1	25 kDa	0.53	24	34	25	53	30	22	19	34	23.6667	0.696078	-0.522678
290	staphylococcal nuclease domain-containing protein 1-like [Diaphorina citri]	gi|662206450	XP_008476687.1	56 kDa	0.53	13	26	2	51	27	4	17	23	16	0.695652	-0.523562
303	hydroxysteroid dehydrogenase-like protein 2 isoform X1 [Diaphorina citri]	gi|662208808 (+1)	XP_008477975.1	46 kDa	0.53	21	36	17	41	21	14	25	28.75	20	0.695652	-0.523562
322.2	histone H2A.V [Diaphorina citri]	gi|662187501	XP_008487247.1	13 kDa	0.53	15	17	10	19	11	11	10	15.25	10.6667	0.699454	-0.5157
322.3	histone H2A-like [Diaphorina citri]	gi|662194070 (+1)	XP_008469968.1	14 kDa	0.53	13	17	10	19	11	10	10	14.75	10.3333	0.700565	-0.513409
405	uncharacterized protein LOC103516011 [Diaphorina citri]	gi|662211033	XP_008479186.1	36 kDa	0.53	16	15	18	29	17	11	13	19.5	13.6667	0.700855	-0.512813
416.1	prolyl endopeptidase-like [Diaphorina citri]	gi|662208659	XP_008477891.1	74 kDa	0.53	0	8	0	24	12	0	5	8	5.66667	0.708333	-0.4975
430	cytochrome b-c1 complex subunit 8-like [Diaphorina citri]	gi|662215464 (+1)	XP_008481615.1	10 kDa	0.53	8	13	13	21	7	12	10	13.75	9.66667	0.70303	-0.508341
454	uncharacterized protein LOC103515246 [Diaphorina citri]	gi|662209579	XP_008478397.1	37 kDa	0.53	11	26	12	12	13	9	10	15.25	10.6667	0.699454	-0.5157
599	F-actin-capping protein subunit beta [Diaphorina citri]	gi|662211427	XP_008479400.1	31 kDa	0.53	4	9	4	11	9	2	4	7	5	0.714286	-0.485427
695	neural cell adhesion molecule 2-like [Diaphorina citri]	gi|662197130	XP_008471629.1	45 kDa	0.53	7	20	13	16	10	8	11	14	9.66667	0.690476	-0.534336
863	fumarate hydratase, mitochondrial-like [Diaphorina citri]	gi|662186873 (+1)	XP_008484301.1	51 kDa	0.53	6	11	7	13	8	5	6	9.25	6.33333	0.684685	-0.546488
918	putative mitochondrial inner membrane protein [Diaphorina citri]	gi|662212782	XP_008480144.1	18 kDa	0.53	7	17	8	7	6	9	5	9.75	6.66667	0.683761	-0.548437
1088	proteasome subunit alpha type-6-like [Diaphorina citri]	gi|662196233	XP_008471137.1	22 kDa	0.53	4	8	2	8	5	3	3	5.5	3.66667	0.666667	-0.584963
1130	acylamino-acid-releasing enzyme-like [Diaphorina citri]	gi|662214798	XP_008481247.1	46 kDa	0.53	7	11	3	18	11	1	8	9.75	6.66667	0.683761	-0.548437
1155	uncharacterized protein LOC103510077 [Diaphorina citri]	gi|662199535	XP_008472934.1	32 kDa	0.53	7	7	4	8	5	4	5	6.5	4.66667	0.717949	-0.478047
1171	putative nuclease HARBI1 [Diaphorina citri]	gi|662200221	XP_008473309.1	63 kDa	0.53	0	1	1	5	2	1	0	1.75	1	0.571429	-0.807355
1230	uncharacterized protein LOC103509487 [Diaphorina citri]	gi|662198425	XP_008472333.1	95 kDa	0.53	2	3	1	1	2	0	1	1.75	1	0.571429	-0.807355
1258.1	alanine--tRNA ligase, cytoplasmic-like [Diaphorina citri]	gi|662214389	XP_008481025.1	45 kDa	0.53	0	3	0	4	3	0	0	1.75	1	0.571429	-0.807355
1441	leukotriene A-4 hydrolase-like [Diaphorina citri]	gi|662210932	XP_008479130.1	46 kDa	0.53	0	3	0	4	3	0	0	1.75	1	0.571429	-0.807355
679	hrp65 protein-like [Diaphorina citri]	gi|662200662	XP_008473553.1	46 kDa	0.54	3	6	8	3	10	0	0	5	3.33333	0.666667	-0.584963
756	actin-binding LIM protein 1 [Diaphorina citri]	gi|662203593	XP_008475141.1	68 kDa	0.54	4	4	5	5	5	1	3	4.5	3	0.666667	-0.584963
800.1	NADH dehydrogenase [ubiquinone] 1 alpha subcomplex subunit 13-like [Diaphorina citri]	gi|662185270	XP_008476215.1	18 kDa	0.54	7	13	6	7	5	5	7	8.25	5.66667	0.686869	-0.541894
1068	uncharacterized protein LOC103514211 [Diaphorina citri]	gi|662207581	XP_008477298.1	17 kDa	0.54	6	8	8	11	6	6	5	8.25	5.66667	0.686869	-0.541894
1148	NADH dehydrogenase [ubiquinone] 1 alpha subcomplex subunit 6 [Diaphorina citri]	gi|662183973	XP_008469368.1	14 kDa	0.54	3	3	2	10	1	3	5	4.5	3	0.666667	-0.584963
1289	probable small nuclear ribonucleoprotein E [Diaphorina citri]	gi|662204427 (+1)	XP_008475592.1	11 kDa	0.54	3	4	4	7	4	2	3	4.5	3	0.666667	-0.584963
1606	catalase-like, partial [Diaphorina citri]	gi|662224965	XP_008486853.1	8 kDa	0.54	4	6	0	10	5	0	5	5	3.33333	0.666667	-0.584963
390.1	laminin subunit alpha-like [Diaphorina citri]	gi|662211357	XP_008479362.1	90 kDa	0.55	2	10	2	2	3	3	2	4	2.66667	0.666667	-0.584963
429	zinc finger RNA-binding protein [Diaphorina citri]	gi|662211442	XP_008479408.1	124 kDa	0.55	7	12	3	7	12	0	3	7.25	5	0.689655	-0.536053
737	putative S5e ribosomal protein [Diaphorina citri]	gi|110671422 (+2)	ABG81962.1	24 kDa	0.55	7	12	8	19	10	6	8	11.5	8	0.695652	-0.523562
1095	uncharacterized protein LOC103509491 [Diaphorina citri]	gi|662198433	XP_008472337.1	33 kDa	0.55	2	1	1	1	2	0	0	1.25	0.666667	0.533333	-0.906891
1133	cGMP-dependent protein kinase, isozyme 2 forms cD4/T1/T3A/T3B [Diaphorina citri]	gi|662195329	XP_008470650.1	56 kDa	0.55	1	3	0	1	1	0	1	1.25	0.666667	0.533333	-0.906891
1416	26S proteasome non-ATPase regulatory subunit 1-like, partial [Diaphorina citri]	gi|662209122	XP_008478148.1	26 kDa	0.55	1	0	0	4	2	0	0	1.25	0.666667	0.533333	-0.906891
1522	probable cytosolic oligopeptidase A, partial [Diaphorina citri]	gi|662222137	XP_008485294.1	23 kDa	0.55	1	4	0	0	1	0	1	1.25	0.666667	0.533333	-0.906891
492.1	charged multivesicular body protein 2a-like isoform X1 [Diaphorina citri]	gi|662215172 (+1)	XP_008481454.1	27 kDa	0.56	4	7	1	15	9	2	3	6.75	4.66667	0.691358	-0.532495
513.2	soluble calcium-activated nucleotidase 1-like [Diaphorina citri]	gi|662198556	XP_008472404.1	33 kDa	0.56	4	4	3	4	2	3	3	3.75	2.66667	0.711111	-0.491853
581.1	hypothetical protein, partial [Wolbachia endosymbiont of Diaphorina citri]	gi|516101487	WP_017532067.1	32 kDa	0.56	0	2	0	1	0	2	0	0.75	0.666667	0.888889	-0.169925
637.1	tropomyosin-like [Diaphorina citri]	gi|662225108	XP_008486934.1	50 kDa	0.56	3	1	1	2	3	0	1	1.75	1.33333	0.761905	-0.392317
731	heterogeneous nuclear ribonucleoprotein M-like isoform X1 [Diaphorina citri]	gi|662185483 (+1)	XP_008477330.1	47 kDa	0.56	2	5	2	4	5	1	1	3.25	2.33333	0.717949	-0.478047
742	importin subunit beta-1-like [Diaphorina citri]	gi|662207315	XP_008477155.1	72 kDa	0.56	0	7	0	6	3	0	4	3.25	2.33333	0.717949	-0.478047
822.1	uncharacterized protein LOC103525035 [Diaphorina citri]	gi|662189191	XP_008488304.1	49 kDa	0.56	5	6	5	11	6	4	4	6.75	4.66667	0.691358	-0.532495
843.1	delta(3,5)-Delta(2,4)-dienoyl-CoA isomerase, mitochondrial-like [Diaphorina citri]	gi|662224884	XP_008486808.1	33 kDa	0.56	1	7	1	2	2	1	3	2.75	2	0.727273	-0.459432
846	cystathionine gamma-lyase isoform X1 [Diaphorina citri]	gi|662188373 (+2)	XP_008487857.1	43 kDa	0.56	1	4	1	13	4	4	2	4.75	3.33333	0.701754	-0.510962
859.2	adenylate kinase isoenzyme 1-like, partial [Diaphorina citri]	gi|662219737	XP_008483967.1	11 kDa	0.56	0	0	0	3	2	0	0	0.75	0.666667	0.888889	-0.169925
886	zinc finger protein 808-like [Diaphorina citri]	gi|662216552	XP_008482214.1	51 kDa	0.56	3	4	2	6	6	1	1	3.75	2.66667	0.711111	-0.491853
895	protein LSM14 homolog A-like [Diaphorina citri]	gi|662208531	XP_008477819.1	43 kDa	0.56	3	5	3	4	5	0	3	3.75	2.66667	0.711111	-0.491853
982	G protein alpha q subunit-like [Diaphorina citri]	gi|662212128	XP_008479779.1	33 kDa	0.56	1	10	3	1	3	3	2	3.75	2.66667	0.711111	-0.491853
1038	valine--tRNA ligase-like [Diaphorina citri]	gi|662184593	XP_008472668.1	156 kDa	0.56	1	3	0	1	2	0	1	1.25	1	0.8	-0.321928
1098	putative malate dehydrogenase 1B [Diaphorina citri]	gi|662198083	XP_008472149.1	19 kDa	0.56	2	2	0	9	2	2	3	3.25	2.33333	0.717949	-0.478047
1146	leukotriene A-4 hydrolase-like, partial [Diaphorina citri]	gi|662211452	XP_008479413.1	58 kDa	0.56	0	3	0	12	5	0	3	3.75	2.66667	0.711111	-0.491853
1203	asparagine--tRNA ligase, cytoplasmic-like [Diaphorina citri]	gi|662183055	XP_008468818.1	53 kDa	0.56	0	5	1	7	4	0	3	3.25	2.33333	0.717949	-0.478047
1217	hsp90 co-chaperone Cdc37 isoform X1 [Diaphorina citri]	gi|662187713 (+1)	XP_008487498.1	43 kDa	0.56	0	1	0	4	3	0	0	1.25	1	0.8	-0.321928
1227	probable RISC-loading complex subunit BRAFLDRAFT_242885 [Diaphorina citri]	gi|662190360	XP_008467942.1	32 kDa	0.56	0	3	1	3	3	0	1	1.75	1.33333	0.761905	-0.392317
1233.1	regulator of microtubule dynamics protein 2-like [Diaphorina citri]	gi|662197485	XP_008471824.1	31 kDa	0.56	0	0	0	3	0	2	0	0.75	0.666667	0.888889	-0.169925
1274	dynamin-like 120 kDa protein, mitochondrial [Diaphorina citri]	gi|662219163	XP_008483647.1	37 kDa	0.56	2	5	2	4	2	2	3	3.25	2.33333	0.717949	-0.478047
1286	ubiquitin carboxyl-terminal hydrolase 14-like [Diaphorina citri]	gi|662203687	XP_008475189.1	64 kDa	0.56	1	1	0	1	2	0	0	0.75	0.666667	0.888889	-0.169925
1324	TATA-binding protein-associated factor 2N-like [Diaphorina citri]	gi|662206994	XP_008476978.1	50 kDa	0.56	0	1	0	2	2	0	0	0.75	0.666667	0.888889	-0.169925
1332	26S proteasome complex subunit DSS1 [Diaphorina citri]	gi|662209435	XP_008478319.1	10 kDa	0.56	1	0	2	4	2	0	2	1.75	1.33333	0.761905	-0.392317
1333	aminoacyl tRNA synthase complex-interacting multifunctional protein 1-like [Diaphorina citri]	gi|662215534	XP_008481655.1	24 kDa	0.56	0	2	1	6	2	0	3	2.25	1.66667	0.740741	-0.432959
1336	ribonuclease UK114, partial [Diaphorina citri]	gi|662215466	XP_008481616.1	17 kDa	0.56	1	0	0	4	3	0	0	1.25	1	0.8	-0.321928
1387	pro-resilin-like [Diaphorina citri]	gi|662218078	XP_008483050.1	14 kDa	0.56	0	0	0	3	0	2	0	0.75	0.666667	0.888889	-0.169925
1399	peroxisomal carnitine O-octanoyltransferase-like [Diaphorina citri]	gi|662198478	XP_008472361.1	80 kDa	0.56	0	1	0	2	1	0	1	0.75	0.666667	0.888889	-0.169925
1405	aarF domain-containing protein kinase 4-like [Diaphorina citri]	gi|662185212	XP_008475904.1	64 kDa	0.56	2	1	2	0	0	1	2	1.25	1	0.8	-0.321928
1417	28S ribosomal protein S31, mitochondrial [Diaphorina citri]	gi|662208023	XP_008477541.1	27 kDa	0.56	0	3	0	0	1	0	1	0.75	0.666667	0.888889	-0.169925
1423	beta-parvin isoform X1 [Diaphorina citri]	gi|662189442 (+1)	XP_008467449.1	40 kDa	0.56	0	0	1	2	1	0	1	0.75	0.666667	0.888889	-0.169925
1430	rRNA 2'-O-methyltransferase fibrillarin [Diaphorina citri]	gi|662216029	XP_008481927.1	35 kDa	0.56	1	1	1	0	0	0	2	0.75	0.666667	0.888889	-0.169925
1486	proteasome subunit alpha type-4-like [Diaphorina citri]	gi|662186027	XP_008480068.1	9 kDa	0.56	0	0	0	5	2	0	1	1.25	1	0.8	-0.321928
1540	50S ribosomal protein L9 [Wolbachia endosymbiont of Diaphorina citri]	gi|516101244	WP_017531824.1	20 kDa	0.56	2	2	0	1	2	0	1	1.25	1	0.8	-0.321928
813.1	coatomer subunit beta-like [Diaphorina citri]	gi|662200542	XP_008473484.1	87 kDa	0.57	0	2	0	1	1	0	0	0.75	0.333333	0.444444	-1.16993
820	dual specificity protein kinase shkD-like [Diaphorina citri]	gi|662207517	XP_008477263.1	27 kDa	0.57	2	6	3	12	7	3	2	5.75	4	0.695652	-0.523562
1119	deoxynucleoside triphosphate triphosphohydrolase SAMHD1 [Diaphorina citri]	gi|662185180 (+1)	XP_008475757.1	30 kDa	0.57	0	0	1	2	0	0	1	0.75	0.333333	0.444444	-1.16993
1256	uncharacterized protein LOC103506667 [Diaphorina citri]	gi|662192815	XP_008469281.1	20 kDa	0.57	2	3	4	3	2	1	3	3	2	0.666667	-0.584963
1376	exportin-7-like [Diaphorina citri]	gi|662197762	XP_008471976.1	95 kDa	0.57	1	2	0	0	0	0	1	0.75	0.333333	0.444444	-1.16993
1385.1	spermine oxidase-like, partial [Diaphorina citri]	gi|662208393	XP_008477745.1	64 kDa	0.57	0	0	0	3	0	1	0	0.75	0.333333	0.444444	-1.16993
1445	equilibrative nucleoside transporter 1 [Diaphorina citri]	gi|662206725	XP_008476833.1	52 kDa	0.57	0	3	0	0	1	0	0	0.75	0.333333	0.444444	-1.16993
1463	coiled-coil domain-containing protein 43 [Diaphorina citri]	gi|662190113	XP_008467805.1	24 kDa	0.57	0	1	0	2	1	0	0	0.75	0.333333	0.444444	-1.16993
1487	laminin subunit alpha-like [Diaphorina citri]	gi|662211355	XP_008479361.1	51 kDa	0.57	0	3	0	0	1	0	0	0.75	0.333333	0.444444	-1.16993
1548	serine/threonine-protein phosphatase PP1-alpha catalytic subunit, partial [Diaphorina citri]	gi|662198392	XP_008472317.1	27 kDa	0.57	0	2	0	1	1	0	0	0.75	0.333333	0.444444	-1.16993
1565	N-acetylneuraminate lyase B-like [Diaphorina citri]	gi|662213828	XP_008480719.1	20 kDa	0.57	0	1	0	2	1	0	0	0.75	0.333333	0.444444	-1.16993
1585	failed axon connections [Diaphorina citri]	gi|662189461	XP_008467459.1	21 kDa	0.57	0	0	0	1	1	0	0	0.25	0.333333	1.33333	0.415037
1604	transcription elongation regulator 1-like [Diaphorina citri]	gi|662199635	XP_008472989.1	44 kDa	0.57	0	0	0	1	1	0	0	0.25	0.333333	1.33333	0.415037
991	programmed cell death protein 10 [Diaphorina citri]	gi|662186063	XP_008480261.1	24 kDa	0.59	0	3	2	5	4	0	1	2.5	1.66667	0.666667	-0.584963
1331	pentatricopeptide repeat-containing protein At1g05670, mitochondrial-like [Diaphorina citri]	gi|662201228	XP_008473861.1	46 kDa	0.59	1	4	2	3	2	1	2	2.5	1.66667	0.666667	-0.584963
1349	serine/arginine-rich splicing factor 1A [Diaphorina citri]	gi|662185272	XP_008476225.1	27 kDa	0.59	2	2	1	5	4	1	0	2.5	1.66667	0.666667	-0.584963
941	uncharacterized protein LOC103517076 [Diaphorina citri]	gi|662213083	XP_008480309.1	53 kDa	0.6	1	5	0	2	1	2	1	2	1.33333	0.666667	-0.584963
1351	NADH dehydrogenase [ubiquinone] 1 beta subcomplex subunit 3 [Diaphorina citri]	gi|662213609 (+1)	XP_008480599.1	12 kDa	0.6	0	2	2	4	2	2	0	2	1.33333	0.666667	-0.584963
1172	flocculation protein FLO11-like, partial [Diaphorina citri]	gi|662221063	XP_008484703.1	66 kDa	0.62	0	1	2	3	2	1	0	1.5	1	0.666667	-0.584963
1177	enoyl-CoA hydratase domain-containing protein 2, mitochondrial-like [Diaphorina citri]	gi|662205239	XP_008476024.1	37 kDa	0.62	0	4	2	0	2	1	0	1.5	1	0.666667	-0.584963
1180	uncharacterized protein F02A9.4b-like [Diaphorina citri]	gi|662220688	XP_008484493.1	21 kDa	0.62	0	2	1	3	2	1	0	1.5	1	0.666667	-0.584963
1288	cAMP-dependent protein kinase type I regulatory subunit [Diaphorina citri]	gi|662210510	XP_008478898.1	42 kDa	0.66	0	0	0	1	0	0	0	0.25	0	0	#NUM!
1328.1	protein mesh-like [Diaphorina citri]	gi|662218053	XP_008483037.1	18 kDa	0.66	0	4	0	0	0	1	1	1	0.666667	0.666667	-0.584963
1397	5-methyltetrahydropteroyltriglutamate--homocysteine S-methyltransferase [Candidatus Carsonella ruddii DC]	gi|527135664 (+1)	AGS06515.1	82 kDa	0.66	0	0	0	1	0	0	0	0.25	0	0	#NUM!
1442	28S ribosomal protein S23, mitochondrial-like isoform X1 [Diaphorina citri]	gi|662194632 (+2)	XP_008470272.1	20 kDa	0.66	2	1	0	1	0	1	1	1	0.666667	0.666667	-0.584963
1458	acyl carrier protein, PedN-like protein [Candidatus Profftella armatura]	gi|527122308 (+2)	AGS06833.1	9 kDa	0.66	0	0	1	3	1	1	0	1	0.666667	0.666667	-0.584963
1491	uncharacterized protein LOC103524223 [Diaphorina citri]	gi|662187632	XP_008487454.1	31 kDa	0.66	0	0	0	1	0	0	0	0.25	0	0	#NUM!
1539	alanine--tRNA ligase, cytoplasmic-like [Diaphorina citri]	gi|662213433	XP_008480503.1	73 kDa	0.66	0	0	0	1	0	0	0	0.25	0	0	#NUM!
1556	wiskott-Aldrich syndrome protein family member 3 [Diaphorina citri]	gi|662220650	XP_008484472.1	55 kDa	0.66	0	1	0	0	0	0	0	0.25	0	0	#NUM!
1569	uncharacterized protein LOC103512374 [Diaphorina citri]	gi|662203993 (+2)	XP_008475357.1	13 kDa	0.66	0	2	2	0	0	2	0	1	0.666667	0.666667	-0.584963
1605	laminin-like protein epi-1 [Diaphorina citri]	gi|662211361	XP_008479364.1	16 kDa	0.66	0	4	0	0	1	0	1	1	0.666667	0.666667	-0.584963
1344	serine/threonine-protein phosphatase 4 regulatory subunit 2 [Diaphorina citri]	gi|662187377	XP_008486751.1	70 kDa	0.72	0	1	0	1	0	0	1	0.5	0.333333	0.666667	-0.584963
1372.1	synaptosomal-associated protein 29-like [Diaphorina citri]	gi|662205359	XP_008476089.1	16 kDa	0.72	0	1	0	1	0	0	1	0.5	0.333333	0.666667	-0.584963
1401	GMP synthase [glutamine-hydrolyzing] [Diaphorina citri]	gi|662187671	XP_008487475.1	50 kDa	0.72	0	0	0	2	1	0	0	0.5	0.333333	0.666667	-0.584963
1473	uncharacterized protein LOC103513847 isoform X1 [Diaphorina citri]	gi|662206880 (+3)	XP_008476916.1	31 kDa	0.72	1	0	0	1	0	1	0	0.5	0.333333	0.666667	-0.584963
1497	Y-box factor homolog [Diaphorina citri]	gi|662201361 (+1)	XP_008473930.1	31 kDa	0.72	0	0	0	2	1	0	0	0.5	0.333333	0.666667	-0.584963
1385.2	probable polyamine oxidase 5 [Diaphorina citri]	gi|662208391	XP_008477743.1	31 kDa	1	0	0	0	0	0	0	0	0	0	#DIV/0!	#DIV/0!
4.1	allergen Cr-PI-like [Diaphorina citri]	gi|662208685	XP_008477906.1	131 kDa	< 0.00010	86	196	166	160	88	101	6	152	65	0.427632	-1.22556
4.2	putative mediator of RNA polymerase II transcription subunit 15, partial [Diaphorina citri]	gi|662208687	XP_008477907.1	11 kDa	< 0.00010	15	36	28	32	11	14	0	27.75	8.33333	0.3003	-1.73552
7	maltase A1-like [Diaphorina citri]	gi|662184055	XP_008469813.1	93 kDa	< 0.00010	277	372	250	445	191	155	184	336	176.667	0.525794	-0.927431
11	LOW QUALITY PROTEIN: apolipophorins-like [Diaphorina citri]	gi|662190099	XP_008467797.1	342 kDa	< 0.00010	44	252	32	500	83	167	32	207	94	0.454106	-1.1389
15	probable aconitate hydratase, mitochondrial [Diaphorina citri]	gi|662199757	XP_008473057.1	86 kDa	< 0.00010	164	253	157	356	140	107	138	232.5	128.333	0.551971	-0.857335
18	LOW QUALITY PROTEIN: spectrin beta chain, non-erythrocytic 1-like [Diaphorina citri]	gi|662184817	XP_008473865.1	437 kDa	< 0.00010	44	199	43	55	56	13	52	85.25	40.3333	0.473118	-1.07973
28.1	phosphoglycerate kinase isoform X1 [Diaphorina citri]	gi|662201250	XP_008473873.1	45 kDa	< 0.00010	69	111	77	216	140	84	117	118.25	113.667	0.96124	-0.0570309
41	chaperonin GroEL [Candidatus Profftella armatura]	gi|527122476 (+4)	AGS07001.1	59 kDa	< 0.00010	30	52	33	284	12	49	34	99.75	31.6667	0.31746	-1.65535
47	basement membrane-specific heparan sulfate proteoglycan core protein-like [Diaphorina citri]	gi|662198350	XP_008472295.1	347 kDa	< 0.00010	42	258	47	38	9	5	12	96.25	8.66667	0.0900433	-3.47324
53.1	maltase 2-like, partial [Diaphorina citri]	gi|662200389	XP_008473401.1	75 kDa	< 0.00010	88	84	79	134	89	96	93	96.25	92.6667	0.962771	-0.0547361
82.1	putative ubiquitin/ribosomal protein S27Ae fusion protein [Diaphorina citri]	gi|110671414 (+1)	ABG81958.1	18 kDa	< 0.00010	29	44	19	87	82	28	49	44.75	53	1.18436	0.244105
113	serine/threonine-protein kinase par-1-like [Diaphorina citri]	gi|662183391	XP_008485788.1	159 kDa	< 0.00010	8	23	8	32	49	3	27	17.75	26.3333	1.48357	0.569071
132.1	apyrase-like, partial [Diaphorina citri]	gi|662185429	XP_008477058.1	47 kDa	< 0.00010	56	71	37	84	28	18	26	62	24	0.387097	-1.36923
174	membrane protein [Wolbachia endosymbiont of Diaphorina citri]	gi|516101614	WP_017532194.1	74 kDa	< 0.00010	28	58	32	60	22	7	6	44.5	11.6667	0.262172	-1.93141
196.1	delta-1-pyrroline-5-carboxylate synthase-like [Diaphorina citri]	gi|662203069	XP_008474853.1	71 kDa	< 0.00010	27	35	19	77	10	16	5	39.5	10.3333	0.261603	-1.93455
197	calcium-transporting ATPase sarcoplasmic/endoplasmic reticulum type-like [Diaphorina citri]	gi|662207909	XP_008477479.1	118 kDa	< 0.00010	21	78	18	30	8	5	11	36.75	8	0.217687	-2.19967
218	very long-chain specific acyl-CoA dehydrogenase, mitochondrial [Diaphorina citri]	gi|662202858	XP_008474742.1	76 kDa	< 0.00010	49	66	39	71	22	22	22	56.25	22	0.391111	-1.35435
244	MAP7 domain-containing protein 1 [Diaphorina citri]	gi|662207290	XP_008477143.1	97 kDa	< 0.00010	9	13	10	22	31	12	22	13.5	21.6667	1.60494	0.682518
247	putative leucine-rich repeat-containing protein DDB_G0290503, partial [Diaphorina citri]	gi|662223080	XP_008485818.1	85 kDa	< 0.00010	16	22	18	43	44	17	34	24.75	31.6667	1.27946	0.355536
254.1	molecular chaperone DnaK [Candidatus Carsonella ruddii DC]	gi|527135717 (+1)	AGS06568.1	66 kDa	< 0.00010	12	18	12	97	14	15	8	34.75	12.3333	0.354916	-1.49445
268.1	probable cytochrome P450 6a14 [Diaphorina citri]	gi|662215624	XP_008481704.1	51 kDa	< 0.00010	30	66	35	45	14	15	14	44	14.3333	0.325758	-1.61813
283	neurofilament heavy polypeptide-like, partial [Diaphorina citri]	gi|662211962	XP_008479689.1	44 kDa	< 0.00010	27	31	27	73	61	32	41	39.5	44.6667	1.1308	0.177346
284.1	esterase FE4-like isoform X1 [Diaphorina citri]	gi|662191892	XP_008468779.1	62 kDa	< 0.00010	20	33	16	38	11	6	8	26.75	8.33333	0.311526	-1.68257
286.1	gamma-glutamyl hydrolase A-like [Diaphorina citri]	gi|662200678	XP_008473562.1	53 kDa	< 0.00010	13	16	13	26	39	24	39	17	34	2	1
305	molecular chaperone DnaK [Candidatus Profftella armatura]	gi|527122389 (+3)	AGS06914.1	70 kDa	< 0.00010	7	9	5	72	0	7	2	23.25	3	0.129032	-2.9542
317.1	molecular chaperone DnaK [Candidatus Liberibacter asiaticus str. psy62]	gi|254547845 (+5)	ACT57110.2	70 kDa	< 0.00010	10	14	8	24	20	32	8	14	20	1.42857	0.514573
323.1	V-type proton ATPase 116 kDa subunit a isoform 1-like [Diaphorina citri]	gi|662205253	XP_008476031.1	45 kDa	< 0.00010	17	52	17	19	2	5	6	26.25	4.33333	0.165079	-2.59877
328.1	LOW QUALITY PROTEIN: transferrin-like [Diaphorina citri]	gi|662195076	XP_008470513.1	81 kDa	< 0.00010	13	31	11	77	10	14	5	33	9.66667	0.292929	-1.77138
341	multidrug resistance-associated protein 1-like, partial [Diaphorina citri]	gi|662198330	XP_008472284.1	91 kDa	< 0.00010	14	88	9	7	0	0	2	29.5	0.666667	0.0225989	-5.46761
346	polynucleotide phosphorylase [Wolbachia endosymbiont of Diaphorina citri]	gi|516101360	WP_017531940.1	84 kDa	< 0.00010	17	28	14	31	8	1	2	22.5	3.66667	0.162963	-2.61738
418	uncharacterized protein LOC103506538 [Diaphorina citri]	gi|662192580	XP_008469154.1	24 kDa	< 0.00010	7	17	8	31	32	19	24	15.75	25	1.5873	0.666576
459	elongation factor Tu [Candidatus Profftella armatura]	gi|527122188 (+5)	AGS06713.1	43 kDa	< 0.00010	7	5	2	44	1	2	0	14.5	1	0.0689655	-3.85798
468	xanthine dehydrogenase-like, partial [Diaphorina citri]	gi|662221339	XP_008484857.1	65 kDa	< 0.00010	14	19	1	29	3	1	5	15.75	3	0.190476	-2.39232
528	chaperonin GroEL [Candidatus Liberibacter asiaticus str. psy62]	gi|254040526 (+6)	ACT57322.1	59 kDa	< 0.00010	0	0	0	0	32	67	1	0	33.3333	#DIV/0!	#DIV/0!
548	multidrug resistance-associated protein 1-like [Diaphorina citri]	gi|662190888	XP_008468231.1	56 kDa	< 0.00010	15	52	9	10	0	1	5	21.5	2	0.0930233	-3.42626
567	plasma membrane calcium-transporting ATPase 2-like [Diaphorina citri]	gi|662193882	XP_008469866.1	104 kDa	< 0.00010	12	54	8	4	2	0	3	19.5	1.66667	0.0854701	-3.54844
579	UDP-glucuronosyltransferase-like [Diaphorina citri]	gi|662184497	XP_008472133.1	43 kDa	< 0.00010	8	31	7	11	0	3	3	14.25	2	0.140351	-2.83289
629.1	V-type proton ATPase 116 kDa subunit a isoform 1-like, partial [Diaphorina citri]	gi|662205529	XP_008476181.1	124 kDa	< 0.00010	14	44	12	14	5	6	4	21	5	0.238095	-2.07039
662	probable multidrug resistance-associated protein lethal(2)03659 [Diaphorina citri]	gi|662200590	XP_008473512.1	150 kDa	< 0.00010	1	34	3	0	0	0	0	9.5	0	0	#NUM!
723	very low-density lipoprotein receptor-like [Diaphorina citri]	gi|662215069	XP_008481396.1	52 kDa	< 0.00010	7	57	4	0	0	0	0	17	0	0	#NUM!
757	dolichyl-diphosphooligosaccharide--protein glycosyltransferase subunit 1-like [Diaphorina citri]	gi|662218691	XP_008483385.1	55 kDa	< 0.00010	4	38	7	9	1	7	0	14.5	2.66667	0.183908	-2.44294
768.1	LOW QUALITY PROTEIN: uncharacterized protein LOC103507720 [Diaphorina citri]	gi|662194948	XP_008470443.1	69 kDa	< 0.00010	4	16	1	3	0	0	0	6	0	0	#NUM!
845	alkyl hydroperoxide reductase [Candidatus Profftella armatura]	gi|527122396 (+3)	AGS06921.1	21 kDa	< 0.00010	1	1	2	28	0	0	0	8	0	0	#NUM!
854.1	facilitated trehalose transporter Tret1-like [Diaphorina citri]	gi|662223811	XP_008486214.1	37 kDa	< 0.00010	6	12	4	4	0	0	0	6.5	0	0	#NUM!
873	outer membrane protein [Candidatus Liberibacter asiaticus str. psy62]	gi|254039991 (+5)	ACT56787.1	37 kDa	< 0.00010	0	0	0	1	15	35	0	0.25	16.6667	66.6667	6.05889
903	uncharacterized protein LOC103517317 [Diaphorina citri]	gi|662213548 (+1)	XP_008480567.1	23 kDa	< 0.00010	0	12	1	36	0	3	0	12.25	1	0.0816327	-3.61471
1009	uncharacterized protein LOC103520877, partial [Diaphorina citri]	gi|662220154	XP_008484196.1	13 kDa	< 0.00010	5	17	10	6	1	0	0	9.5	0.333333	0.0350877	-4.83289
1037	cytochrome P450 6a2-like [Diaphorina citri]	gi|662203835	XP_008475271.1	58 kDa	< 0.00010	20	28	12	20	5	4	6	20	5	0.25	-2
1064	neurofilament heavy polypeptide-like [Diaphorina citri]	gi|662207673	XP_008477350.1	41 kDa	< 0.00010	0	0	0	0	2	13	0	0	5	#DIV/0!	#DIV/0!
1140	flagellin domain-containing protein [Candidatus Liberibacter asiaticus str. psy62]	gi|254040208 (+5)	ACT57004.1	48 kDa	< 0.00010	0	0	0	0	9	14	0	0	7.66667	#DIV/0!	#DIV/0!
1144	outer membrane protein [Candidatus Liberibacter asiaticus str. psy62]	gi|254040275 (+6)	ACT57071.1	22 kDa	< 0.00010	0	0	0	0	22	37	0	0	19.6667	#DIV/0!	#DIV/0!
1223	50S ribosomal subunit protein L12 [Candidatus Liberibacter asiaticus]	gi|157704383 (+50)	ABV68882.1	13 kDa	< 0.00010	0	0	0	0	9	31	0	0	13.3333	#DIV/0!	#DIV/0!
1229	uncharacterized protein LOC103518014 [Diaphorina citri]	gi|662214874	XP_008481287.1	28 kDa	< 0.00010	0	1	0	0	1	15	0	0.25	5.33333	21.3333	4.41504
1314	NADPH--cytochrome P450 reductase-like [Diaphorina citri]	gi|662201069	XP_008473773.1	24 kDa	< 0.00010	6	14	2	3	0	0	0	6.25	0	0	#NUM!
1329	acyl carrier protein [Candidatus Liberibacter asiaticus str. psy62]	gi|254040211 (+6)	ACT57007.1	10 kDa	< 0.00010	0	0	0	0	7	24	0	0	10.3333	#DIV/0!	#DIV/0!
1386	heat shock protein [Candidatus Liberibacter asiaticus str. psy62]	gi|254547838 (+6)	ACT57175.2	25 kDa	< 0.00010	0	0	0	0	2	11	0	0	4.33333	#DIV/0!	#DIV/0!
1435	hypothetical protein CLIBASIA_01530 [Candidatus Liberibacter asiaticus str. psy62]	gi|254040098 (+6)	ACT56894.1	24 kDa	< 0.00010	0	0	0	0	1	10	0	0	3.66667	#DIV/0!	#DIV/0!
1521	co-chaperonin GroES [Candidatus Liberibacter asiaticus str. psy62]	gi|254040525 (+6)	ACT57321.1	12 kDa	< 0.00010	0	0	0	0	2	8	0	0	3.33333	#DIV/0!	#DIV/0!
