# Supplementary material for: Combining 'omics and microscopy to visualize interactions between the Asian citrus psyllid vector and the Huanglongbing pathogen Candidatus Liberibacter asiaticus in the insect gut
Source: PLoS One. 2017 Jun 20;12(6):e0179531. doi: 10.1371/journal.pone.0179531 (PMC5478155; doi:10.1371/journal.pone.0179531)
Supplement: S4 Table — Transcripts were considered differentially expressed using a log2 fold change cut-off of 0.5 and a false discovery rate (FDR) of < 0.01. A negative binomial Wald test was used with the FDR threshold of 0.01 and a Benjamini-Hochberg adjusted p-value threshold of 0.05. An exact test for differential expression for negative binomially distributed counts was implemented in with the same FDR threshold and fold change cut-off. Details on the software tools for the analysis are described and referenced in the Methods section. (XLSX) [file pone.0179531.s006.xlsx]

## Sheet: Table S3 Differential RNAseq
ACP Gut Transcriptome: Differentially Expressed Transcripts
Transcripts below the 0.5 log2 fold change cutoff
mRNA accession	mRNA GI	Protein accession	Protein GI	Annotation	Fasta header	mean of normalized counts for all samples	log2FoldChange	lfc standard error	Wald statistic	pvalue	padj
XM_008484227.1	662216976	XP_008482449.1	662216977	uncharacterized protein LOC103519143 [Diaphorina citri]	gi|662216976|ref|XM_008484227.1|	302.933	4.40529	0.19962	22.0683	6.37219e-108	3.13894e-104
XM_008487605.1	662223096	XP_008485827.1	662223097	peptidyl-prolyl cis-trans isomerase 5 isoform X2 [Diaphorina citri]	gi|662223096|ref|XM_008487605.1|	43.6705	4.20731	0.343264	12.2568	1.5457e-34	8.158e-32
XM_008486468.1	662221038	XP_008484690.1	662221039	uncharacterized protein PF11_0213-like, partial [Diaphorina citri]	gi|662221038|ref|XM_008486468.1|	48.1091	3.77151	0.331262	11.3853	4.9508e-30	1.97738e-27
XM_008481223.1	662211509	XP_008479445.1	662211510	28S ribosomal protein S9, mitochondrial-like isoform X2 [Diaphorina citri]	gi|662211509|ref|XM_008481223.1|	98.0761	3.71846	0.228734	16.2567	2.00186e-59	3.69794e-56
XM_008473650.1	662197574	XP_008471872.1	662197575	protein eyes shut-like [Diaphorina citri]	gi|662197574|ref|XM_008473650.1|	32.7837	3.49659	0.329931	10.5979	3.04654e-26	8.65804e-24
XM_008482990.1	662214734	XP_008481212.1	662214735	probable maleylacetoacetate isomerase 2 isoform X3 [Diaphorina citri]	gi|662214734|ref|XM_008482990.1|	34.4437	3.09997	0.346968	8.93445	4.09201e-19	6.64524e-17
XM_008469966.1	662190810	XP_008468188.1	662190811	putative cysteine proteinase CG12163 isoform X1 [Diaphorina citri]	gi|662190810|ref|XM_008469966.1|	142.755	3.05301	0.388921	7.84994	4.16223e-15	4.24203e-13
XM_008483887.1	662216358	XP_008482109.1	662216359	circadian clock-controlled protein-like, partial [Diaphorina citri]	gi|662216358|ref|XM_008483887.1|	22.908	2.98961	0.373773	7.99845	1.25993e-15	1.3792e-13
XM_008479988.1	662185656	XP_008478210.1	662185657	uncharacterized protein LOC103515066 [Diaphorina citri]	gi|662185656|ref|XM_008479988.1|	66.1239	2.97451	0.266015	11.1817	5.01066e-29	1.80604e-26
XM_008474748.1	662199599	XP_008472970.1	662199600	circadian clock-controlled protein-like [Diaphorina citri]	gi|662199599|ref|XM_008474748.1|	69.6958	2.94403	0.320215	9.19391	3.78807e-20	6.74459e-18
XM_008474573.1	662199271	XP_008472795.1	662199272	cytochrome c oxidase subunit 6A1, mitochondrial-like isoform X1 [Diaphorina citri]	gi|662199271|ref|XM_008474573.1|	84.9353	2.89301	0.292015	9.90705	3.87933e-23	8.43069e-21
XM_008471266.1	662193189	XP_008469488.1	662193190	uncharacterized protein LOC103506852 [Diaphorina citri]	gi|662193189|ref|XM_008471266.1|	22.5353	2.89066	0.333499	8.66767	4.41056e-18	6.58377e-16
XM_008485461.1	662219224	XP_008483683.1	662219225	uncharacterized protein K02A2.6-like, partial [Diaphorina citri]	gi|662219224|ref|XM_008485461.1|	62.5091	2.87401	0.270532	10.6236	2.31531e-26	6.70896e-24
XM_008485465.1	662219230	XP_008483687.1	662219231	uncharacterized protein LOC103520377 [Diaphorina citri]	gi|662219230|ref|XM_008485465.1|	45.0597	2.87119	0.287484	9.98729	1.73247e-23	3.87915e-21
XM_008484370.1	662217236	XP_008482592.1	662217237	uncharacterized protein LOC103519287, partial [Diaphorina citri]	gi|662217236|ref|XM_008484370.1|	10.3548	2.83976	0.38284	7.41761	1.19256e-13	1.0681e-11
XM_008488798.1	662225259	XP_008487020.1	662225260	uncharacterized protein LOC103523782 [Diaphorina citri]	gi|662225259|ref|XM_008488798.1|	39.6562	2.7481	0.311762	8.81475	1.19948e-18	1.86588e-16
XM_008488287.1	662224348	XP_008486509.1	662224349	28S ribosomal protein S9, mitochondrial-like, partial [Diaphorina citri]	gi|662224348|ref|XM_008488287.1|	11.4914	2.66923	0.378926	7.04419	1.86548e-12	1.39939e-10
XM_008481875.1	662212695	XP_008480097.1	662212696	sodium-independent sulfate anion transporter-like [Diaphorina citri]	gi|662212695|ref|XM_008481875.1|	47.6702	2.60231	0.254847	10.2113	1.76547e-24	4.42206e-22
XM_008485441.1	662219190	XP_008483663.1	662219191	uncharacterized protein LOC103520354 [Diaphorina citri]	gi|662219190|ref|XM_008485441.1|	31.462	2.53545	0.315275	8.04203	8.83619e-16	9.81813e-14
XM_008474184.1	662198559	XP_008472406.1	662198560	otoancorin-like [Diaphorina citri]	gi|662198559|ref|XM_008474184.1|	13.843	2.51847	0.360188	6.99211	2.70788e-12	1.98104e-10
XM_008485440.1	662219188	XP_008483662.1	662219189	uncharacterized protein K02A2.6-like [Diaphorina citri]	gi|662219188|ref|XM_008485440.1|	101.262	2.43355	0.285531	8.52289	1.55622e-17	2.27701e-15
XM_008488292.1	662224356	XP_008486514.1	662224357	probable ATP-dependent RNA helicase kurz, partial [Diaphorina citri]	gi|662224356|ref|XM_008488292.1|	11.9955	2.38256	0.369476	6.44849	1.12972e-10	6.57282e-09
XM_008487042.1	662222078	XP_008485264.1	662222079	transcription initiation factor TFIID subunit 13-like [Diaphorina citri]	gi|662222078|ref|XM_008487042.1|	62.1577	2.35129	0.253834	9.2631	1.98587e-20	3.62311e-18
XM_008473523.1	662197344	XP_008471745.1	662197345	alpha-tocopherol transfer protein-like [Diaphorina citri]	gi|662197344|ref|XM_008473523.1|	22.1372	2.34986	0.327683	7.17114	7.43756e-13	5.8464e-11
XM_008480497.1	662210177	XP_008478719.1	662210178	probable 3-hydroxyacyl-CoA dehydrogenase B0272.3 [Diaphorina citri]	gi|662210177|ref|XM_008480497.1|	55.615	2.31045	0.254342	9.08401	1.04649e-19	1.81941e-17
XM_008487609.1	662223102	XP_008485831.1	662223103	non-lysosomal glucosylceramidase-like isoform X1 [Diaphorina citri]	gi|662223102|ref|XM_008487609.1|	21.5193	2.29723	0.373666	6.14782	7.85567e-10	4.05913e-08
XM_008488258.1	662224294	XP_008486480.1	662224295	craniofacial development protein 2-like, partial [Diaphorina citri]	gi|662224294|ref|XM_008488258.1|	44.5099	2.28361	0.319496	7.14754	8.83493e-13	6.87172e-11
XM_008473192.1	662196738	XP_008471414.1	662196739	dehydrogenase/reductase SDR family member 11-like [Diaphorina citri]	gi|662196738|ref|XM_008473192.1|	25.7892	2.02583	0.300575	6.73986	1.58542e-11	1.03669e-09
XM_008472200.1	662194911	XP_008470422.1	662194912	hydroxymethylglutaryl-CoA synthase, cytoplasmic-like, partial [Diaphorina citri]	gi|662194911|ref|XM_008472200.1|	6.47701	2.01069	0.388176	5.17984	2.2208e-07	7.37505e-06
XM_008471349.1	662193336	XP_008469571.1	662193337	angiotensin-converting enzyme-like [Diaphorina citri]	gi|662193336|ref|XM_008471349.1|	155.214	2.00936	0.140301	14.3218	1.59822e-46	1.57457e-43
XM_008481619.1	662212232	XP_008479841.1	662212233	glyceraldehyde-3-phosphate dehydrogenase 2 isoform X1 [Diaphorina citri]	gi|662212232|ref|XM_008481619.1|	427.862	1.99284	0.313149	6.36389	1.96709e-10	1.13112e-08
XM_008478170.1	662185308	XP_008476392.1	662185309	uncharacterized protein LOC103513329 isoform X3 [Diaphorina citri]	gi|662185308|ref|XM_008478170.1|	8.6561	1.96856	0.386233	5.0968	3.4544e-07	1.09783e-05
XM_008473612.1	662197504	XP_008471834.1	662197505	leucine-rich repeat and WD repeat-containing protein 1-like isoform X2 [Diaphorina citri]	gi|662197504|ref|XM_008473612.1|	39.4678	1.96158	0.378876	5.17737	2.25041e-07	7.45662e-06
XM_008481838.1	662212626	XP_008480060.1	662212627	uncharacterized protein LOC103516850 [Diaphorina citri]	gi|662212626|ref|XM_008481838.1|	16.0279	1.96075	0.339939	5.76794	8.02482e-09	3.36906e-07
XM_008474385.1	662198932	XP_008472607.1	662198933	LOW QUALITY PROTEIN: 1-phosphatidylinositol 4,5-bisphosphate phosphodiesterase epsilon-1-like, partial [Diaphorina citri]	gi|662198932|ref|XM_008474385.1|	32.5724	1.94724	0.266752	7.2998	2.88194e-13	2.52008e-11
XM_008470833.1	662192398	XP_008469055.1	662192399	uncharacterized protein LOC103506444 [Diaphorina citri]	gi|662192398|ref|XM_008470833.1|	43.0338	1.90512	0.247887	7.68543	1.52488e-14	1.46329e-12
XM_008485462.1	662219226	XP_008483684.1	662219227	uncharacterized protein LOC103520375 [Diaphorina citri]	gi|662219226|ref|XM_008485462.1|	41.0599	1.86526	0.317187	5.88063	4.08711e-09	1.87576e-07
XM_008475746.1	662201429	XP_008473968.1	662201430	succinate dehydrogenase assembly factor 2, mitochondrial-like [Diaphorina citri]	gi|662201429|ref|XM_008475746.1|	11.6242	1.85746	0.363144	5.11493	3.13857e-07	1.0105e-05
XM_008479767.1	662208833	XP_008477989.1	662208834	uncharacterized protein LOC103514853 isoform X2 [Diaphorina citri]	gi|662208833|ref|XM_008479767.1|	58.4901	1.85613	0.291871	6.35941	2.02524e-10	1.16004e-08
XM_008484405.1	662217302	XP_008482627.1	662217303	39S ribosomal protein L16, mitochondrial isoform X1 [Diaphorina citri]	gi|662217302|ref|XM_008484405.1|	54.3926	1.84427	0.316365	5.82956	5.55743e-09	2.42265e-07
XM_008471376.1	662193384	XP_008469598.1	662193385	NACHT and WD repeat domain-containing protein 2, partial [Diaphorina citri]	gi|662193384|ref|XM_008471376.1|	16.2987	1.83269	0.352425	5.20023	1.99039e-07	6.66983e-06
XM_008484511.1	662217501	XP_008482733.1	662217502	cuticle protein 7-like [Diaphorina citri]	gi|662217501|ref|XM_008484511.1|	24.3576	1.81274	0.309446	5.858	4.68486e-09	2.09797e-07
XM_008475722.1	662201384	XP_008473944.1	662201385	bis(5'-nucleosyl)-tetraphosphatase [asymmetrical] isoform X2 [Diaphorina citri]	gi|662201384|ref|XM_008475722.1|	184.139	1.81255	0.151892	11.9332	7.94668e-33	3.58756e-30
XM_008483458.1	662215580	XP_008481680.1	662215581	flocculation protein FLO11-like, partial [Diaphorina citri]	gi|662215580|ref|XM_008483458.1|	9.49466	1.78888	0.376631	4.74967	2.03744e-06	5.36707e-05
XM_008471350.1	662193338	XP_008469572.1	662193339	uncharacterized protein LOC103506927 [Diaphorina citri]	gi|662193338|ref|XM_008471350.1|	112.761	1.78042	0.176776	10.0716	7.3759e-24	1.70314e-21
XM_008487685.1	662223245	XP_008485907.1	662223246	uncharacterized protein LOC103522585 [Diaphorina citri]	gi|662223245|ref|XM_008487685.1|	30.0087	1.7752	0.302083	5.87655	4.18912e-09	1.9107e-07
XM_008487686.1	662223247	XP_008485908.1	662223248	uncharacterized protein LOC103522586 [Diaphorina citri]	gi|662223247|ref|XM_008487686.1|	30.0087	1.7752	0.302083	5.87655	4.18912e-09	1.9107e-07
XM_008484369.1	662217234	XP_008482591.1	662217235	probable cytochrome P450 305a1, partial [Diaphorina citri]	gi|662217234|ref|XM_008484369.1|	248.928	1.76231	0.157115	11.2167	3.37583e-29	1.31284e-26
XM_008485485.1	662219264	XP_008483707.1	662219265	uncharacterized protein K02A2.6-like [Diaphorina citri]	gi|662219264|ref|XM_008485485.1|	185.544	1.74837	0.21937	7.96996	1.58725e-15	1.72474e-13
XM_008481640.1	662212270	XP_008479862.1	662212271	carboxypeptidase D-like [Diaphorina citri]	gi|662212270|ref|XM_008481640.1|	358.203	1.74463	0.125164	13.9388	3.68018e-44	3.3991e-41
XM_008475530.1	662201029	XP_008473752.1	662201030	protein XRP2-like [Diaphorina citri]	gi|662201029|ref|XM_008475530.1|	48.8798	1.74307	0.284246	6.13225	8.66454e-10	4.43061e-08
XM_008485325.1	662218978	XP_008483547.1	662218979	uncharacterized protein LOC103520232, partial [Diaphorina citri]	gi|662218978|ref|XM_008485325.1|	2095.18	1.74037	0.111069	15.6693	2.45421e-55	3.62683e-52
XM_008486073.1	662220329	XP_008484295.1	662220330	transmembrane protein 147-like [Diaphorina citri]	gi|662220329|ref|XM_008486073.1|	102.836	1.72336	0.37963	4.53958	5.63669e-06	0.000133706
XM_008480506.1	662210195	XP_008478728.1	662210196	density-regulated protein isoform X1 [Diaphorina citri]	gi|662210195|ref|XM_008480506.1|	29.2664	1.72091	0.341413	5.04056	4.64175e-07	1.41322e-05
XM_008480508.1	662210199	XP_008478730.1	662210200	density-regulated protein isoform X1 [Diaphorina citri]	gi|662210199|ref|XM_008480508.1|	29.2664	1.72091	0.341413	5.04056	4.64175e-07	1.41322e-05
XM_008483132.1	662214992	XP_008481354.1	662214993	NADH dehydrogenase [ubiquinone] 1 beta subcomplex subunit 8, mitochondrial-like [Diaphorina citri]	gi|662214992|ref|XM_008483132.1|	16.8746	1.71495	0.325166	5.27408	1.33427e-07	4.55377e-06
XM_008469564.1	662190076	XP_008467786.1	662190077	transcriptional activator protein Pur-beta isoform X9 [Diaphorina citri]	gi|662190076|ref|XM_008469564.1|	18.1378	1.70634	0.389339	4.38266	1.17238e-05	0.000253296
XM_008478250.1	662206056	XP_008476472.1	662206057	fatty-acid amide hydrolase 2-like [Diaphorina citri]	gi|662206056|ref|XM_008478250.1|	6.48345	1.68366	0.386532	4.3558	1.32579e-05	0.000282721
XM_008489471.1	662188072	XP_008487693.1	662188073	anosmin-1-like [Diaphorina citri]	gi|662188072|ref|XM_008489471.1|	23.2299	1.65068	0.310176	5.32175	1.02774e-07	3.59054e-06
XM_008483755.1	662216123	XP_008481977.1	662216124	uncharacterized protein LOC103518675 [Diaphorina citri]	gi|662216123|ref|XM_008483755.1|	215.085	1.63748	0.131308	12.4705	1.08147e-35	6.14691e-33
XM_008488736.1	662225150	XP_008486958.1	662225151	gephyrin-like [Diaphorina citri]	gi|662225150|ref|XM_008488736.1|	18.8706	1.63546	0.378195	4.32438	1.52964e-05	0.000317933
XM_008488161.1	662224120	XP_008486383.1	662224121	histone H1-like, partial [Diaphorina citri]	gi|662224120|ref|XM_008488161.1|	4.82883	1.62066	0.386271	4.19566	2.72073e-05	0.000517463
XM_008478155.1	662185304	XP_008476377.1	662185305	uncharacterized protein LOC103513329 isoform X1 [Diaphorina citri]	gi|662185304|ref|XM_008478155.1|	8.58265	1.61968	0.38465	4.21078	2.54487e-05	0.000490328
XM_008483379.1	662215437	XP_008481601.1	662215438	tetratricopeptide repeat protein 12-like isoform X2 [Diaphorina citri]	gi|662215437|ref|XM_008483379.1|	28.6752	1.60783	0.271061	5.9316	2.99998e-09	1.40742e-07
XM_008479983.1	662209227	XP_008478205.1	662209228	uncharacterized protein LOC103515064 [Diaphorina citri]	gi|662209227|ref|XM_008479983.1|	13.6518	1.60703	0.353672	4.54383	5.52406e-06	0.000131245
XM_008484625.1	662217707	XP_008482847.1	662217708	protein eyes shut-like, partial [Diaphorina citri]	gi|662217707|ref|XM_008484625.1|	4.21362	1.60471	0.38674	4.14933	3.33456e-05	0.000620631
XM_008473292.1	662184376	XP_008471514.1	662184377	ataxin-8-like [Diaphorina citri]	gi|662184376|ref|XM_008473292.1|	12.0446	1.60286	0.355439	4.50953	6.49703e-06	0.00015216
XM_008485450.1	662219204	XP_008483672.1	662219205	uncharacterized protein LOC103520363 [Diaphorina citri]	gi|662219204|ref|XM_008485450.1|	16.4334	1.59205	0.340637	4.67376	2.95735e-06	7.52215e-05
XM_008470490.1	662191768	XP_008468712.1	662191769	60S ribosomal protein L32-like [Diaphorina citri]	gi|662191768|ref|XM_008470490.1|	265.81	1.58395	0.133917	11.8279	2.80141e-32	1.21762e-29
XM_008483018.1	662214785	XP_008481240.1	662214786	transmembrane protein 50A-like isoform X2 [Diaphorina citri]	gi|662214785|ref|XM_008483018.1|	10.0113	1.58341	0.388006	4.08089	4.48645e-05	0.000803646
XM_008479007.1	662207451	XP_008477229.1	662207452	fibrous sheath CABYR-binding protein-like isoform X2 [Diaphorina citri]	gi|662207451|ref|XM_008479007.1|	33.547	1.57471	0.336172	4.68423	2.81014e-06	7.16005e-05
XM_008479364.1	662208104	XP_008477586.1	662208105	cytosolic purine 5'-nucleotidase-like isoform X1 [Diaphorina citri]	gi|662208104|ref|XM_008479364.1|	73.0085	1.54565	0.290257	5.32511	1.00893e-07	3.53316e-06
XM_008469812.1	662190522	XP_008468034.1	662190523	uncharacterized protein LOC103505477 [Diaphorina citri]	gi|662190522|ref|XM_008469812.1|	13.274	1.5403	0.344628	4.46944	7.84235e-06	0.000178574
XM_008484898.1	662218208	XP_008483120.1	662218209	RNA-directed DNA polymerase from mobile element jockey-like [Diaphorina citri]	gi|662218208|ref|XM_008484898.1|	29.7274	1.53898	0.298753	5.15134	2.58629e-07	8.45578e-06
XM_008479242.1	662185510	XP_008477464.1	662185511	uncharacterized protein LOC103514365 [Diaphorina citri]	gi|662185510|ref|XM_008479242.1|	7.22694	1.52827	0.383248	3.98768	6.67223e-05	0.00113183
XM_008478893.1	662207237	XP_008477115.1	662207238	cuticle protein 5-like [Diaphorina citri]	gi|662207237|ref|XM_008478893.1|	35.4578	1.52314	0.384581	3.96052	7.47873e-05	0.00124516
XM_008485003.1	662218397	XP_008483225.1	662218398	uncharacterized protein LOC103519915, partial [Diaphorina citri]	gi|662218397|ref|XM_008485003.1|	32.5097	1.51767	0.265284	5.72094	1.05939e-08	4.34878e-07
XM_008473797.1	662197841	XP_008472019.1	662197842	vacuolar protein sorting-associated protein VTA1 homolog isoform X1 [Diaphorina citri]	gi|662197841|ref|XM_008473797.1|	34.1192	1.51544	0.269137	5.63073	1.79446e-08	7.09054e-07
XM_008484379.1	662217255	XP_008482601.1	662217256	uncharacterized protein LOC103519299 [Diaphorina citri]	gi|662217255|ref|XM_008484379.1|	180.703	1.51306	0.131522	11.5042	1.25603e-30	5.30333e-28
XM_008471984.1	662194508	XP_008470206.1	662194509	uncharacterized protein LOC103507512 [Diaphorina citri]	gi|662194508|ref|XM_008471984.1|	18.7573	1.50761	0.323321	4.66289	3.11792e-06	7.88983e-05
XM_008487684.1	662223243	XP_008485906.1	662223244	craniofacial development protein 2-like, partial [Diaphorina citri]	gi|662223243|ref|XM_008487684.1|	24.7077	1.50391	0.32813	4.58326	4.57775e-06	0.00011072
XM_008481912.1	662212763	XP_008480134.1	662212764	organic cation transporter protein-like [Diaphorina citri]	gi|662212763|ref|XM_008481912.1|	201.944	1.50326	0.14663	10.2521	1.15816e-24	2.95091e-22
XM_008473648.1	662197572	XP_008471870.1	662197573	proteoglycan 4-like [Diaphorina citri]	gi|662197572|ref|XM_008473648.1|	5.01416	1.50127	0.382764	3.92219	8.77484e-05	0.00143287
XM_008487441.1	662222798	XP_008485663.1	662222799	UDP-N-acetylglucosamine--peptide N-acetylglucosaminyltransferase 110 kDa subunit-like [Diaphorina citri]	gi|662222798|ref|XM_008487441.1|	24.4303	1.49817	0.292312	5.12525	2.97151e-07	9.60897e-06
XM_008470340.1	662191491	XP_008468562.1	662191492	40S ribosomal protein S23 [Diaphorina citri]	gi|662191491|ref|XM_008470340.1|	643.339	1.49443	0.103447	14.4464	2.64057e-47	2.78731e-44
XM_008488238.1	662187307	XP_008486460.1	662187308	fatty acid-binding protein, muscle isoform X2 [Diaphorina citri]	gi|662187307|ref|XM_008488238.1|	51.8026	1.49414	0.227963	6.55431	5.59006e-11	3.38565e-09
XM_008479241.1	662207880	XP_008477463.1	662207881	uncharacterized protein LOC103514368 [Diaphorina citri]	gi|662207880|ref|XM_008479241.1|	13.1892	1.49068	0.338655	4.40177	1.07369e-05	0.000235067
XM_008480512.1	662210209	XP_008478734.1	662210210	uncharacterized protein LOC103515572 [Diaphorina citri]	gi|662210209|ref|XM_008480512.1|	36.9791	1.48684	0.26181	5.6791	1.35408e-08	5.4974e-07
XM_008489679.1	662188450	XP_008487901.1	662188451	uncharacterized protein LOC103524647 isoform X3 [Diaphorina citri]	gi|662188450|ref|XM_008489679.1|	14.0862	1.48545	0.339062	4.38105	1.1811e-05	0.000254436
XM_008478635.1	662206767	XP_008476857.1	662206768	tubulin alpha-1 chain [Diaphorina citri]	gi|662206767|ref|XM_008478635.1|	989.423	1.48049	0.0847116	17.4768	2.15138e-68	5.29884e-65
XM_008479231.1	662207861	XP_008477453.1	662207862	transcription initiation factor TFIID subunit 13-like [Diaphorina citri]	gi|662207861|ref|XM_008479231.1|	59.9842	1.47844	0.216192	6.83856	7.99913e-12	5.576e-10
XM_008480664.1	662210487	XP_008478886.1	662210488	aldose 1-epimerase-like [Diaphorina citri]	gi|662210487|ref|XM_008480664.1|	7.8204	1.47277	0.388141	3.79441	0.000147993	0.00226636
XM_008481411.1	662211859	XP_008479633.1	662211860	cytochrome b-c1 complex subunit 10-like isoform X1 [Diaphorina citri]	gi|662211859|ref|XM_008481411.1|	360.267	1.47096	0.179048	8.21543	2.1141e-16	2.6254e-14
XM_008474829.1	662199747	XP_008473051.1	662199748	glutathione S-transferase 1, isoform D-like [Diaphorina citri]	gi|662199747|ref|XM_008474829.1|	1281.93	1.46645	0.106577	13.7596	4.46243e-43	3.87917e-40
XM_008489101.1	662225798	XP_008487323.1	662225799	uncharacterized protein LOC103524095 [Diaphorina citri]	gi|662225798|ref|XM_008489101.1|	27.4133	1.46034	0.272397	5.36108	8.27279e-08	2.94591e-06
XM_008489102.1	662225800	XP_008487324.1	662225801	uncharacterized protein LOC103524096 [Diaphorina citri]	gi|662225800|ref|XM_008489102.1|	27.4133	1.46034	0.272397	5.36108	8.27279e-08	2.94591e-06
XM_008484327.1	662217158	XP_008482549.1	662217159	uncharacterized protein LOC103519242 [Diaphorina citri]	gi|662217158|ref|XM_008484327.1|	32.8897	1.45513	0.265843	5.47365	4.40857e-08	1.65355e-06
XM_008477347.1	662204383	XP_008475569.1	662204384	uncharacterized protein LOC103512572 [Diaphorina citri]	gi|662204383|ref|XM_008477347.1|	35.9275	1.4496	0.245684	5.90024	3.62971e-09	1.67625e-07
XM_008479489.1	662208329	XP_008477711.1	662208330	sodium- and chloride-dependent glycine transporter 1 [Diaphorina citri]	gi|662208329|ref|XM_008479489.1|	6.88224	1.44822	0.38387	3.77269	0.000161495	0.00243777
XM_008474590.1	662199302	XP_008472812.1	662199303	peptide transporter family 1-like [Diaphorina citri]	gi|662199302|ref|XM_008474590.1|	33.6468	1.44668	0.287281	5.03578	4.75913e-07	1.43675e-05
XM_008485551.1	662186766	XP_008483773.1	662186767	MFS-type transporter SLC18B1-like [Diaphorina citri]	gi|662186766|ref|XM_008485551.1|	37.9756	1.44192	0.31609	4.56174	5.0732e-06	0.000121348
XM_008471004.1	662192712	XP_008469226.1	662192713	ATP-dependent DNA helicase PIF1-like [Diaphorina citri]	gi|662192712|ref|XM_008471004.1|	3.6408	1.43038	0.38341	3.73068	0.000190963	0.00281081
XM_008475688.1	662201322	XP_008473910.1	662201323	phosphatidylglycerophosphatase and protein-tyrosine phosphatase 1-like isoform X1 [Diaphorina citri]	gi|662201322|ref|XM_008475688.1|	13.7343	1.43015	0.365772	3.90996	9.23121e-05	0.00149746
XM_008480071.1	662209386	XP_008478293.1	662209387	LOW QUALITY PROTEIN: interleukin enhancer-binding factor 2 homolog [Diaphorina citri]	gi|662209386|ref|XM_008480071.1|	64.0699	1.42544	0.203357	7.00953	2.39116e-12	1.75804e-10
XM_008471423.1	662193466	XP_008469645.1	662193467	60S ribosomal protein L13-like [Diaphorina citri]	gi|662193466|ref|XM_008471423.1|	306.331	1.42332	0.174097	8.17543	2.94814e-16	3.57112e-14
XM_008472662.1	662184252	XP_008470884.1	662184253	uncharacterized protein LOC103508110 isoform X2 [Diaphorina citri]	gi|662184252|ref|XM_008472662.1|	23.6438	1.42212	0.316842	4.48841	7.17579e-06	0.000165953
XM_008483655.1	662215937	XP_008481877.1	662215938	uncharacterized protein LOC103518580, partial [Diaphorina citri]	gi|662215937|ref|XM_008483655.1|	129.642	1.42154	0.279334	5.08906	3.5985e-07	1.13873e-05
XM_008485939.1	662220091	XP_008484161.1	662220092	vacuolar protein sorting-associated protein 8 homolog, partial [Diaphorina citri]	gi|662220091|ref|XM_008485939.1|	6.24328	1.42087	0.389323	3.64959	0.000262663	0.00367579
XM_008485632.1	662219529	XP_008483854.1	662219530	synaptic vesicle membrane protein VAT-1 homolog-like [Diaphorina citri]	gi|662219529|ref|XM_008485632.1|	142.88	1.41857	0.172213	8.23731	1.76127e-16	2.20577e-14
XM_008472631.1	662195705	XP_008470853.1	662195706	serine protease 27-like, partial [Diaphorina citri]	gi|662195705|ref|XM_008472631.1|	8.95977	1.41534	0.37825	3.7418	0.000182708	0.00270818
XM_008474519.1	662199172	XP_008472741.1	662199173	nephrin [Diaphorina citri]	gi|662199172|ref|XM_008474519.1|	12.891	1.41476	0.379408	3.72886	0.000192346	0.00282553
XM_008485624.1	662219514	XP_008483846.1	662219515	uncharacterized protein LOC103520524, partial [Diaphorina citri]	gi|662219514|ref|XM_008485624.1|	50.7143	1.41137	0.215381	6.55288	5.64379e-11	3.39041e-09
XM_008475781.1	662201499	XP_008474003.1	662201500	uncharacterized protein LOC103511072 [Diaphorina citri]	gi|662201499|ref|XM_008475781.1|	30.3801	1.41132	0.339403	4.15825	3.20691e-05	0.000601277
XM_008488508.1	662224741	XP_008486730.1	662224742	histone H1-III-like, partial [Diaphorina citri]	gi|662224741|ref|XM_008488508.1|	40.5683	1.40868	0.241018	5.84471	5.07441e-09	2.2452e-07
XM_008480736.1	662210617	XP_008478958.1	662210618	uncharacterized protein LOC103515792 [Diaphorina citri]	gi|662210617|ref|XM_008480736.1|	7.253	1.40771	0.384099	3.66497	0.000247365	0.00349145
XM_008486066.1	662220315	XP_008484288.1	662220316	uncharacterized protein LOC103520965 [Diaphorina citri]	gi|662220315|ref|XM_008486066.1|	24.1369	1.4068	0.296321	4.74756	2.05889e-06	5.40432e-05
XM_008471196.1	662193062	XP_008469418.1	662193063	uncharacterized protein LOC103506791 [Diaphorina citri]	gi|662193062|ref|XM_008471196.1|	224.075	1.40529	0.164793	8.52759	1.49432e-17	2.2083e-15
XM_008477880.1	662205383	XP_008476102.1	662205384	uncharacterized protein LOC103513069 [Diaphorina citri]	gi|662205383|ref|XM_008477880.1|	69.3057	1.40293	0.189426	7.4062	1.29965e-13	1.15008e-11
XM_008488384.1	662224517	XP_008486606.1	662224518	myb-like protein O isoform X1 [Diaphorina citri]	gi|662224517|ref|XM_008488384.1|	65.0165	1.40081	0.194419	7.2051	5.79993e-13	4.70942e-11
XM_008481188.1	662211445	XP_008479410.1	662211446	uncharacterized protein C9orf114-like [Diaphorina citri]	gi|662211445|ref|XM_008481188.1|	77.0129	1.39898	0.194692	7.1856	6.69118e-13	5.34499e-11
XM_008472853.1	662196116	XP_008471075.1	662196117	15-hydroxyprostaglandin dehydrogenase [NAD(+)]-like isoform X5 [Diaphorina citri]	gi|662196116|ref|XM_008472853.1|	15.7739	1.39682	0.36812	3.79447	0.000147959	0.00226636
XM_008473647.1	662197570	XP_008471869.1	662197571	protein eyes shut [Diaphorina citri]	gi|662197570|ref|XM_008473647.1|	3.44847	1.3968	0.374497	3.7298	0.000191632	0.00281785
XM_008490014.1	662189066	XP_008488236.1	662189067	zinc finger protein GLIS3-like [Diaphorina citri]	gi|662189066|ref|XM_008490014.1|	57.708	1.39583	0.23211	6.01367	1.81365e-09	8.8456e-08
XM_008486513.1	662221119	XP_008484735.1	662221120	uncharacterized protein DDB_G0271670-like, partial [Diaphorina citri]	gi|662221119|ref|XM_008486513.1|	4.14042	1.39306	0.388853	3.58249	0.000340337	0.00455159
XM_008488937.1	662187476	XP_008487159.1	662187477	translocon-associated protein subunit beta isoform X1 [Diaphorina citri]	gi|662187476|ref|XM_008488937.1|	67.557	1.39077	0.27555	5.04727	4.48173e-07	1.37124e-05
XM_008473221.1	662196790	XP_008471443.1	662196791	microtubule-associated protein Jupiter-like isoform X3 [Diaphorina citri]	gi|662196790|ref|XM_008473221.1|	29.661	1.38827	0.275692	5.03559	4.7639e-07	1.43675e-05
XM_008478942.1	662207330	XP_008477164.1	662207331	flocculation protein FLO11-like, partial [Diaphorina citri]	gi|662207330|ref|XM_008478942.1|	3.38631	1.3829	0.382259	3.61771	0.00029722	0.00407829
XM_008481316.1	662211675	XP_008479538.1	662211676	60S acidic ribosomal protein P1 isoform X2 [Diaphorina citri]	gi|662211675|ref|XM_008481316.1|	1085.18	1.37521	0.176949	7.7718	7.7377e-15	7.67435e-13
XM_008472216.1	662194939	XP_008470438.1	662194940	alpha-aminoadipic semialdehyde synthase, mitochondrial [Diaphorina citri]	gi|662194939|ref|XM_008472216.1|	14.1041	1.37331	0.344802	3.98289	6.80831e-05	0.00114986
XM_008474895.1	662199868	XP_008473117.1	662199869	uncharacterized protein LOC103510244 isoform X2 [Diaphorina citri]	gi|662199868|ref|XM_008474895.1|	125.022	1.37144	0.167175	8.20362	2.33253e-16	2.87251e-14
XM_008471224.1	662193112	XP_008469446.1	662193113	choline transporter-like protein 3 isoform X2 [Diaphorina citri]	gi|662193112|ref|XM_008471224.1|	157.601	1.371	0.184279	7.4398	1.00835e-13	9.19837e-12
XM_008488594.1	662224898	XP_008486816.1	662224899	E3 ubiquitin-protein ligase synoviolin B-like, partial [Diaphorina citri]	gi|662224898|ref|XM_008488594.1|	16.5029	1.36975	0.32898	4.16363	3.13223e-05	0.000589658
XM_008488696.1	662225078	XP_008486918.1	662225079	MAR-binding filament-like protein 1-1 [Diaphorina citri]	gi|662225078|ref|XM_008488696.1|	7.97097	1.3677	0.389197	3.51415	0.000441163	0.00572892
XM_008472733.1	662195895	XP_008470955.1	662195896	platelet-activating factor acetylhydrolase IB subunit beta isoform X2 [Diaphorina citri]	gi|662195895|ref|XM_008472733.1|	459.539	1.36011	0.122498	11.1032	1.21082e-28	4.26035e-26
XM_008481902.1	662212744	XP_008480124.1	662212745	rhodopsin-like [Diaphorina citri]	gi|662212744|ref|XM_008481902.1|	9.4236	1.35132	0.386999	3.49179	0.000479794	0.00616021
XM_008479224.1	662207845	XP_008477446.1	662207846	transcription initiation factor TFIID subunit 13-like [Diaphorina citri]	gi|662207845|ref|XM_008479224.1|	21.6701	1.3474	0.382232	3.52507	0.000423367	0.00553538
XM_008479831.1	662183221	XP_008478053.1	662183222	beta-1,3-galactosyltransferase sqv-2 isoform X1 [Diaphorina citri]	gi|662183221|ref|XM_008479831.1|	20.2277	1.34622	0.344806	3.90429	9.45032e-05	0.00152797
XM_008469400.1	662189760	XP_008467622.1	662189761	uncharacterized protein LOC103505092, partial [Diaphorina citri]	gi|662189760|ref|XM_008469400.1|	28.7591	1.34553	0.293274	4.58797	4.47573e-06	0.000108787
XM_008474506.1	662199150	XP_008472728.1	662199151	uncharacterized protein LOC103509875 [Diaphorina citri]	gi|662199150|ref|XM_008474506.1|	14.7049	1.3447	0.341879	3.93328	8.3796e-05	0.00137593
XM_008486355.1	662220840	XP_008484577.1	662220841	uncharacterized protein LOC103521249 isoform X1 [Diaphorina citri]	gi|662220840|ref|XM_008486355.1|	59.2509	1.34168	0.323479	4.14765	3.35899e-05	0.000624108
XM_008482578.1	662213975	XP_008480800.1	662213976	exosome complex component rrp45-like isoform X1 [Diaphorina citri]	gi|662213975|ref|XM_008482578.1|	72.3254	1.33705	0.389378	3.4338	0.000595185	0.00743503
XM_008479133.1	662207682	XP_008477355.1	662207683	probable G-protein coupled receptor 52 [Diaphorina citri]	gi|662207682|ref|XM_008479133.1|	5.32419	1.33359	0.389249	3.42606	0.000612413	0.00762201
XM_008489557.1	662183015	XP_008487779.1	662183016	elongation of very long chain fatty acids protein AAEL008004-like [Diaphorina citri]	gi|662183015|ref|XM_008489557.1|	25.05	1.32748	0.286327	4.63625	3.54785e-06	8.84152e-05
XM_008470956.1	662192624	XP_008469178.1	662192625	uncharacterized protein LOC103506561 [Diaphorina citri]	gi|662192624|ref|XM_008470956.1|	129.32	1.3265	0.150481	8.81506	1.19619e-18	1.86588e-16
XM_008481938.1	662212811	XP_008480160.1	662212812	ubiquitin-like protein 5 isoform X1 [Diaphorina citri]	gi|662212811|ref|XM_008481938.1|	14.2906	1.32579	0.349328	3.79526	0.000147489	0.00226334
XM_008482020.1	662212957	XP_008480242.1	662212958	rac GTPase-activating protein 1 [Diaphorina citri]	gi|662212957|ref|XM_008482020.1|	23.2513	1.32246	0.314165	4.20946	2.55984e-05	0.000492568
XM_008476758.1	662203296	XP_008474980.1	662203297	fatty-acid amide hydrolase 2-like [Diaphorina citri]	gi|662203296|ref|XM_008476758.1|	24.076	1.31412	0.284546	4.61831	3.86875e-06	9.51287e-05
XM_008469465.1	662189889	XP_008467687.1	662189890	cytochrome P450 2J6-like [Diaphorina citri]	gi|662189889|ref|XM_008469465.1|	31.0174	1.30633	0.28081	4.65201	3.2871e-06	8.26135e-05
XM_008479788.1	662208868	XP_008478010.1	662208869	uncharacterized protein LOC103514871, partial [Diaphorina citri]	gi|662208868|ref|XM_008479788.1|	484.643	1.30632	0.096591	13.5242	1.12562e-41	8.75496e-39
XM_008489004.1	662187496	XP_008487226.1	662187497	uncharacterized protein LOC103523996 [Diaphorina citri]	gi|662187496|ref|XM_008489004.1|	24.491	1.29302	0.288491	4.48202	7.39403e-06	0.000170201
XM_008479699.1	662208712	XP_008477921.1	662208713	major royal jelly protein 1 [Diaphorina citri]	gi|662208712|ref|XM_008479699.1|	9.72683	1.29207	0.359835	3.59074	0.000329746	0.00442596
XM_008469451.1	662189862	XP_008467673.1	662189863	alpha/beta hydrolase domain-containing protein 11-like [Diaphorina citri]	gi|662189862|ref|XM_008469451.1|	4.42587	1.28964	0.388851	3.31654	0.000911409	0.0106726
XM_008478843.1	662207151	XP_008477065.1	662207152	piggyBac transposable element-derived protein 3-like [Diaphorina citri]	gi|662207151|ref|XM_008478843.1|	124.758	1.28845	0.15477	8.32489	8.44073e-17	1.11372e-14
XM_008476887.1	662203534	XP_008475109.1	662203535	uncharacterized protein LOC103512132 isoform X1 [Diaphorina citri]	gi|662203534|ref|XM_008476887.1|	31.7895	1.28814	0.314709	4.09312	4.25615e-05	0.000769857
XM_008471230.1	662193125	XP_008469452.1	662193126	uncharacterized protein LOC103506816 isoform X2 [Diaphorina citri]	gi|662193125|ref|XM_008471230.1|	308.927	1.28641	0.180279	7.13566	9.63235e-13	7.45271e-11
XM_008483971.1	662216515	XP_008482193.1	662216516	uncharacterized protein LOC103518889 [Diaphorina citri]	gi|662216515|ref|XM_008483971.1|	167.091	1.28344	0.158142	8.11574	4.82817e-16	5.70806e-14
XM_008487480.1	662187153	XP_008485702.1	662187154	uncharacterized protein LOC103522377 [Diaphorina citri]	gi|662187153|ref|XM_008487480.1|	3.41148	1.27592	0.384126	3.32163	0.000894939	0.0105214
XM_008483508.1	662215668	XP_008481730.1	662215669	uncharacterized protein LOC103518441 [Diaphorina citri]	gi|662215668|ref|XM_008483508.1|	25.128	1.27418	0.281398	4.52804	5.95334e-06	0.000140766
XM_008471071.1	662183956	XP_008469293.1	662183957	transcription factor SPT20 homolog [Diaphorina citri]	gi|662183956|ref|XM_008471071.1|	17.5203	1.27361	0.316271	4.02695	5.65046e-05	0.000981227
XM_008480863.1	662210849	XP_008479085.1	662210850	U6 snRNA-associated Sm-like protein LSm5 isoform X2 [Diaphorina citri]	gi|662210849|ref|XM_008480863.1|	13.1941	1.2678	0.383672	3.30439	0.000951838	0.011102
XM_008472998.1	662196381	XP_008471220.1	662196382	rab5 GDP/GTP exchange factor-like [Diaphorina citri]	gi|662196381|ref|XM_008472998.1|	35.7112	1.26539	0.287851	4.39599	1.1027e-05	0.000239642
XM_008471530.1	662184045	XP_008469752.1	662184046	facilitated trehalose transporter Tret1-like [Diaphorina citri]	gi|662184045|ref|XM_008471530.1|	51.9547	1.25778	0.233046	5.39714	6.77131e-08	2.47689e-06
XM_008486977.1	662221956	XP_008485199.1	662221957	zinc transporter ZIP13 [Diaphorina citri]	gi|662221956|ref|XM_008486977.1|	459.97	1.25573	0.117376	10.6984	1.03596e-26	3.18945e-24
XM_008472396.1	662195272	XP_008470618.1	662195273	L-lactate dehydrogenase B chain-like [Diaphorina citri]	gi|662195272|ref|XM_008472396.1|	167.629	1.25092	0.149533	8.36548	5.98703e-17	8.10914e-15
XM_008475699.1	662201344	XP_008473921.1	662201345	uncharacterized protein LOC103510991 [Diaphorina citri]	gi|662201344|ref|XM_008475699.1|	8.91833	1.24928	0.364951	3.42313	0.00061904	0.00766179
XM_008477585.1	662204832	XP_008475807.1	662204833	pupal cuticle protein-like [Diaphorina citri]	gi|662204832|ref|XM_008477585.1|	6.55549	1.24592	0.387445	3.21572	0.00130116	0.0143711
XM_008483866.1	662216320	XP_008482088.1	662216321	calponin homology domain-containing protein DDB_G0272472-like [Diaphorina citri]	gi|662216320|ref|XM_008483866.1|	167.848	1.2393	0.149375	8.29656	1.07171e-16	1.38928e-14
XM_008486446.1	662221000	XP_008484668.1	662221001	uncharacterized protein K02A2.6-like [Diaphorina citri]	gi|662221000|ref|XM_008486446.1|	8.04258	1.23798	0.377447	3.27989	0.00103849	0.01186
XM_008482723.1	662214240	XP_008480945.1	662214241	uncharacterized protein LOC103517678 [Diaphorina citri]	gi|662214240|ref|XM_008482723.1|	924.848	1.23647	0.0844988	14.633	1.73011e-48	1.96673e-45
XM_008469208.1	662189409	XP_008467430.1	662189410	selenoprotein S B-like [Diaphorina citri]	gi|662189409|ref|XM_008469208.1|	193.751	1.23548	0.138205	8.9395	3.90943e-19	6.41929e-17
XM_008480485.1	662210155	XP_008478707.1	662210156	probable 3-hydroxyacyl-CoA dehydrogenase B0272.3 isoform X1 [Diaphorina citri]	gi|662210155|ref|XM_008480485.1|	118.525	1.23352	0.389381	3.1679	0.00153542	0.0165261
XM_008473689.1	662197644	XP_008471911.1	662197645	pancreatic triacylglycerol lipase-like [Diaphorina citri]	gi|662197644|ref|XM_008473689.1|	27.1867	1.22981	0.283744	4.33424	1.46266e-05	0.000307033
XM_008481264.1	662211580	XP_008479486.1	662211581	uncharacterized protein LOC103516300 [Diaphorina citri]	gi|662211580|ref|XM_008481264.1|	19.4668	1.22928	0.304603	4.03567	5.44468e-05	0.000949959
XM_008470244.1	662191312	XP_008468466.1	662191313	uncharacterized protein LOC103505873 isoform X3 [Diaphorina citri]	gi|662191312|ref|XM_008470244.1|	6.20232	1.22346	0.389059	3.14466	0.00166282	0.0177168
XM_008475068.1	662200181	XP_008473290.1	662200182	5-oxoprolinase-like [Diaphorina citri]	gi|662200181|ref|XM_008475068.1|	58.4052	1.22151	0.20384	5.99249	2.06651e-09	1.00128e-07
XM_008469582.1	662190110	XP_008467804.1	662190111	UDP-glucuronosyltransferase 2B31-like, partial [Diaphorina citri]	gi|662190110|ref|XM_008469582.1|	22.9773	1.22138	0.28074	4.35058	1.35777e-05	0.000287879
XM_008470684.1	662192122	XP_008468906.1	662192123	troponin C, isoform 1-like [Diaphorina citri]	gi|662192122|ref|XM_008470684.1|	15.4958	1.21716	0.339879	3.58117	0.000342058	0.00457046
XM_008470070.1	662190998	XP_008468292.1	662190999	uncharacterized protein LOC103505715 [Diaphorina citri]	gi|662190998|ref|XM_008470070.1|	95.4461	1.21664	0.212291	5.73101	9.98324e-09	4.13256e-07
XM_008477985.1	662205577	XP_008476207.1	662205578	uncharacterized protein LOC103513174 [Diaphorina citri]	gi|662205577|ref|XM_008477985.1|	12.8611	1.21515	0.356754	3.40614	0.000658883	0.00807421
XM_008469520.1	662189991	XP_008467742.1	662189992	craniofacial development protein 2-like [Diaphorina citri]	gi|662189991|ref|XM_008469520.1|	15.2003	1.21349	0.382333	3.17391	0.00150401	0.0162235
XM_008472873.1	662184296	XP_008471095.1	662184297	flightin-like [Diaphorina citri]	gi|662184296|ref|XM_008472873.1|	13.2639	1.21244	0.381579	3.17743	0.00148584	0.0160633
XM_008469512.1	662189976	XP_008467734.1	662189977	uncharacterized protein LOC103505195 [Diaphorina citri]	gi|662189976|ref|XM_008469512.1|	48.2242	1.20832	0.263561	4.58461	4.54843e-06	0.000110191
XM_008470133.1	662191110	XP_008468355.1	662191111	uncharacterized protein LOC103505772 isoform X1 [Diaphorina citri]	gi|662191110|ref|XM_008470133.1|	4.67321	1.20678	0.38544	3.13092	0.00174259	0.0184074
XM_008473030.1	662196441	XP_008471252.1	662196442	trifunctional enzyme subunit alpha, mitochondrial-like [Diaphorina citri]	gi|662196441|ref|XM_008473030.1|	7.87465	1.20631	0.386044	3.1248	0.00177923	0.0186743
XM_008488571.1	662224856	XP_008486793.1	662224857	protein lethal(2)essential for life-like [Diaphorina citri]	gi|662224856|ref|XM_008488571.1|	6.52651	1.204	0.389144	3.09397	0.00197496	0.0203528
XM_008481780.1	662212523	XP_008480002.1	662212524	uncharacterized protein LOC103516794 [Diaphorina citri]	gi|662212523|ref|XM_008481780.1|	38.2384	1.20254	0.247063	4.86735	1.13107e-06	3.14781e-05
XM_008485221.1	662218792	XP_008483443.1	662218793	dynein heavy chain 10, axonemal-like, partial [Diaphorina citri]	gi|662218792|ref|XM_008485221.1|	3.80795	1.19872	0.388879	3.0825	0.00205272	0.0210349
XM_008489108.1	662225812	XP_008487330.1	662225813	actin-interacting protein 1-like, partial [Diaphorina citri]	gi|662225812|ref|XM_008489108.1|	48.4344	1.19401	0.241942	4.93513	8.0096e-07	2.31183e-05
XM_008476733.1	662203252	XP_008474955.1	662203253	WD repeat-containing protein 48 isoform X2 [Diaphorina citri]	gi|662203252|ref|XM_008476733.1|	171.823	1.19321	0.197619	6.03794	1.56093e-09	7.68914e-08
XM_008489038.1	662225693	XP_008487260.1	662225694	argininosuccinate lyase, chloroplastic-like, partial [Diaphorina citri]	gi|662225693|ref|XM_008489038.1|	42.8684	1.19275	0.235622	5.06212	4.1463e-07	1.27389e-05
XM_008476391.1	662202619	XP_008474613.1	662202620	uncharacterized protein LOC103511661 isoform X3 [Diaphorina citri]	gi|662202619|ref|XM_008476391.1|	24.1464	1.19065	0.320115	3.71945	0.000199659	0.00291845
XM_008484991.1	662186651	XP_008483213.1	662186652	chromatin complexes subunit BAP18 isoform X2 [Diaphorina citri]	gi|662186651|ref|XM_008484991.1|	8.30269	1.18907	0.389372	3.05381	0.00225952	0.0227305
XM_008473845.1	662197929	XP_008472067.1	662197930	DNA primase small subunit-like, partial [Diaphorina citri]	gi|662197929|ref|XM_008473845.1|	7.69873	1.18734	0.377953	3.14151	0.00168078	0.0178695
XM_008488505.1	662224734	XP_008486727.1	662224735	V-type proton ATPase subunit E-like [Diaphorina citri]	gi|662224734|ref|XM_008488505.1|	384.608	1.18625	0.132849	8.92934	4.28539e-19	6.88364e-17
XM_008470747.1	662192237	XP_008468969.1	662192238	ATPase family AAA domain-containing protein 1-like isoform X1 [Diaphorina citri]	gi|662192237|ref|XM_008470747.1|	55.25	1.18624	0.293168	4.04628	5.20371e-05	0.000915482
XM_008486525.1	662221141	XP_008484747.1	662221142	phospholipase A1 member A-like [Diaphorina citri]	gi|662221141|ref|XM_008486525.1|	12.3146	1.18377	0.344593	3.43527	0.00059196	0.00740727
XM_008484315.1	662217136	XP_008482537.1	662217137	transcription factor AP-1 isoform X2 [Diaphorina citri]	gi|662217136|ref|XM_008484315.1|	33.6081	1.18157	0.25788	4.58185	4.60886e-06	0.000111109
XM_008484316.1	662217138	XP_008482538.1	662217139	transcription factor AP-1 isoform X3 [Diaphorina citri]	gi|662217138|ref|XM_008484316.1|	33.6081	1.18157	0.25788	4.58185	4.60886e-06	0.000111109
XM_008475338.1	662200673	XP_008473560.1	662200674	gamma-glutamyl hydrolase B-like [Diaphorina citri]	gi|662200673|ref|XM_008475338.1|	344.398	1.18081	0.123656	9.5491	1.30826e-21	2.57779e-19
XM_008475519.1	662201009	XP_008473741.1	662201010	uncharacterized protein LOC103510820 [Diaphorina citri]	gi|662201009|ref|XM_008475519.1|	90.0779	1.16815	0.258619	4.51687	6.27611e-06	0.000147454
XM_008474298.1	662198765	XP_008472520.1	662198766	uncharacterized protein LOC103509670 [Diaphorina citri]	gi|662198765|ref|XM_008474298.1|	5.74305	1.16597	0.388105	3.00427	0.00266219	0.0257621
XM_008484266.1	662217046	XP_008482488.1	662217047	otopetrin-2-like [Diaphorina citri]	gi|662217046|ref|XM_008484266.1|	6.16411	1.16586	0.389194	2.99558	0.00273928	0.0263435
XM_008480137.1	662209508	XP_008478359.1	662209509	elongation factor 1-beta isoform X2 [Diaphorina citri]	gi|662209508|ref|XM_008480137.1|	647.277	1.16438	0.123933	9.39523	5.70909e-21	1.0957e-18
XM_008469795.1	662190494	XP_008468017.1	662190495	DNA-directed RNA polymerase II subunit RPB1-like [Diaphorina citri]	gi|662190494|ref|XM_008469795.1|	3.36092	1.16395	0.385594	3.0186	0.00253947	0.0249523
XM_008486918.1	662221850	XP_008485140.1	662221851	abscisic acid and environmental stress-inducible protein-like [Diaphorina citri]	gi|662221850|ref|XM_008486918.1|	7.13351	1.16307	0.382668	3.03936	0.00237083	0.0236891
XM_008481787.1	662212535	XP_008480009.1	662212536	uncharacterized protein LOC103516801 [Diaphorina citri]	gi|662212535|ref|XM_008481787.1|	219.649	1.16234	0.147044	7.90466	2.68656e-15	2.83585e-13
XM_008482162.1	662213215	XP_008480384.1	662213216	L-aminoadipate-semialdehyde dehydrogenase large subunit-like [Diaphorina citri]	gi|662213215|ref|XM_008482162.1|	18.3887	1.16107	0.329389	3.5249	0.000423637	0.00553538
XM_008474353.1	662198872	XP_008472575.1	662198873	venom protease [Diaphorina citri]	gi|662198872|ref|XM_008474353.1|	18.3706	1.15836	0.316622	3.65849	0.000253709	0.0035606
XM_008475783.1	662184835	XP_008474005.1	662184836	elongation of very long chain fatty acids protein AAEL008004-like [Diaphorina citri]	gi|662184835|ref|XM_008475783.1|	5.29269	1.1578	0.38765	2.98671	0.00281999	0.0268863
XM_008486145.1	662220459	XP_008484367.1	662220460	uncharacterized protein LOC103521042 [Diaphorina citri]	gi|662220459|ref|XM_008486145.1|	8.23993	1.15541	0.382858	3.01785	0.00254572	0.0249591
XM_008488098.1	662224006	XP_008486320.1	662224007	uncharacterized protein LOC103523020, partial [Diaphorina citri]	gi|662224006|ref|XM_008488098.1|	6.63154	1.14341	0.382968	2.98566	0.00282968	0.0269446
XM_008473477.1	662197262	XP_008471699.1	662197263	lipase 1-like isoform X2 [Diaphorina citri]	gi|662197262|ref|XM_008473477.1|	4.36304	1.13073	0.384519	2.94063	0.00327546	0.030405
XM_008478637.1	662206771	XP_008476859.1	662206772	tubulin alpha-1 chain-like [Diaphorina citri]	gi|662206771|ref|XM_008478637.1|	560.143	1.1287	0.088737	12.7196	4.60079e-37	2.83294e-34
XM_008482256.1	662213385	XP_008480478.1	662213386	ets DNA-binding protein pokkuri-like isoform X2 [Diaphorina citri]	gi|662213385|ref|XM_008482256.1|	14.3975	1.12282	0.371954	3.01871	0.00253851	0.0249523
XM_008474056.1	662198319	XP_008472278.1	662198320	uncharacterized protein LOC103509437 [Diaphorina citri]	gi|662198319|ref|XM_008474056.1|	27.0087	1.12142	0.292117	3.83893	0.000123573	0.00193842
XM_008473718.1	662197697	XP_008471940.1	662197698	uncharacterized protein LOC103509128, partial [Diaphorina citri]	gi|662197697|ref|XM_008473718.1|	11.0782	1.12085	0.351484	3.1889	0.00142817	0.0155531
XM_008483435.1	662215538	XP_008481657.1	662215539	uncharacterized protein LOC103518373 [Diaphorina citri]	gi|662215538|ref|XM_008483435.1|	1754.92	1.12037	0.127928	8.75784	1.9903e-18	3.03223e-16
XM_008473476.1	662197260	XP_008471698.1	662197261	lipase 1-like isoform X1 [Diaphorina citri]	gi|662197260|ref|XM_008473476.1|	3.86187	1.11566	0.387033	2.88259	0.00394419	0.0352828
XM_008481759.1	662212486	XP_008479981.1	662212487	putative fatty acyl-CoA reductase CG5065 [Diaphorina citri]	gi|662212486|ref|XM_008481759.1|	5.1932	1.11366	0.388498	2.86657	0.00414941	0.0367405
XM_008487725.1	662223325	XP_008485947.1	662223326	putative mediator of RNA polymerase II transcription subunit 26, partial [Diaphorina citri]	gi|662223325|ref|XM_008487725.1|	12.7581	1.11208	0.363607	3.05846	0.00222477	0.0224421
XM_008477217.1	662204145	XP_008475439.1	662204146	hydrocephalus-inducing protein-like [Diaphorina citri]	gi|662204145|ref|XM_008477217.1|	38.4441	1.10946	0.241606	4.59204	4.38944e-06	0.000107042
XM_008481976.1	662186048	XP_008480198.1	662186049	transmembrane emp24 domain-containing protein bai isoform X1 [Diaphorina citri]	gi|662186048|ref|XM_008481976.1|	305.146	1.10897	0.137266	8.07894	6.53329e-16	7.48441e-14
XM_008489928.1	662188908	XP_008488150.1	662188909	dual specificity protein phosphatase 23-like [Diaphorina citri]	gi|662188908|ref|XM_008489928.1|	60.1792	1.10592	0.223282	4.95301	7.30737e-07	2.12995e-05
XM_008471197.1	662193064	XP_008469419.1	662193065	glucose dehydrogenase [FAD, quinone]-like [Diaphorina citri]	gi|662193064|ref|XM_008471197.1|	130.115	1.10529	0.167967	6.58038	4.69236e-11	2.86544e-09
XM_008475999.1	662201903	XP_008474221.1	662201904	zinc finger protein 182-like [Diaphorina citri]	gi|662201903|ref|XM_008475999.1|	10.6833	1.10473	0.351561	3.14234	0.00167602	0.0178317
XM_008481817.1	662212587	XP_008480039.1	662212588	methyltransferase-like protein 10 [Diaphorina citri]	gi|662212587|ref|XM_008481817.1|	10.1953	1.10004	0.378266	2.90811	0.0036362	0.0332523
XM_008480023.1	662209299	XP_008478245.1	662209300	syntenin-1-like [Diaphorina citri]	gi|662209299|ref|XM_008480023.1|	13.9637	1.09936	0.327059	3.36135	0.000775635	0.0093114
XM_008478896.1	662207243	XP_008477118.1	662207244	pupal cuticle protein-like [Diaphorina citri]	gi|662207243|ref|XM_008478896.1|	46.9552	1.09885	0.389019	2.82467	0.00473289	0.04057
XM_008482544.1	662213914	XP_008480766.1	662213915	26S proteasome non-ATPase regulatory subunit 1-like [Diaphorina citri]	gi|662213914|ref|XM_008482544.1|	31.5391	1.09773	0.258603	4.24485	2.18739e-05	0.000428149
XM_008477315.1	662204326	XP_008475537.1	662204327	uncharacterized protein LOC103512549 isoform X1 [Diaphorina citri]	gi|662204326|ref|XM_008477315.1|	84.1662	1.0952	0.188708	5.80371	6.48645e-09	2.78177e-07
XM_008476785.1	662203347	XP_008475007.1	662203348	peptidyl-prolyl cis-trans isomerase G-like [Diaphorina citri]	gi|662203347|ref|XM_008476785.1|	252.332	1.09214	0.121033	9.0235	1.82176e-19	3.13046e-17
XM_008488210.1	662224208	XP_008486432.1	662224209	uncharacterized protein LOC103523141, partial [Diaphorina citri]	gi|662224208|ref|XM_008488210.1|	120.149	1.09115	0.19277	5.66036	1.51057e-08	6.03329e-07
XM_008484694.1	662217831	XP_008482916.1	662217832	calcineurin B homologous protein 1 isoform X1 [Diaphorina citri]	gi|662217831|ref|XM_008484694.1|	66.6238	1.09089	0.263494	4.1401	3.47157e-05	0.000640486
XM_008485220.1	662186692	XP_008483442.1	662186693	stress-associated endoplasmic reticulum protein 2-like isoform X1 [Diaphorina citri]	gi|662186692|ref|XM_008485220.1|	173.344	1.09072	0.243389	4.48141	7.41513e-06	0.000170421
XM_008478664.1	662206823	XP_008476886.1	662206824	glutamine synthetase 2 cytoplasmic-like isoform X2 [Diaphorina citri]	gi|662206823|ref|XM_008478664.1|	2324.5	1.09049	0.0952682	11.4466	2.44626e-30	1.00419e-27
XM_008479359.1	662208094	XP_008477581.1	662208095	neuronal acetylcholine receptor subunit alpha-5 [Diaphorina citri]	gi|662208094|ref|XM_008479359.1|	80.0966	1.08956	0.225271	4.83667	1.32032e-06	3.59995e-05
XM_008488386.1	662224523	XP_008486608.1	662224524	uncharacterized protein K02A2.6-like [Diaphorina citri]	gi|662224523|ref|XM_008488386.1|	62.0017	1.08905	0.212652	5.12127	3.03481e-07	9.79224e-06
XM_008481345.1	662211729	XP_008479567.1	662211730	uncharacterized protein LOC103516381 [Diaphorina citri]	gi|662211729|ref|XM_008481345.1|	11.0121	1.08482	0.349059	3.10784	0.00188463	0.019572
XM_008486842.1	662221713	XP_008485064.1	662221714	RNA-directed DNA polymerase from mobile element jockey-like [Diaphorina citri]	gi|662221713|ref|XM_008486842.1|	782.148	1.08317	0.148543	7.29193	3.05538e-13	2.65603e-11
XM_008470932.1	662192579	XP_008469154.1	662192580	uncharacterized protein LOC103506538 [Diaphorina citri]	gi|662192579|ref|XM_008470932.1|	558.526	1.07529	0.0971282	11.0708	1.7386e-28	5.97512e-26
XM_008473400.1	662197119	XP_008471622.1	662197120	ATP synthase mitochondrial F1 complex assembly factor 2 [Diaphorina citri]	gi|662197119|ref|XM_008473400.1|	81.6102	1.07412	0.177662	6.04589	1.48587e-09	7.34386e-08
XM_008469814.1	662190527	XP_008468036.1	662190528	melanotransferrin [Diaphorina citri]	gi|662190527|ref|XM_008469814.1|	89.0546	1.07187	0.191566	5.59533	2.20199e-08	8.58358e-07
XM_008469699.1	662190321	XP_008467921.1	662190322	cytochrome P450 1A1-like [Diaphorina citri]	gi|662190321|ref|XM_008469699.1|	37.8617	1.07076	0.257518	4.15802	3.21023e-05	0.000601277
XM_008477375.1	662185149	XP_008475597.1	662185150	microsomal triglyceride transfer protein large subunit-like [Diaphorina citri]	gi|662185149|ref|XM_008477375.1|	497.314	1.06928	0.10882	9.82613	8.68926e-23	1.83443e-20
XM_008477216.1	662204143	XP_008475438.1	662204144	uncharacterized protein LOC103512453, partial [Diaphorina citri]	gi|662204143|ref|XM_008477216.1|	41.1292	1.0687	0.246199	4.34078	1.41979e-05	0.000298884
XM_008480204.1	662209630	XP_008478426.1	662209631	uncharacterized protein LOC103515273 isoform X1 [Diaphorina citri]	gi|662209630|ref|XM_008480204.1|	1242.25	1.06477	0.114403	9.30719	1.3126e-20	2.45539e-18
XM_008483194.1	662215102	XP_008481416.1	662215103	LOW QUALITY PROTEIN: protein lin-7 homolog B-like [Diaphorina citri]	gi|662215102|ref|XM_008483194.1|	80.6066	1.06341	0.237584	4.47594	7.60773e-06	0.000174247
XM_008474796.1	662199687	XP_008473018.1	662199688	2-hydroxyacyl-CoA lyase 1-like [Diaphorina citri]	gi|662199687|ref|XM_008474796.1|	23.0251	1.06227	0.285678	3.71841	0.000200484	0.00292473
XM_008474410.1	662198976	XP_008472632.1	662198977	reticulon-4-interacting protein 1 homolog, mitochondrial-like isoform X2 [Diaphorina citri]	gi|662198976|ref|XM_008474410.1|	40.345	1.05783	0.316794	3.33916	0.000840314	0.00996642
XM_008488497.1	662224721	XP_008486719.1	662224722	zinc transporter ZIP3-like [Diaphorina citri]	gi|662224721|ref|XM_008488497.1|	8709.05	1.05745	0.0698184	15.1458	8.0766e-52	9.94633e-49
XM_008479791.1	662208874	XP_008478013.1	662208875	uncharacterized protein LOC103514874, partial [Diaphorina citri]	gi|662208874|ref|XM_008479791.1|	5717.14	1.05513	0.0789273	13.3684	9.25047e-41	6.83517e-38
XM_008475129.1	662200297	XP_008473351.1	662200298	nucleoporin NSP1-like [Diaphorina citri]	gi|662200297|ref|XM_008475129.1|	39.8103	1.0532	0.257409	4.09154	4.2851e-05	0.000773202
XM_008483921.1	662216422	XP_008482143.1	662216423	death-associated protein 1 [Diaphorina citri]	gi|662216422|ref|XM_008483921.1|	90.8576	1.05261	0.380822	2.76405	0.00570881	0.0468102
XM_008474917.1	662199910	XP_008473139.1	662199911	uncharacterized protein LOC103510267 [Diaphorina citri]	gi|662199910|ref|XM_008474917.1|	143.224	1.05082	0.158604	6.6254	3.46311e-11	2.13241e-09
XM_008477370.1	662204426	XP_008475592.1	662204427	probable small nuclear ribonucleoprotein E [Diaphorina citri]	gi|662204426|ref|XM_008477370.1|	35.2549	1.05064	0.29011	3.62151	0.000292889	0.00404137
XM_008484110.1	662216763	XP_008482332.1	662216764	facilitated trehalose transporter Tret1-like, partial [Diaphorina citri]	gi|662216763|ref|XM_008484110.1|	11.9172	1.04918	0.345718	3.0348	0.00240697	0.023953
XM_008487610.1	662223104	XP_008485832.1	662223105	non-lysosomal glucosylceramidase-like isoform X2 [Diaphorina citri]	gi|662223104|ref|XM_008487610.1|	510.041	1.04905	0.10579	9.91631	3.53598e-23	7.79921e-21
XM_008481709.1	662212393	XP_008479931.1	662212394	ATP-binding cassette sub-family A member 3-like [Diaphorina citri]	gi|662212393|ref|XM_008481709.1|	25.9867	1.0432	0.312319	3.34017	0.000837273	0.00993833
XM_008471110.1	662192904	XP_008469332.1	662192905	peroxisomal membrane protein PEX13-like isoform X1 [Diaphorina citri]	gi|662192904|ref|XM_008471110.1|	12.4021	1.0383	0.350154	2.96527	0.00302416	0.028502
XM_008479550.1	662208440	XP_008477772.1	662208441	uncharacterized protein LOC103514651 [Diaphorina citri]	gi|662208440|ref|XM_008479550.1|	21724.4	1.03712	0.349027	2.97145	0.00296402	0.0280105
XM_008485349.1	662219023	XP_008483571.1	662219024	dual 3',5'-cyclic-AMP and -GMP phosphodiesterase 11A-like [Diaphorina citri]	gi|662219023|ref|XM_008485349.1|	16.6574	1.03531	0.336096	3.08041	0.00206715	0.0211407
XM_008478739.1	662206963	XP_008476961.1	662206964	tropinone reductase 2-like isoform X2 [Diaphorina citri]	gi|662206963|ref|XM_008478739.1|	132.738	1.03043	0.166858	6.17551	6.59493e-10	3.43168e-08
XM_008487365.1	662222660	XP_008485587.1	662222661	uncharacterized protein LOC103522260, partial [Diaphorina citri]	gi|662222660|ref|XM_008487365.1|	26.1356	1.02903	0.275581	3.73403	0.000188437	0.00277916
XM_008471368.1	662193370	XP_008469590.1	662193371	uncharacterized protein LOC103506942 isoform X1 [Diaphorina citri]	gi|662193370|ref|XM_008471368.1|	216.477	1.02479	0.161342	6.35165	2.13018e-10	1.21076e-08
XM_008475790.1	662201516	XP_008474012.1	662201517	uncharacterized protein LOC103511080 [Diaphorina citri]	gi|662201516|ref|XM_008475790.1|	28.8767	1.02011	0.268446	3.80007	0.000144654	0.00222909
XM_008469232.1	662189450	XP_008467454.1	662189451	coatomer subunit alpha-like [Diaphorina citri]	gi|662189450|ref|XM_008469232.1|	60.7797	1.01878	0.206793	4.92657	8.36853e-07	2.39207e-05
XM_008486129.1	662220429	XP_008484351.1	662220430	uncharacterized protein LOC103521025 [Diaphorina citri]	gi|662220429|ref|XM_008486129.1|	9.21388	1.01853	0.367273	2.77322	0.00555041	0.0457978
XM_008487363.1	662187128	XP_008485585.1	662187129	uncharacterized protein LOC103522257 [Diaphorina citri]	gi|662187128|ref|XM_008487363.1|	38.8385	1.01665	0.237349	4.28333	1.84118e-05	0.000372725
XM_008488532.1	662224787	XP_008486754.1	662224788	talin-1-like [Diaphorina citri]	gi|662224787|ref|XM_008488532.1|	16.0804	1.01341	0.31989	3.16801	0.00153489	0.0165261
XM_008486443.1	662220994	XP_008484665.1	662220995	uncharacterized protein LOC103521334, partial [Diaphorina citri]	gi|662220994|ref|XM_008486443.1|	17.5816	1.01321	0.320428	3.16204	0.00156667	0.0168091
XM_008481062.1	662211214	XP_008479284.1	662211215	cytosolic Fe-S cluster assembly factor NUBP2 homolog [Diaphorina citri]	gi|662211214|ref|XM_008481062.1|	264.153	1.01059	0.12103	8.34991	6.83155e-17	9.0952e-15
XM_008489170.1	662225917	XP_008487392.1	662225918	glucose dehydrogenase [FAD, quinone]-like, partial [Diaphorina citri]	gi|662225917|ref|XM_008489170.1|	60.7849	1.0086	0.272261	3.70454	0.000211778	0.00305929
XM_008480666.1	662210490	XP_008478888.1	662210491	cysteine-rich PDZ-binding protein-like isoform X1 [Diaphorina citri]	gi|662210490|ref|XM_008480666.1|	358.447	1.00715	0.19503	5.16409	2.41606e-07	7.93435e-06
XM_008472241.1	662194983	XP_008470463.1	662194984	4-hydroxy-2-oxoglutarate aldolase, mitochondrial-like [Diaphorina citri]	gi|662194983|ref|XM_008472241.1|	272.013	1.0066	0.129113	7.79626	6.37664e-15	6.36717e-13
XM_008477691.1	662205029	XP_008475913.1	662205030	glycogen phosphorylase-like [Diaphorina citri]	gi|662205029|ref|XM_008477691.1|	18.6542	1.003	0.317189	3.16214	0.00156612	0.0168091
XM_008479686.1	662208688	XP_008477908.1	662208689	probable cyclin-dependent serine/threonine-protein kinase DDB_G0292550, partial [Diaphorina citri]	gi|662208688|ref|XM_008479686.1|	11.6161	0.999534	0.348959	2.86433	0.00417892	0.0369355
XM_008485456.1	662219214	XP_008483678.1	662219215	uncharacterized protein K02A2.6-like [Diaphorina citri]	gi|662219214|ref|XM_008485456.1|	98.7712	0.998519	0.214463	4.65589	3.22578e-06	8.13491e-05
XM_008485697.1	662219650	XP_008483919.1	662219651	probable ATP-dependent RNA helicase kurz [Diaphorina citri]	gi|662219650|ref|XM_008485697.1|	64.1817	0.995786	0.230589	4.31845	1.57131e-05	0.000325679
XM_008469242.1	662189470	XP_008467464.1	662189471	protein CREG1-like isoform X2 [Diaphorina citri]	gi|662189470|ref|XM_008469242.1|	291.937	0.995321	0.309866	3.2121	0.00131767	0.0144907
XM_008477927.1	662185253	XP_008476149.1	662185254	uncharacterized protein LOC103513115 isoform X1 [Diaphorina citri]	gi|662185253|ref|XM_008477927.1|	4.09983	0.990145	0.344646	2.87293	0.00406681	0.0361142
XM_008484702.1	662217845	XP_008482924.1	662217846	uncharacterized protein LOC103519610 [Diaphorina citri]	gi|662217845|ref|XM_008484702.1|	185.238	0.989947	0.146431	6.7605	1.3752e-11	9.07263e-10
XM_008485081.1	662218535	XP_008483303.1	662218536	gamma-butyrobetaine dioxygenase, partial [Diaphorina citri]	gi|662218535|ref|XM_008485081.1|	25.0199	0.989774	0.273829	3.61457	0.000300852	0.00411665
XM_008475148.1	662200331	XP_008473370.1	662200332	V-type proton ATPase subunit F isoform X1 [Diaphorina citri]	gi|662200331|ref|XM_008475148.1|	249.706	0.985545	0.170337	5.78587	7.21396e-09	3.08115e-07
XM_008473058.1	662196491	XP_008471280.1	662196492	DNA replication complex GINS protein SLD5 [Diaphorina citri]	gi|662196491|ref|XM_008473058.1|	36.5705	0.981727	0.269403	3.64408	0.000268346	0.00374468
XM_008472872.1	662196154	XP_008471094.1	662196155	glutaminase kidney isoform, mitochondrial-like [Diaphorina citri]	gi|662196154|ref|XM_008472872.1|	17.6517	0.980055	0.308355	3.17833	0.00148124	0.0160364
XM_008471103.1	662183962	XP_008469325.1	662183963	uncharacterized protein LOC103506704, partial [Diaphorina citri]	gi|662183962|ref|XM_008471103.1|	23.6795	0.979225	0.29903	3.27467	0.00105785	0.0120532
XM_008486337.1	662220806	XP_008484559.1	662220807	uncharacterized protein LOC103521230, partial [Diaphorina citri]	gi|662220806|ref|XM_008486337.1|	15.9892	0.973891	0.318327	3.0594	0.0022178	0.0224024
XM_008488364.1	662224482	XP_008486586.1	662224483	cytochrome P450 2J3-like, partial [Diaphorina citri]	gi|662224482|ref|XM_008488364.1|	87.0037	0.973502	0.201063	4.84178	1.28683e-06	3.52161e-05
XM_008489823.1	662188713	XP_008488045.1	662188714	PDZ domain-containing protein GIPC3 [Diaphorina citri]	gi|662188713|ref|XM_008489823.1|	79.5875	0.972873	0.182948	5.31776	1.05051e-07	3.65282e-06
XM_008469870.1	662190634	XP_008468092.1	662190635	heat shock factor-binding protein 1-like [Diaphorina citri]	gi|662190634|ref|XM_008469870.1|	25.0995	0.972812	0.283284	3.43406	0.000594615	0.00743419
XM_008471460.1	662193542	XP_008469682.1	662193543	uncharacterized protein LOC103507029 [Diaphorina citri]	gi|662193542|ref|XM_008471460.1|	32.1798	0.972523	0.268101	3.62746	0.000286228	0.00396056
XM_008481130.1	662211337	XP_008479352.1	662211338	uncharacterized protein LOC103516168 [Diaphorina citri]	gi|662211337|ref|XM_008481130.1|	66.5665	0.971789	0.1912	5.08258	3.72346e-07	1.16826e-05
XM_008479951.1	662209171	XP_008478173.1	662209172	myosin regulatory light chain 2 [Diaphorina citri]	gi|662209171|ref|XM_008479951.1|	161.515	0.971546	0.156683	6.20071	5.62082e-10	2.96659e-08
XM_008488396.1	662224539	XP_008486618.1	662224540	ketohexokinase-like [Diaphorina citri]	gi|662224539|ref|XM_008488396.1|	16.0932	0.970284	0.331536	2.92663	0.00342657	0.0316487
XM_008488432.1	662224604	XP_008486654.1	662224605	pancreatic triacylglycerol lipase-like, partial [Diaphorina citri]	gi|662224604|ref|XM_008488432.1|	29.2382	0.967334	0.256281	3.7745	0.000160328	0.00242262
XM_008473970.1	662183117	XP_008472192.1	662183118	protein transport protein SFT2-like isoform X1 [Diaphorina citri]	gi|662183117|ref|XM_008473970.1|	71.6529	0.960379	0.182463	5.26341	1.41411e-07	4.81513e-06
XM_008473741.1	662197737	XP_008471963.1	662197738	39S ribosomal protein L11, mitochondrial [Diaphorina citri]	gi|662197737|ref|XM_008473741.1|	88.8415	0.958685	0.178598	5.36784	7.96854e-08	2.85823e-06
XM_008488180.1	662224155	XP_008486402.1	662224156	3-ketodihydrosphingosine reductase-like, partial [Diaphorina citri]	gi|662224155|ref|XM_008488180.1|	32.1302	0.957629	0.246773	3.8806	0.000104197	0.00165751
XM_008477875.1	662205375	XP_008476097.1	662205376	uncharacterized protein DDB_G0283357-like isoform X1 [Diaphorina citri]	gi|662205375|ref|XM_008477875.1|	10.408	0.957626	0.346828	2.7611	0.00576071	0.0471383
XM_008477876.1	662205377	XP_008476098.1	662205378	uncharacterized protein DDB_G0283357-like isoform X2 [Diaphorina citri]	gi|662205377|ref|XM_008477876.1|	10.408	0.957626	0.346828	2.7611	0.00576071	0.0471383
XM_008487359.1	662222650	XP_008485581.1	662222651	serine/threonine-protein kinase PINK1, mitochondrial-like [Diaphorina citri]	gi|662222650|ref|XM_008487359.1|	233.754	0.956745	0.145543	6.57363	4.9102e-11	2.98613e-09
XM_008471780.1	662194136	XP_008470002.1	662194137	leucine carboxyl methyltransferase 1 isoform X3 [Diaphorina citri]	gi|662194136|ref|XM_008471780.1|	30.6949	0.955576	0.278953	3.42559	0.00061347	0.00762478
XM_008485057.1	662218491	XP_008483279.1	662218492	polyubiquitin-C isoform X1 [Diaphorina citri]	gi|662218491|ref|XM_008485057.1|	1943.25	0.954418	0.0891607	10.7045	9.69885e-27	3.04957e-24
XM_008469115.1	662189238	XP_008467337.1	662189239	uncharacterized protein LOC103504817 [Diaphorina citri]	gi|662189238|ref|XM_008469115.1|	76.6465	0.95427	0.193309	4.9365	7.95383e-07	2.30023e-05
XM_008488029.1	662223877	XP_008486251.1	662223878	glucose dehydrogenase [FAD, quinone]-like [Diaphorina citri]	gi|662223877|ref|XM_008488029.1|	118.029	0.950425	0.195022	4.87342	1.0968e-06	3.06399e-05
XM_008479193.1	662185500	XP_008477415.1	662185501	uncharacterized protein LOC103514320 [Diaphorina citri]	gi|662185500|ref|XM_008479193.1|	3751.02	0.95016	0.132659	7.16243	7.9262e-13	6.19754e-11
XM_008476363.1	662184947	XP_008474585.1	662184948	LOW QUALITY PROTEIN: probable cytochrome P450 6a13 [Diaphorina citri]	gi|662184947|ref|XM_008476363.1|	175.933	0.949735	0.155558	6.10533	1.02588e-09	5.20978e-08
XM_008470648.1	662192057	XP_008468870.1	662192058	LOW QUALITY PROTEIN: proton-coupled amino acid transporter 1-like [Diaphorina citri]	gi|662192057|ref|XM_008470648.1|	91.6407	0.947974	0.261945	3.61898	0.000295772	0.00406597
XM_008472628.1	662195699	XP_008470850.1	662195700	beta-galactosidase-like isoform X2 [Diaphorina citri]	gi|662195699|ref|XM_008472628.1|	39.774	0.946894	0.25716	3.68212	0.000231303	0.00329942
XM_008473946.1	662198119	XP_008472168.1	662198120	mitochondrial intermembrane space import and assembly protein 40-B-like [Diaphorina citri]	gi|662198119|ref|XM_008473946.1|	92.8609	0.940992	0.193992	4.85068	1.2304e-06	3.37346e-05
XM_008481711.1	662212397	XP_008479933.1	662212398	ATP-binding cassette sub-family A member 3-like [Diaphorina citri]	gi|662212397|ref|XM_008481711.1|	20.0522	0.939653	0.314723	2.98565	0.00282975	0.0269446
XM_008489126.1	662225843	XP_008487348.1	662225844	uncharacterized protein LOC103524121, partial [Diaphorina citri]	gi|662225843|ref|XM_008489126.1|	37.4907	0.937291	0.263553	3.55636	0.000376031	0.0049928
XM_008485420.1	662219151	XP_008483642.1	662219152	ATP-binding cassette sub-family B member 7, mitochondrial-like, partial [Diaphorina citri]	gi|662219151|ref|XM_008485420.1|	33.8363	0.937016	0.247512	3.78574	0.000153255	0.00233244
XM_008483665.1	662186378	XP_008481887.1	662186379	elongator complex protein 4-like [Diaphorina citri]	gi|662186378|ref|XM_008483665.1|	42.3956	0.935385	0.259098	3.61016	0.000306014	0.00417184
XM_008485376.1	662219075	XP_008483598.1	662219076	probable low-specificity L-threonine aldolase 2, partial [Diaphorina citri]	gi|662219075|ref|XM_008485376.1|	122.343	0.930887	0.17473	5.32759	9.9526e-08	3.49358e-06
XM_008481058.1	662211206	XP_008479280.1	662211207	venom serine carboxypeptidase-like [Diaphorina citri]	gi|662211206|ref|XM_008481058.1|	5471.05	0.930811	0.0841028	11.0675	1.80291e-28	6.05533e-26
XM_008486397.1	662220911	XP_008484619.1	662220912	craniofacial development protein 2-like, partial [Diaphorina citri]	gi|662220911|ref|XM_008486397.1|	226.488	0.930218	0.183063	5.08141	3.74645e-07	1.17051e-05
XM_008481229.1	662211519	XP_008479451.1	662211520	uncharacterized protein LOC103516266 [Diaphorina citri]	gi|662211519|ref|XM_008481229.1|	5008.85	0.927328	0.158237	5.86038	4.61807e-09	2.07434e-07
XM_008472263.1	662195024	XP_008470485.1	662195025	MIT domain-containing protein 1-like [Diaphorina citri]	gi|662195024|ref|XM_008472263.1|	1040.57	0.926827	0.124377	7.45175	9.21084e-14	8.45452e-12
XM_008476962.1	662203676	XP_008475184.1	662203677	dystrophin, isoform E-like [Diaphorina citri]	gi|662203676|ref|XM_008476962.1|	16.8915	0.926674	0.322471	2.87367	0.00405736	0.0360985
XM_008481115.1	662211311	XP_008479337.1	662211312	ATP-binding cassette sub-family G member 4, partial [Diaphorina citri]	gi|662211311|ref|XM_008481115.1|	28.0582	0.926564	0.288655	3.20994	0.00132764	0.0145872
XM_008484787.1	662218000	XP_008483009.1	662218001	uncharacterized protein LOC103519696, partial [Diaphorina citri]	gi|662218000|ref|XM_008484787.1|	320.988	0.925017	0.108729	8.50753	1.77675e-17	2.5742e-15
XM_008481231.1	662211523	XP_008479453.1	662211524	uncharacterized protein LOC103516268 [Diaphorina citri]	gi|662211523|ref|XM_008481231.1|	2721.91	0.922528	0.170908	5.3978	6.74626e-08	2.47385e-06
XM_008481385.1	662211802	XP_008479607.1	662211803	60S ribosome subunit biogenesis protein NIP7 homolog isoform X1 [Diaphorina citri]	gi|662211802|ref|XM_008481385.1|	36.2879	0.913219	0.241402	3.78298	0.00015496	0.00235355
XM_008485993.1	662220189	XP_008484215.1	662220190	probable arginine--tRNA ligase, cytoplasmic [Diaphorina citri]	gi|662220189|ref|XM_008485993.1|	58.4806	0.908474	0.218385	4.15996	3.18307e-05	0.000598466
XM_008480538.1	662210255	XP_008478760.1	662210256	putative nuclease HARBI1 [Diaphorina citri]	gi|662210255|ref|XM_008480538.1|	35.8162	0.908429	0.258585	3.51308	0.000442941	0.00574696
XM_008483607.1	662215850	XP_008481829.1	662215851	WD repeat-containing protein 65-like isoform X2 [Diaphorina citri]	gi|662215850|ref|XM_008483607.1|	52.9735	0.908234	0.212161	4.28087	1.86162e-05	0.000374809
XM_008471324.1	662193289	XP_008469546.1	662193290	coatomer subunit zeta-1 [Diaphorina citri]	gi|662193289|ref|XM_008471324.1|	117.004	0.907465	0.168817	5.37545	7.63926e-08	2.74679e-06
XM_008485086.1	662218543	XP_008483308.1	662218544	muscle-specific protein 20-like [Diaphorina citri]	gi|662218543|ref|XM_008485086.1|	15.5945	0.905691	0.320518	2.82571	0.00471761	0.0404644
XM_008480939.1	662210986	XP_008479161.1	662210987	60S ribosomal protein L35a-like, partial [Diaphorina citri]	gi|662210986|ref|XM_008480939.1|	364.869	0.904715	0.135928	6.65584	2.81688e-11	1.76389e-09
XM_008483251.1	662215205	XP_008481473.1	662215206	uncharacterized protein C20orf24 homolog isoform X1 [Diaphorina citri]	gi|662215205|ref|XM_008483251.1|	32.2521	0.903604	0.246981	3.65859	0.000253603	0.0035606
XM_008483252.1	662215207	XP_008481474.1	662215208	uncharacterized protein C20orf24 homolog isoform X2 [Diaphorina citri]	gi|662215207|ref|XM_008483252.1|	32.2521	0.903604	0.246981	3.65859	0.000253603	0.0035606
XM_008483253.1	662215209	XP_008481475.1	662215210	uncharacterized protein C20orf24 homolog isoform X3 [Diaphorina citri]	gi|662215209|ref|XM_008483253.1|	32.2521	0.903604	0.246981	3.65859	0.000253603	0.0035606
XM_008479787.1	662208866	XP_008478009.1	662208867	ferritin subunit, partial [Diaphorina citri]	gi|662208866|ref|XM_008479787.1|	2616.41	0.900537	0.0804155	11.1985	4.14492e-29	1.53134e-26
XM_008484595.1	662217652	XP_008482817.1	662217653	Kv channel-interacting protein 1-like [Diaphorina citri]	gi|662217652|ref|XM_008484595.1|	52.1085	0.899027	0.246642	3.64507	0.000267315	0.00373382
XM_008475762.1	662201461	XP_008473984.1	662201462	cytochrome P450 4C1-like [Diaphorina citri]	gi|662201461|ref|XM_008475762.1|	98.7936	0.892635	0.186258	4.79247	1.64744e-06	4.41049e-05
XM_008480897.1	662210910	XP_008479119.1	662210911	methyltransferase-like protein 10 [Diaphorina citri]	gi|662210910|ref|XM_008480897.1|	24.5967	0.889769	0.301796	2.94824	0.00319588	0.0298538
XM_008480769.1	662210678	XP_008478991.1	662210679	alpha-N-acetylglucosaminidase [Diaphorina citri]	gi|662210678|ref|XM_008480769.1|	239.849	0.88887	0.113466	7.83383	4.73229e-15	4.78999e-13
XM_008477683.1	662205012	XP_008475905.1	662205013	homocysteine S-methyltransferase 2-like [Diaphorina citri]	gi|662205012|ref|XM_008477683.1|	124.057	0.887426	0.154042	5.76094	8.36457e-09	3.49185e-07
XM_008471563.1	662193734	XP_008469785.1	662193735	proteasome activator complex subunit 3 isoform X1 [Diaphorina citri]	gi|662193734|ref|XM_008471563.1|	79.7578	0.8865	0.197066	4.49849	6.84376e-06	0.000159522
XM_008469774.1	662190456	XP_008467996.1	662190457	uncharacterized protein LOC103505445 [Diaphorina citri]	gi|662190456|ref|XM_008469774.1|	278.129	0.882436	0.108795	8.11099	5.02084e-16	5.88873e-14
XM_008475785.1	662201505	XP_008474007.1	662201506	uncharacterized protein LOC103511074 isoform X1 [Diaphorina citri]	gi|662201505|ref|XM_008475785.1|	27.8327	0.879964	0.281748	3.12323	0.0017888	0.0187481
XM_008489045.1	662225706	XP_008487267.1	662225707	uncharacterized protein K02A2.6-like [Diaphorina citri]	gi|662225706|ref|XM_008489045.1|	99.1019	0.876031	0.190848	4.5902	4.42831e-06	0.000107812
XM_008479592.1	662208520	XP_008477814.1	662208521	polyubiquitin-B isoform X1 [Diaphorina citri]	gi|662208520|ref|XM_008479592.1|	1199.63	0.875651	0.11382	7.69328	1.43413e-14	1.3852e-12
XM_008484538.1	662217549	XP_008482760.1	662217550	integumentary mucin C.1-like [Diaphorina citri]	gi|662217549|ref|XM_008484538.1|	33.9773	0.872237	0.237802	3.66791	0.000244543	0.00345824
XM_008471663.1	662193915	XP_008469885.1	662193916	superoxide dismutase [Cu-Zn]-like [Diaphorina citri]	gi|662193915|ref|XM_008471663.1|	25.2291	0.867161	0.276381	3.13755	0.00170366	0.0180478
XM_008484682.1	662217809	XP_008482904.1	662217810	STAM-binding protein-like, partial [Diaphorina citri]	gi|662217809|ref|XM_008484682.1|	60.1171	0.867105	0.214648	4.03967	5.35267e-05	0.000936115
XM_008484692.1	662217827	XP_008482914.1	662217828	heterogeneous nuclear ribonucleoprotein A1, A2/B1 homolog [Diaphorina citri]	gi|662217827|ref|XM_008484692.1|	102.366	0.866612	0.179984	4.81494	1.47241e-06	3.97066e-05
XM_008479647.1	662208618	XP_008477869.1	662208619	V-type proton ATPase subunit B, partial [Diaphorina citri]	gi|662208618|ref|XM_008479647.1|	285.945	0.863675	0.114874	7.51845	5.54308e-14	5.18453e-12
XM_008471914.1	662194376	XP_008470136.1	662194377	uncharacterized protein LOC103507442 [Diaphorina citri]	gi|662194376|ref|XM_008471914.1|	101.687	0.85895	0.182925	4.69565	2.65766e-06	6.81855e-05
XM_008479559.1	662208456	XP_008477781.1	662208457	5'-nucleotidase domain-containing protein 1-like [Diaphorina citri]	gi|662208456|ref|XM_008479559.1|	50.298	0.850849	0.230183	3.69641	0.000218673	0.00314353
XM_008470426.1	662191648	XP_008468648.1	662191649	NADH dehydrogenase [ubiquinone] 1 alpha subcomplex subunit 1-like isoform X1 [Diaphorina citri]	gi|662191648|ref|XM_008470426.1|	109.463	0.847449	0.149038	5.68614	1.29942e-08	5.29004e-07
XM_008483108.1	662214947	XP_008481330.1	662214948	uncharacterized protein LOC103518052 [Diaphorina citri]	gi|662214947|ref|XM_008483108.1|	87.3996	0.846451	0.217752	3.88723	0.000101394	0.00162341
XM_008485670.1	662219598	XP_008483892.1	662219599	10 kDa heat shock protein, mitochondrial-like [Diaphorina citri]	gi|662219598|ref|XM_008485670.1|	126.696	0.846203	0.220158	3.84361	0.000121236	0.00190599
XM_008486891.1	662221802	XP_008485113.1	662221803	uncharacterized protein LOC103521785 [Diaphorina citri]	gi|662221802|ref|XM_008486891.1|	126.648	0.845907	0.182319	4.6397	3.4891e-06	8.72451e-05
XM_008486768.1	662221577	XP_008484990.1	662221578	uncharacterized protein LOC103521656, partial [Diaphorina citri]	gi|662221577|ref|XM_008486768.1|	75.4224	0.845612	0.207834	4.06868	4.72804e-05	0.000840805
XM_008477393.1	662204472	XP_008475615.1	662204473	DNA-directed RNA polymerase III subunit RPC8 [Diaphorina citri]	gi|662204472|ref|XM_008477393.1|	107.46	0.84233	0.168509	4.99871	5.77148e-07	1.71612e-05
XM_008478740.1	662206965	XP_008476962.1	662206966	dehydrogenase/reductase SDR family protein 7-like [Diaphorina citri]	gi|662206965|ref|XM_008478740.1|	33.6283	0.836314	0.247506	3.37896	0.000727614	0.00880297
XM_008486823.1	662221678	XP_008485045.1	662221679	uncharacterized protein LOC103521715, partial [Diaphorina citri]	gi|662221678|ref|XM_008486823.1|	46.3585	0.834629	0.253629	3.29075	0.0009992	0.0115289
XM_008484725.1	662217888	XP_008482947.1	662217889	beta-hexosaminidase subunit alpha-like [Diaphorina citri]	gi|662217888|ref|XM_008484725.1|	43.0711	0.829999	0.242885	3.41726	0.000632558	0.00780947
XM_008483382.1	662215441	XP_008481604.1	662215442	UPF0415 protein C7orf25 homolog [Diaphorina citri]	gi|662215441|ref|XM_008483382.1|	34.4953	0.828574	0.247569	3.34685	0.000817368	0.00973334
XM_008489279.1	662187718	XP_008487501.1	662187719	UPF0568 protein C14orf166 isoform X1 [Diaphorina citri]	gi|662187718|ref|XM_008489279.1|	33.8622	0.826147	0.274864	3.00566	0.00265004	0.0257308
XM_008489280.1	662187720	XP_008487502.1	662187721	UPF0568 protein C14orf166 isoform X2 [Diaphorina citri]	gi|662187720|ref|XM_008489280.1|	33.8622	0.826147	0.274864	3.00566	0.00265004	0.0257308
XM_008471434.1	662193488	XP_008469656.1	662193489	protein transport protein Sec61 subunit beta-like [Diaphorina citri]	gi|662193488|ref|XM_008471434.1|	272.698	0.824934	0.134456	6.13536	8.49671e-10	4.37507e-08
XM_008485779.1	662219800	XP_008484001.1	662219801	uncharacterized protein LOC103520680, partial [Diaphorina citri]	gi|662219800|ref|XM_008485779.1|	26.5377	0.824734	0.283721	2.90685	0.00365093	0.0333457
XM_008481143.1	662211362	XP_008479365.1	662211363	laminin subunit alpha-like [Diaphorina citri]	gi|662211362|ref|XM_008481143.1|	44.4214	0.823292	0.218663	3.76512	0.000166468	0.00249753
XM_008481132.1	662211341	XP_008479354.1	662211342	trypsin I-P1-like [Diaphorina citri]	gi|662211341|ref|XM_008481132.1|	340.191	0.821519	0.116137	7.07373	1.50822e-12	1.143e-10
XM_008488953.1	662183422	XP_008487175.1	662183423	sugar phosphate exchanger 2-like [Diaphorina citri]	gi|662183422|ref|XM_008488953.1|	31.9273	0.821198	0.258465	3.17721	0.00148698	0.0160633
XM_008472261.1	662195020	XP_008470483.1	662195021	vacuolar protein sorting-associated protein 37C isoform X1 [Diaphorina citri]	gi|662195020|ref|XM_008472261.1|	111.561	0.821081	0.207806	3.95119	7.77627e-05	0.00128832
XM_008484031.1	662186457	XP_008482253.1	662186458	elongation of very long chain fatty acids protein 4-like [Diaphorina citri]	gi|662186457|ref|XM_008484031.1|	100.751	0.816365	0.157339	5.18859	2.11897e-07	7.08466e-06
XM_008482627.1	662214064	XP_008480849.1	662214065	CTD nuclear envelope phosphatase 1 isoform X2 [Diaphorina citri]	gi|662214064|ref|XM_008482627.1|	68.8598	0.81535	0.206107	3.95595	7.62302e-05	0.00126434
XM_008469935.1	662190754	XP_008468157.1	662190755	stathmin-1-A isoform X2 [Diaphorina citri]	gi|662190754|ref|XM_008469935.1|	57.1703	0.811914	0.240751	3.37243	0.000745087	0.00898968
XM_008480159.1	662209546	XP_008478381.1	662209547	cytochrome P450 4c3-like [Diaphorina citri]	gi|662209546|ref|XM_008480159.1|	300.82	0.811718	0.138241	5.87178	4.31151e-09	1.96048e-07
XM_008484693.1	662217829	XP_008482915.1	662217830	calcineurin B homologous protein 1-like [Diaphorina citri]	gi|662217829|ref|XM_008484693.1|	25.8585	0.81055	0.279265	2.90244	0.00370266	0.0337141
XM_008477277.1	662204255	XP_008475499.1	662204256	facilitated trehalose transporter Tret1-like [Diaphorina citri]	gi|662204255|ref|XM_008477277.1|	571.532	0.805228	0.0867827	9.27867	1.71602e-20	3.16991e-18
XM_008486383.1	662220887	XP_008484605.1	662220888	uncharacterized protein LOC103521274 [Diaphorina citri]	gi|662220887|ref|XM_008486383.1|	60.4385	0.804616	0.222197	3.62119	0.000293255	0.00404265
XM_008470769.1	662192278	XP_008468991.1	662192279	acetyl-coenzyme A transporter 1-like [Diaphorina citri]	gi|662192278|ref|XM_008470769.1|	70.9119	0.802884	0.198139	4.05212	5.07546e-05	0.000895049
XM_008487757.1	662187203	XP_008485979.1	662187204	LOW QUALITY PROTEIN: BAI1-associated protein 3-like [Diaphorina citri]	gi|662187203|ref|XM_008487757.1|	135.651	0.799061	0.15124	5.28339	1.26815e-07	4.33811e-06
XM_008478962.1	662207367	XP_008477184.1	662207368	troponin T, partial [Diaphorina citri]	gi|662207367|ref|XM_008478962.1|	50.6212	0.798661	0.23977	3.33095	0.000865511	0.0102079
XM_008480867.1	662210855	XP_008479089.1	662210856	b(0,+)-type amino acid transporter 1-like [Diaphorina citri]	gi|662210855|ref|XM_008480867.1|	51.7903	0.798214	0.211772	3.76921	0.000163768	0.00246453
XM_008475667.1	662201277	XP_008473889.1	662201278	LOW QUALITY PROTEIN: choline/ethanolamine kinase-like [Diaphorina citri]	gi|662201277|ref|XM_008475667.1|	124.669	0.796728	0.159597	4.99213	5.97173e-07	1.76148e-05
XM_008485082.1	662218537	XP_008483304.1	662218538	sialin-like [Diaphorina citri]	gi|662218537|ref|XM_008485082.1|	77.9128	0.796241	0.195274	4.07756	4.55108e-05	0.000813251
XM_008490070.1	662189168	XP_008488292.1	662189169	ubiquitin conjugation factor E4 B [Diaphorina citri]	gi|662189168|ref|XM_008490070.1|	156.424	0.795867	0.214278	3.71419	0.000203857	0.00296808
XM_008485344.1	662219017	XP_008483566.1	662219018	uncharacterized protein LOC103520254 [Diaphorina citri]	gi|662219017|ref|XM_008485344.1|	62.4978	0.789727	0.248972	3.17196	0.00151415	0.016321
XM_008469480.1	662183659	XP_008467702.1	662183660	transmembrane protein 205 [Diaphorina citri]	gi|662183659|ref|XM_008469480.1|	223.497	0.786335	0.111026	7.08244	1.41637e-12	1.07892e-10
XM_008489109.1	662225814	XP_008487331.1	662225815	uncharacterized protein K02A2.6-like, partial [Diaphorina citri]	gi|662225814|ref|XM_008489109.1|	348.195	0.784544	0.160611	4.88475	1.03558e-06	2.90395e-05
XM_008481647.1	662212282	XP_008479869.1	662212283	COP9 signalosome complex subunit 5-like [Diaphorina citri]	gi|662212282|ref|XM_008481647.1|	55.1469	0.782794	0.203922	3.83869	0.000123693	0.00193842
XM_008483036.1	662214817	XP_008481258.1	662214818	uncharacterized protein LOC103517985 [Diaphorina citri]	gi|662214817|ref|XM_008483036.1|	74.3249	0.774794	0.172947	4.47994	7.4665e-06	0.000171335
XM_008469553.1	662190055	XP_008467775.1	662190056	sodium-independent sulfate anion transporter-like [Diaphorina citri]	gi|662190055|ref|XM_008469553.1|	960.488	0.774349	0.113886	6.79932	1.05118e-11	7.09328e-10
XM_008475657.1	662201259	XP_008473879.1	662201260	protein kinase DC2 [Diaphorina citri]	gi|662201259|ref|XM_008475657.1|	101.393	0.77294	0.159242	4.85388	1.21067e-06	3.32551e-05
XM_008476689.1	662185009	XP_008474911.1	662185010	putative thiosulfate sulfurtransferase, mitochondrial isoform X2 [Diaphorina citri]	gi|662185009|ref|XM_008476689.1|	599.24	0.771977	0.092132	8.37903	5.33659e-17	7.37048e-15
XM_008485591.1	662186774	XP_008483813.1	662186775	mediator of RNA polymerase II transcription subunit 16-like [Diaphorina citri]	gi|662186774|ref|XM_008485591.1|	45.9737	0.769062	0.222482	3.45674	0.000546754	0.00689414
XM_008477516.1	662204707	XP_008475738.1	662204708	cytochrome P450 4c21-like [Diaphorina citri]	gi|662204707|ref|XM_008477516.1|	71.257	0.766933	0.196038	3.91216	9.14724e-05	0.00148711
XM_008488774.1	662187440	XP_008486996.1	662187441	uncharacterized protein LOC103523756 [Diaphorina citri]	gi|662187440|ref|XM_008488774.1|	4163.49	0.766079	0.133147	5.75363	8.7348e-09	3.63614e-07
XM_008470208.1	662191245	XP_008468430.1	662191246	sphingosine-1-phosphate lyase isoform X1 [Diaphorina citri]	gi|662191245|ref|XM_008470208.1|	1401.51	0.766052	0.0627512	12.2078	2.82555e-34	1.43986e-31
XM_008481215.1	662211497	XP_008479437.1	662211498	phenylalanine-4-hydroxylase-like [Diaphorina citri]	gi|662211497|ref|XM_008481215.1|	71.013	0.762463	0.184122	4.14108	3.45674e-05	0.000638546
XM_008486292.1	662220723	XP_008484514.1	662220724	protein ovarian tumor locus-like [Diaphorina citri]	gi|662220723|ref|XM_008486292.1|	36.8682	0.760739	0.24331	3.12662	0.00176828	0.0185858
XM_008486395.1	662220907	XP_008484617.1	662220908	uncharacterized protein LOC103521284, partial [Diaphorina citri]	gi|662220907|ref|XM_008486395.1|	83.2892	0.759964	0.177071	4.29187	1.77175e-05	0.000361642
XM_008473171.1	662196701	XP_008471393.1	662196702	notchless protein homolog 1-like [Diaphorina citri]	gi|662196701|ref|XM_008473171.1|	65.2468	0.759414	0.188684	4.0248	5.70226e-05	0.000987901
XM_008487237.1	662222430	XP_008485459.1	662222431	LOW QUALITY PROTEIN: signal peptidase complex subunit 3-like, partial [Diaphorina citri]	gi|662222430|ref|XM_008487237.1|	48.8067	0.755106	0.212677	3.55048	0.000384523	0.00507364
XM_008477237.1	662204182	XP_008475459.1	662204183	uncharacterized protein LOC103512475, partial [Diaphorina citri]	gi|662204182|ref|XM_008477237.1|	137.822	0.754909	0.186056	4.05742	4.96185e-05	0.000879211
XM_008476570.1	662202949	XP_008474792.1	662202950	cytochrome P450 4g15-like isoform X1 [Diaphorina citri]	gi|662202949|ref|XM_008476570.1|	112.585	0.753312	0.221778	3.39669	0.000682069	0.00831652
XM_008469529.1	662190009	XP_008467751.1	662190010	protein orai-2-like [Diaphorina citri]	gi|662190009|ref|XM_008469529.1|	138.697	0.753098	0.140678	5.35334	8.63451e-08	3.06733e-06
XM_008480823.1	662210777	XP_008479045.1	662210778	uncharacterized protein LOC103515882 [Diaphorina citri]	gi|662210777|ref|XM_008480823.1|	87.2824	0.752425	0.186904	4.02573	5.67989e-05	0.00098518
XM_008488775.1	662225218	XP_008486997.1	662225219	cyclic AMP-dependent transcription factor ATF-4-like [Diaphorina citri]	gi|662225218|ref|XM_008488775.1|	55.4133	0.747485	0.230293	3.24579	0.00117124	0.0130828
XM_008474797.1	662199689	XP_008473019.1	662199690	2-hydroxyacyl-CoA lyase 1-like [Diaphorina citri]	gi|662199689|ref|XM_008474797.1|	53.1245	0.742863	0.21831	3.40279	0.00066701	0.00816245
XM_008479532.1	662183215	XP_008477754.1	662183216	cation transport regulator-like protein 1 [Diaphorina citri]	gi|662183215|ref|XM_008479532.1|	168.039	0.739992	0.140851	5.25373	1.49049e-07	5.04037e-06
XM_008486296.1	662220731	XP_008484518.1	662220732	uncharacterized protein LOC103521189 [Diaphorina citri]	gi|662220731|ref|XM_008486296.1|	1423.81	0.736566	0.146397	5.03129	4.87192e-07	1.46039e-05
XM_008474110.1	662198422	XP_008472332.1	662198423	organic cation transporter protein-like [Diaphorina citri]	gi|662198422|ref|XM_008474110.1|	459.906	0.735683	0.0959243	7.66941	1.72787e-14	1.64739e-12
XM_008485352.1	662219029	XP_008483574.1	662219030	4-hydroxy-2-oxoglutarate aldolase, mitochondrial-like, partial [Diaphorina citri]	gi|662219029|ref|XM_008485352.1|	70.3845	0.73518	0.198556	3.70263	0.000213377	0.00307638
XM_008480636.1	662210432	XP_008478858.1	662210433	40S ribosomal protein S7-like [Diaphorina citri]	gi|662210432|ref|XM_008480636.1|	349.694	0.731134	0.134801	5.42382	5.83401e-08	2.16078e-06
XM_008485729.1	662186802	XP_008483951.1	662186803	5'-AMP-activated protein kinase subunit beta-1-like [Diaphorina citri]	gi|662186802|ref|XM_008485729.1|	47.7841	0.731102	0.222088	3.29195	0.000994966	0.0115052
XM_008488491.1	662224711	XP_008486713.1	662224712	mucin-19-like, partial [Diaphorina citri]	gi|662224711|ref|XM_008488491.1|	370.96	0.729057	0.146399	4.97992	6.36116e-07	1.86518e-05
XM_008475462.1	662200904	XP_008473684.1	662200905	39S ribosomal protein L14, mitochondrial-like [Diaphorina citri]	gi|662200904|ref|XM_008475462.1|	54.3424	0.72891	0.227541	3.20343	0.00135803	0.0148879
XM_008489624.1	662188352	XP_008487846.1	662188353	uncharacterized protein LOC103524598 [Diaphorina citri]	gi|662188352|ref|XM_008489624.1|	27.6536	0.726668	0.262189	2.77155	0.00557903	0.045957
XM_008483032.1	662214811	XP_008481254.1	662214812	bumetanide-sensitive sodium-(potassium)-chloride cotransporter [Diaphorina citri]	gi|662214811|ref|XM_008483032.1|	474.858	0.724548	0.116822	6.20217	5.56888e-10	2.94971e-08
XM_008476216.1	662202294	XP_008474438.1	662202295	vitamin K epoxide reductase complex subunit 1-like protein 1 [Diaphorina citri]	gi|662202294|ref|XM_008476216.1|	88.679	0.720591	0.195594	3.68412	0.000229495	0.00328358
XM_008469526.1	662190003	XP_008467748.1	662190004	chymotrypsinogen B2-like, partial [Diaphorina citri]	gi|662190003|ref|XM_008469526.1|	118.628	0.719118	0.196357	3.66229	0.000249966	0.0035248
XM_008469288.1	662189555	XP_008467510.1	662189556	synaptic vesicle membrane protein VAT-1 homolog-like [Diaphorina citri]	gi|662189555|ref|XM_008469288.1|	78.5326	0.71714	0.175298	4.09097	4.29568e-05	0.000773922
XM_008480575.1	662210324	XP_008478797.1	662210325	zinc transporter 1-like [Diaphorina citri]	gi|662210324|ref|XM_008480575.1|	409.557	0.717121	0.0964583	7.43451	1.04955e-13	9.5155e-12
XM_008481795.1	662212551	XP_008480017.1	662212552	mitochondrial enolase superfamily member 1-like isoform X1 [Diaphorina citri]	gi|662212551|ref|XM_008481795.1|	302.912	0.717069	0.109817	6.52965	6.59235e-11	3.89687e-09
XM_008481797.1	662212553	XP_008480019.1	662212554	mitochondrial enolase superfamily member 1-like isoform X2 [Diaphorina citri]	gi|662212553|ref|XM_008481797.1|	302.912	0.717069	0.109817	6.52965	6.59235e-11	3.89687e-09
XM_008478282.1	662206112	XP_008476504.1	662206113	uncharacterized protein LOC103513451 [Diaphorina citri]	gi|662206112|ref|XM_008478282.1|	29.2312	0.716954	0.256858	2.79124	0.00525062	0.0439624
XM_008481978.1	662212885	XP_008480200.1	662212886	uncharacterized protein LOC103516982 [Diaphorina citri]	gi|662212885|ref|XM_008481978.1|	39.6708	0.713473	0.244985	2.91231	0.00358765	0.0328897
XM_008487499.1	662222901	XP_008485721.1	662222902	39S ribosomal protein L39, mitochondrial-like [Diaphorina citri]	gi|662222901|ref|XM_008487499.1|	49.6995	0.713321	0.232264	3.07116	0.00213229	0.0217318
XM_008473821.1	662197886	XP_008472043.1	662197887	uncharacterized protein LOC103509224 [Diaphorina citri]	gi|662197886|ref|XM_008473821.1|	518.226	0.710279	0.12176	5.83344	5.42965e-09	2.37394e-07
XM_008470187.1	662191208	XP_008468409.1	662191209	cystinosin homolog [Diaphorina citri]	gi|662191208|ref|XM_008470187.1|	348.502	0.705845	0.100224	7.0427	1.88549e-12	1.40726e-10
XM_008488376.1	662224503	XP_008486598.1	662224504	hemK methyltransferase family member 1-like [Diaphorina citri]	gi|662224503|ref|XM_008488376.1|	72.5505	0.702646	0.208816	3.36491	0.000765685	0.00921441
XM_008471090.1	662192869	XP_008469312.1	662192870	proteasomal ATPase-associated factor 1-like [Diaphorina citri]	gi|662192869|ref|XM_008471090.1|	56.7287	0.699264	0.222017	3.1496	0.00163495	0.0174449
XM_008485750.1	662219744	XP_008483972.1	662219745	ATP-binding cassette sub-family A member 3-like [Diaphorina citri]	gi|662219744|ref|XM_008485750.1|	175.192	0.692926	0.180119	3.84704	0.000119553	0.00188555
XM_008472814.1	662196045	XP_008471036.1	662196046	cathepsin B-like cysteine proteinase 4 isoform X3 [Diaphorina citri]	gi|662196045|ref|XM_008472814.1|	497.21	0.692398	0.163848	4.22586	2.38027e-05	0.000463448
XM_008476319.1	662202486	XP_008474541.1	662202487	protein mago nashi homolog isoform X2 [Diaphorina citri]	gi|662202486|ref|XM_008476319.1|	109.637	0.692342	0.192752	3.59189	0.000328293	0.00441448
XM_008488761.1	662225193	XP_008486983.1	662225194	uncharacterized protein LOC103523742, partial [Diaphorina citri]	gi|662225193|ref|XM_008488761.1|	278.075	0.691597	0.106152	6.51515	7.26157e-11	4.25839e-09
XM_008483604.1	662186366	XP_008481826.1	662186367	muscle-specific protein 20 isoform X3 [Diaphorina citri]	gi|662186366|ref|XM_008483604.1|	106.863	0.689529	0.163383	4.22033	2.4394e-05	0.00047309
XM_008489979.1	662189006	XP_008488201.1	662189007	type II inositol 1,4,5-trisphosphate 5-phosphatase-like [Diaphorina citri]	gi|662189006|ref|XM_008489979.1|	62.6545	0.687973	0.190936	3.60315	0.00031438	0.0042584
XM_008474101.1	662198403	XP_008472323.1	662198404	probable trans-2-enoyl-CoA reductase, mitochondrial isoform X2 [Diaphorina citri]	gi|662198403|ref|XM_008474101.1|	189.639	0.685314	0.15437	4.43941	9.02059e-06	0.000201674
XM_008471062.1	662183954	XP_008469284.1	662183955	uncharacterized protein LOC103506666 [Diaphorina citri]	gi|662183954|ref|XM_008471062.1|	90.2744	0.680615	0.188861	3.60379	0.000313615	0.00425193
XM_008473141.1	662196645	XP_008471363.1	662196646	laminin subunit gamma-1 [Diaphorina citri]	gi|662196645|ref|XM_008473141.1|	124.525	0.679841	0.139604	4.8698	1.11713e-06	3.1149e-05
XM_008488485.1	662224701	XP_008486707.1	662224702	signal recognition particle receptor subunit beta-like, partial [Diaphorina citri]	gi|662224701|ref|XM_008488485.1|	863.188	0.677955	0.113793	5.95779	2.55674e-09	1.22277e-07
XM_008469772.1	662190452	XP_008467994.1	662190453	uncharacterized protein LOC103505442 [Diaphorina citri]	gi|662190452|ref|XM_008469772.1|	73.3251	0.677895	0.184914	3.666	0.000246378	0.00348086
XM_008484696.1	662217835	XP_008482918.1	662217836	LOW QUALITY PROTEIN: protein transport protein Sec23B [Diaphorina citri]	gi|662217835|ref|XM_008484696.1|	261.303	0.676829	0.113515	5.96247	2.48461e-09	1.19213e-07
XM_008481140.1	662211356	XP_008479362.1	662211357	laminin subunit alpha-like [Diaphorina citri]	gi|662211356|ref|XM_008481140.1|	63.5867	0.675435	0.217198	3.10976	0.0018724	0.0194725
XM_008472525.1	662195504	XP_008470747.1	662195505	myosin light chain alkali [Diaphorina citri]	gi|662195504|ref|XM_008472525.1|	71.0135	0.67456	0.191457	3.5233	0.000426211	0.00556358
XM_008486022.1	662186860	XP_008484244.1	662186861	putative leucine-rich repeat-containing protein DDB_G0290503 [Diaphorina citri]	gi|662186860|ref|XM_008486022.1|	60.8399	0.674548	0.224041	3.01082	0.00260539	0.0254142
XM_008473959.1	662198142	XP_008472181.1	662198143	hypoxia-inducible factor 1-alpha-like [Diaphorina citri]	gi|662198142|ref|XM_008473959.1|	81.6245	0.673722	0.170211	3.95816	7.55289e-05	0.00125553
XM_008486692.1	662221441	XP_008484914.1	662221442	uncharacterized protein LOC103521582 [Diaphorina citri]	gi|662221441|ref|XM_008486692.1|	2568.62	0.670858	0.0967399	6.93466	4.07213e-12	2.93551e-10
XM_008486072.1	662220327	XP_008484294.1	662220328	transmembrane protein 147-like [Diaphorina citri]	gi|662220327|ref|XM_008486072.1|	245.056	0.67033	0.197466	3.39466	0.000687132	0.00837134
XM_008485955.1	662220119	XP_008484177.1	662220120	V-type proton ATPase subunit e 2-like isoform X2 [Diaphorina citri]	gi|662220119|ref|XM_008485955.1|	89.323	0.670284	0.16477	4.06801	4.74172e-05	0.000842224
XM_008485300.1	662218932	XP_008483522.1	662218933	transmembrane protein 165-like, partial [Diaphorina citri]	gi|662218932|ref|XM_008485300.1|	584.207	0.668787	0.111535	5.99619	2.01995e-09	9.81936e-08
XM_008474668.1	662199452	XP_008472890.1	662199453	uncharacterized protein LOC103510032 [Diaphorina citri]	gi|662199452|ref|XM_008474668.1|	206.601	0.667941	0.113816	5.86858	4.39538e-09	1.99248e-07
XM_008476390.1	662202617	XP_008474612.1	662202618	uncharacterized protein LOC103511661 isoform X2 [Diaphorina citri]	gi|662202617|ref|XM_008476390.1|	1568.13	0.667861	0.065059	10.2655	1.00833e-24	2.61423e-22
XM_008479005.1	662185462	XP_008477227.1	662185463	transport and Golgi organization 2 homolog [Diaphorina citri]	gi|662185462|ref|XM_008479005.1|	1005.76	0.665955	0.0800133	8.32305	8.5729e-17	1.12115e-14
XM_008476217.1	662202296	XP_008474439.1	662202297	vitamin K epoxide reductase complex subunit 1-like protein 1 [Diaphorina citri]	gi|662202296|ref|XM_008476217.1|	68.033	0.661504	0.20352	3.25031	0.00115278	0.0129059
XM_008476667.1	662185003	XP_008474889.1	662185004	putative thiosulfate sulfurtransferase, mitochondrial isoform X1 [Diaphorina citri]	gi|662185003|ref|XM_008476667.1|	116.87	0.660601	0.173916	3.79839	0.00014564	0.00224067
XM_008474479.1	662199100	XP_008472701.1	662199101	uncharacterized protein LOC103509846 [Diaphorina citri]	gi|662199100|ref|XM_008474479.1|	164.6	0.657282	0.151419	4.34083	1.41945e-05	0.000298884
XM_008487380.1	662222686	XP_008485602.1	662222687	sodium-independent sulfate anion transporter-like, partial [Diaphorina citri]	gi|662222686|ref|XM_008487380.1|	444.42	0.656767	0.141297	4.64814	3.34941e-06	8.40365e-05
XM_008484186.1	662216899	XP_008482408.1	662216900	protein transport protein Sec61 gamma-1 subunit, partial [Diaphorina citri]	gi|662216899|ref|XM_008484186.1|	497.298	0.656298	0.0914404	7.17733	7.10852e-13	5.64783e-11
XM_008475316.1	662200635	XP_008473538.1	662200636	heat shock 70 kDa protein cognate 4-like [Diaphorina citri]	gi|662200635|ref|XM_008475316.1|	2301.94	0.654043	0.0981026	6.66692	2.61221e-11	1.65186e-09
XM_008473697.1	662197661	XP_008471919.1	662197662	E3 ubiquitin-protein ligase RNF185-like isoform X1 [Diaphorina citri]	gi|662197661|ref|XM_008473697.1|	70.1461	0.653873	0.19792	3.30373	0.000954092	0.0111195
XM_008489087.1	662225778	XP_008487309.1	662225779	NADH dehydrogenase [ubiquinone] 1 beta subcomplex subunit 8, mitochondrial-like [Diaphorina citri]	gi|662225778|ref|XM_008489087.1|	158.169	0.653822	0.162817	4.01569	5.92724e-05	0.00102328
XM_008489614.1	662188334	XP_008487836.1	662188335	leucine-rich repeat neuronal protein 1-like [Diaphorina citri]	gi|662188334|ref|XM_008489614.1|	88.9761	0.653	0.163784	3.98696	6.6926e-05	0.00113183
XM_008490027.1	662189090	XP_008488249.1	662189091	uncharacterized protein LOC103524982 [Diaphorina citri]	gi|662189090|ref|XM_008490027.1|	148.954	0.652044	0.166039	3.92705	8.59926e-05	0.00140731
XM_008475764.1	662201465	XP_008473986.1	662201466	probable cytochrome P450 4ac3, partial [Diaphorina citri]	gi|662201465|ref|XM_008475764.1|	59.3486	0.651911	0.202874	3.21338	0.00131182	0.0144564
XM_008469530.1	662190011	XP_008467752.1	662190012	putative uncharacterized protein DDB_G0289263 [Diaphorina citri]	gi|662190011|ref|XM_008469530.1|	214.177	0.65081	0.132502	4.91168	9.02982e-07	2.56621e-05
XM_008473829.1	662197901	XP_008472051.1	662197902	uncharacterized protein LOC103509231 [Diaphorina citri]	gi|662197901|ref|XM_008473829.1|	1345.04	0.648788	0.124636	5.20547	1.93506e-07	6.51396e-06
XM_008470113.1	662191074	XP_008468335.1	662191075	uncharacterized protein LOC103505753 [Diaphorina citri]	gi|662191074|ref|XM_008470113.1|	781.558	0.647283	0.0950489	6.81	9.76011e-12	6.67754e-10
XM_008474175.1	662198542	XP_008472397.1	662198543	inositol-3-phosphate synthase 1-B-like [Diaphorina citri]	gi|662198542|ref|XM_008474175.1|	51.252	0.643369	0.212543	3.02701	0.00246984	0.0244143
XM_008474176.1	662198544	XP_008472398.1	662198545	inositol-3-phosphate synthase 1-B-like [Diaphorina citri]	gi|662198544|ref|XM_008474176.1|	51.252	0.643369	0.212543	3.02701	0.00246984	0.0244143
XM_008487275.1	662222501	XP_008485497.1	662222502	serine/threonine-protein kinase unc-51-like, partial [Diaphorina citri]	gi|662222501|ref|XM_008487275.1|	38.2027	0.64297	0.231895	2.77268	0.00555973	0.0458491
XM_008477325.1	662204345	XP_008475547.1	662204346	constitutive coactivator of peroxisome proliferator-activated receptor gamma-like [Diaphorina citri]	gi|662204345|ref|XM_008477325.1|	553.187	0.641143	0.0958181	6.69125	2.21265e-11	1.40942e-09
XM_008480966.1	662211034	XP_008479188.1	662211035	AP-2 complex subunit mu-like [Diaphorina citri]	gi|662211034|ref|XM_008480966.1|	68.4947	0.639713	0.193811	3.3007	0.000964441	0.0112225
XM_008483821.1	662216241	XP_008482043.1	662216242	15 kDa selenoprotein isoform X2 [Diaphorina citri]	gi|662216241|ref|XM_008483821.1|	151.764	0.637815	0.161702	3.94439	8.00043e-05	0.00132249
XM_008481846.1	662186026	XP_008480068.1	662186027	proteasome subunit alpha type-4-like [Diaphorina citri]	gi|662186026|ref|XM_008481846.1|	71.3022	0.637523	0.207915	3.06627	0.00216747	0.0220143
XM_008472988.1	662196363	XP_008471210.1	662196364	lipid storage droplets surface-binding protein 1-like [Diaphorina citri]	gi|662196363|ref|XM_008472988.1|	72.2866	0.637367	0.187058	3.40732	0.000656038	0.00805252
XM_008475341.1	662200679	XP_008473563.1	662200680	golgi-specific brefeldin A-resistance guanine nucleotide exchange factor 1-like [Diaphorina citri]	gi|662200679|ref|XM_008475341.1|	65.0455	0.635679	0.193384	3.28714	0.00101211	0.0116126
XM_008483972.1	662216517	XP_008482194.1	662216518	facilitated trehalose transporter Tret1-like, partial [Diaphorina citri]	gi|662216517|ref|XM_008483972.1|	1809.38	0.63491	0.088133	7.20401	5.84686e-13	4.72158e-11
XM_008483952.1	662216478	XP_008482174.1	662216479	uncharacterized protein LOC103518869 [Diaphorina citri]	gi|662216478|ref|XM_008483952.1|	106.492	0.634413	0.163474	3.88082	0.000104105	0.00165751
XM_008476747.1	662203276	XP_008474969.1	662203277	delta(24)-sterol reductase-like [Diaphorina citri]	gi|662203276|ref|XM_008476747.1|	389.245	0.63392	0.0942396	6.72668	1.73573e-11	1.12011e-09
XM_008469152.1	662189306	XP_008467374.1	662189307	40S ribosomal protein S13-like [Diaphorina citri]	gi|662189306|ref|XM_008469152.1|	232.331	0.633767	0.134982	4.69521	2.66331e-06	6.8212e-05
XM_008486897.1	662221814	XP_008485119.1	662221815	short-chain specific acyl-CoA dehydrogenase, mitochondrial-like [Diaphorina citri]	gi|662221814|ref|XM_008486897.1|	63.2346	0.63291	0.188527	3.35713	0.000787572	0.00943172
XM_008487630.1	662223143	XP_008485852.1	662223144	TBC1 domain family member 23-like [Diaphorina citri]	gi|662223143|ref|XM_008487630.1|	58.9715	0.631928	0.198976	3.1759	0.00149374	0.0161246
XM_008475774.1	662201486	XP_008473996.1	662201487	E3 ubiquitin-protein ligase Nedd-4-like, partial [Diaphorina citri]	gi|662201486|ref|XM_008475774.1|	66.7006	0.630902	0.199883	3.15636	0.00159751	0.0170701
XM_008470559.1	662191895	XP_008468781.1	662191896	elongation of very long chain fatty acids protein AAEL008004 [Diaphorina citri]	gi|662191895|ref|XM_008470559.1|	149.487	0.627384	0.139713	4.49053	7.10478e-06	0.000164568
XM_008486040.1	662220269	XP_008484262.1	662220270	uncharacterized protein LOC103520941, partial [Diaphorina citri]	gi|662220269|ref|XM_008486040.1|	184.569	0.627086	0.151681	4.13424	3.56137e-05	0.000653459
XM_008488271.1	662224318	XP_008486493.1	662224319	tumor suppressor candidate 3-like [Diaphorina citri]	gi|662224318|ref|XM_008488271.1|	200.41	0.625906	0.131439	4.76195	1.91731e-06	5.07777e-05
XM_008478675.1	662206844	XP_008476897.1	662206845	uncharacterized protein LOC103513827 [Diaphorina citri]	gi|662206844|ref|XM_008478675.1|	158.172	0.624762	0.168929	3.69837	0.000216991	0.00312239
XM_008477321.1	662204337	XP_008475543.1	662204338	low molecular weight phosphotyrosine protein phosphatase 1-like isoform X2 [Diaphorina citri]	gi|662204337|ref|XM_008477321.1|	108.683	0.623015	0.181358	3.43527	0.00059196	0.00740727
XM_008488997.1	662225623	XP_008487219.1	662225624	vitellogenic carboxypeptidase-like [Diaphorina citri]	gi|662225623|ref|XM_008488997.1|	1264.18	0.622341	0.0938565	6.63077	3.33938e-11	2.06483e-09
XM_008481982.1	662212893	XP_008480204.1	662212894	monocarboxylate transporter 12 [Diaphorina citri]	gi|662212893|ref|XM_008481982.1|	652.329	0.621242	0.0765392	8.11665	4.79221e-16	5.70806e-14
XM_008487410.1	662222744	XP_008485632.1	662222745	uncharacterized protein LOC103522307 [Diaphorina citri]	gi|662222744|ref|XM_008487410.1|	220.991	0.621036	0.129229	4.80569	1.54221e-06	4.13626e-05
XM_008469453.1	662189866	XP_008467675.1	662189867	putative uncharacterized protein DDB_G0282133 [Diaphorina citri]	gi|662189866|ref|XM_008469453.1|	266.642	0.616163	0.148563	4.14747	3.36169e-05	0.000624108
XM_008469755.1	662183712	XP_008467977.1	662183713	26S proteasome non-ATPase regulatory subunit 4 [Diaphorina citri]	gi|662183712|ref|XM_008469755.1|	162.592	0.616142	0.155562	3.96074	7.47174e-05	0.00124516
XM_008481804.1	662212565	XP_008480026.1	662212566	CRAL-TRIO domain-containing protein C3H8.02 [Diaphorina citri]	gi|662212565|ref|XM_008481804.1|	161.599	0.612947	0.136284	4.49758	6.87326e-06	0.000159706
XM_008480359.1	662209926	XP_008478581.1	662209927	glucose-6-phosphate 1-dehydrogenase-like [Diaphorina citri]	gi|662209926|ref|XM_008480359.1|	662.517	0.612645	0.100641	6.08743	1.14738e-09	5.78701e-08
XM_008470424.1	662191644	XP_008468646.1	662191645	ubiquitin carboxyl-terminal hydrolase 22-like [Diaphorina citri]	gi|662191644|ref|XM_008470424.1|	162.526	0.609656	0.13197	4.61967	3.84344e-06	9.46639e-05
XM_008473576.1	662184434	XP_008471798.1	662184435	solute carrier family 35 member B1 [Diaphorina citri]	gi|662184434|ref|XM_008473576.1|	428.894	0.606913	0.1069	5.67739	1.36764e-08	5.53724e-07
XM_008487456.1	662222824	XP_008485678.1	662222825	troponin I-like [Diaphorina citri]	gi|662222824|ref|XM_008487456.1|	108.892	0.606337	0.181951	3.33241	0.000860961	0.0101786
XM_008469192.1	662189380	XP_008467414.1	662189381	microtubule organizer protein 1-like [Diaphorina citri]	gi|662189380|ref|XM_008469192.1|	127.714	0.60585	0.1739	3.4839	0.000494157	0.00632016
XM_008473100.1	662196568	XP_008471322.1	662196569	uncharacterized protein LOC103508543 [Diaphorina citri]	gi|662196568|ref|XM_008473100.1|	195.411	0.605193	0.121452	4.98298	6.2613e-07	1.83955e-05
XM_008478824.1	662185426	XP_008477046.1	662185427	78 kDa glucose-regulated protein-like [Diaphorina citri]	gi|662185426|ref|XM_008478824.1|	80.5818	0.605173	0.177851	3.4027	0.000667224	0.00816245
XM_008476337.1	662202520	XP_008474559.1	662202521	protein timeless-like [Diaphorina citri]	gi|662202520|ref|XM_008476337.1|	242.929	0.60323	0.113131	5.33216	9.70524e-08	3.42301e-06
XM_008489589.1	662188288	XP_008487811.1	662188289	laccase [Diaphorina citri]	gi|662188288|ref|XM_008489589.1|	298.5	0.601648	0.129999	4.62809	3.6906e-06	9.13562e-05
XM_008485493.1	662219278	XP_008483715.1	662219279	piezo-type mechanosensitive ion channel component 2-like [Diaphorina citri]	gi|662219278|ref|XM_008485493.1|	161.781	0.601485	0.160453	3.74867	0.000177777	0.00263774
XM_008472244.1	662194989	XP_008470466.1	662194990	uncharacterized protein LOC103507742 [Diaphorina citri]	gi|662194989|ref|XM_008472244.1|	47.7809	0.60104	0.207349	2.89868	0.00374738	0.0340165
XM_008479649.1	662208622	XP_008477871.1	662208623	V-type proton ATPase subunit B-like [Diaphorina citri]	gi|662208622|ref|XM_008479649.1|	599.385	0.600343	0.11128	5.3949	6.85613e-08	2.49778e-06
XM_008487923.1	662223687	XP_008486145.1	662223688	fasciclin-2, partial [Diaphorina citri]	gi|662223687|ref|XM_008487923.1|	54.1629	0.599909	0.202766	2.95863	0.00309008	0.0290307
XM_008481253.1	662211561	XP_008479475.1	662211562	proline dehydrogenase 1, mitochondrial [Diaphorina citri]	gi|662211561|ref|XM_008481253.1|	421.102	0.599261	0.102383	5.85314	4.82369e-09	2.14563e-07
XM_008469581.1	662190108	XP_008467803.1	662190109	UDP-glucuronosyltransferase 2B7-like [Diaphorina citri]	gi|662190108|ref|XM_008469581.1|	931.094	0.599192	0.0773295	7.74855	9.29464e-15	9.03659e-13
XM_008486609.1	662221293	XP_008484831.1	662221294	uncharacterized protein LOC103521497, partial [Diaphorina citri]	gi|662221293|ref|XM_008486609.1|	69.4684	0.598092	0.199413	2.99926	0.00270638	0.0260893
XM_008469950.1	662190780	XP_008468172.1	662190781	uncharacterized protein LOC103505603 [Diaphorina citri]	gi|662190780|ref|XM_008469950.1|	76.0564	0.597168	0.184292	3.24034	0.00119386	0.0133053
XM_008481080.1	662211246	XP_008479302.1	662211247	NHP2-like protein 1 [Diaphorina citri]	gi|662211246|ref|XM_008481080.1|	184.125	0.596093	0.119394	4.99265	5.95575e-07	1.76028e-05
XM_008477355.1	662204399	XP_008475577.1	662204400	synapse-associated protein 1-like [Diaphorina citri]	gi|662204399|ref|XM_008477355.1|	115.26	0.5958	0.153764	3.87478	0.000106722	0.00169403
XM_008477873.1	662205370	XP_008476095.1	662205371	uncharacterized protein LOC103513063 isoform X1 [Diaphorina citri]	gi|662205370|ref|XM_008477873.1|	431.703	0.592469	0.10555	5.61315	1.9868e-08	7.82957e-07
XM_008471236.1	662193135	XP_008469458.1	662193136	putative inorganic phosphate cotransporter [Diaphorina citri]	gi|662193135|ref|XM_008471236.1|	75.8589	0.591299	0.189946	3.11298	0.00185209	0.019302
XM_008473977.1	662198174	XP_008472199.1	662198175	proteasome subunit alpha type-7-1 [Diaphorina citri]	gi|662198174|ref|XM_008473977.1|	401.908	0.590238	0.102976	5.73181	9.93656e-09	4.12479e-07
XM_008481370.1	662185932	XP_008479592.1	662185933	LOW QUALITY PROTEIN: collagen alpha-2(IV) chain [Diaphorina citri]	gi|662185932|ref|XM_008481370.1|	917.705	0.58455	0.0856978	6.82106	9.03729e-12	6.21177e-10
XM_008488528.1	662224781	XP_008486750.1	662224782	putative steroid dehydrogenase 1, partial [Diaphorina citri]	gi|662224781|ref|XM_008488528.1|	111.98	0.582753	0.16336	3.56729	0.000360689	0.00480637
XM_008481350.1	662185928	XP_008479572.1	662185929	collagen alpha-5(IV) chain [Diaphorina citri]	gi|662185928|ref|XM_008481350.1|	1018.04	0.580462	0.0855097	6.78826	1.13493e-11	7.62361e-10
XM_008474773.1	662199645	XP_008472995.1	662199646	probable uridine nucleosidase 2 [Diaphorina citri]	gi|662199645|ref|XM_008474773.1|	130.253	0.578564	0.152546	3.79273	0.000149	0.00227943
XM_008478667.1	662185397	XP_008476889.1	662185398	LOW QUALITY PROTEIN: heat shock 70 kDa protein cognate 3-like [Diaphorina citri]	gi|662185397|ref|XM_008478667.1|	1729.69	0.57821	0.0949337	6.09068	1.12435e-09	5.6903e-08
XM_008479026.1	662207485	XP_008477248.1	662207486	receptor-type tyrosine-protein phosphatase H-like, partial [Diaphorina citri]	gi|662207485|ref|XM_008479026.1|	206.247	0.577841	0.11943	4.83831	1.30948e-06	3.577e-05
XM_008473517.1	662197334	XP_008471739.1	662197335	uncharacterized protein LOC103508934, partial [Diaphorina citri]	gi|662197334|ref|XM_008473517.1|	215.848	0.575734	0.15544	3.70389	0.000212316	0.00306406
XM_008469493.1	662183661	XP_008467715.1	662183662	PEST proteolytic signal-containing nuclear protein-like [Diaphorina citri]	gi|662183661|ref|XM_008469493.1|	91.8985	0.575679	0.183065	3.14467	0.00166277	0.0177168
XM_008485442.1	662219192	XP_008483664.1	662219193	uncharacterized protein LOC103520355, partial [Diaphorina citri]	gi|662219192|ref|XM_008485442.1|	108.594	0.575356	0.172533	3.33476	0.00085373	0.0101093
XM_008474937.1	662199944	XP_008473159.1	662199945	protein transport protein Sec61 subunit alpha isoform 2 [Diaphorina citri]	gi|662199944|ref|XM_008474937.1|	1178	0.573106	0.0690949	8.29447	1.09071e-16	1.4016e-14
XM_008469468.1	662189895	XP_008467690.1	662189896	uncharacterized protein LOC103505158 [Diaphorina citri]	gi|662189895|ref|XM_008469468.1|	57.1232	0.57302	0.195912	2.92489	0.00344575	0.0317662
XM_008479852.1	662208986	XP_008478074.1	662208987	craniofacial development protein 2-like [Diaphorina citri]	gi|662208986|ref|XM_008479852.1|	83.7484	0.572715	0.17501	3.27248	0.00106609	0.0121021
XM_008473191.1	662196736	XP_008471413.1	662196737	dehydrogenase/reductase SDR family member 11-like [Diaphorina citri]	gi|662196736|ref|XM_008473191.1|	273.4	0.571765	0.128246	4.45834	8.25959e-06	0.000186637
XM_008483355.1	662215394	XP_008481577.1	662215395	trimeric intracellular cation channel type B-A [Diaphorina citri]	gi|662215394|ref|XM_008483355.1|	149.363	0.571211	0.131078	4.35778	1.31388e-05	0.000280585
XM_008474845.1	662199776	XP_008473067.1	662199777	uncharacterized protein LOC103510197 [Diaphorina citri]	gi|662199776|ref|XM_008474845.1|	129.737	0.569101	0.148407	3.83474	0.000125699	0.00196777
XM_008485413.1	662219138	XP_008483635.1	662219139	facilitated trehalose transporter Tret1-like [Diaphorina citri]	gi|662219138|ref|XM_008485413.1|	196.131	0.567859	0.12221	4.64658	3.3749e-06	8.45326e-05
XM_008481727.1	662212428	XP_008479949.1	662212429	isocitrate dehydrogenase [NAD] subunit gamma, mitochondrial-like isoform X1 [Diaphorina citri]	gi|662212428|ref|XM_008481727.1|	393.872	0.56468	0.0996969	5.66397	1.47913e-08	5.95604e-07
XM_008469198.1	662183613	XP_008467420.1	662183614	annexin-B12-like isoform X1 [Diaphorina citri]	gi|662183613|ref|XM_008469198.1|	121.381	0.564257	0.142111	3.97053	7.17131e-05	0.00120156
XM_008469204.1	662183615	XP_008467426.1	662183616	annexin-B12-like isoform X2 [Diaphorina citri]	gi|662183615|ref|XM_008469204.1|	121.381	0.564257	0.142111	3.97053	7.17131e-05	0.00120156
XM_008469649.1	662190232	XP_008467871.1	662190233	solute carrier family 28 member 3-like [Diaphorina citri]	gi|662190232|ref|XM_008469649.1|	1044.92	0.562741	0.127266	4.42177	9.78973e-06	0.000216576
XM_008471650.1	662193891	XP_008469872.1	662193892	facilitated trehalose transporter Tret1-2 homolog isoform X1 [Diaphorina citri]	gi|662193891|ref|XM_008471650.1|	353.027	0.562387	0.113827	4.94069	7.78456e-07	2.25569e-05
XM_008479801.1	662208892	XP_008478023.1	662208893	uncharacterized protein LOC103514885 [Diaphorina citri]	gi|662208892|ref|XM_008479801.1|	69.2632	0.561669	0.191097	2.93919	0.00329076	0.0305278
XM_008477677.1	662205002	XP_008475899.1	662205003	homocysteine S-methyltransferase 2-like [Diaphorina citri]	gi|662205002|ref|XM_008477677.1|	611.142	0.561582	0.139872	4.01497	5.94524e-05	0.00102519
XM_008472340.1	662195169	XP_008470562.1	662195170	AP-2 complex subunit beta-like [Diaphorina citri]	gi|662195169|ref|XM_008472340.1|	209.234	0.561322	0.133373	4.20865	2.56897e-05	0.000493042
XM_008475663.1	662201271	XP_008473885.1	662201272	aspartate--tRNA ligase, mitochondrial [Diaphorina citri]	gi|662201271|ref|XM_008475663.1|	175.761	0.561294	0.119266	4.70623	2.52345e-06	6.53092e-05
XM_008477618.1	662204895	XP_008475840.1	662204896	WD repeat-containing protein 7-like [Diaphorina citri]	gi|662204895|ref|XM_008477618.1|	94.2102	0.560829	0.18097	3.09902	0.00194163	0.0200513
XM_008483936.1	662216450	XP_008482158.1	662216451	uncharacterized protein LOC103518854 [Diaphorina citri]	gi|662216450|ref|XM_008483936.1|	86.1903	0.558473	0.173715	3.21488	0.00130497	0.014392
XM_008488314.1	662224394	XP_008486536.1	662224395	thrombospondin type-1 domain-containing protein 4-like, partial [Diaphorina citri]	gi|662224394|ref|XM_008488314.1|	114.955	0.557891	0.162767	3.42754	0.000609069	0.00758922
XM_008474038.1	662198287	XP_008472260.1	662198288	40S ribosomal protein S10-like [Diaphorina citri]	gi|662198287|ref|XM_008474038.1|	1461.4	0.557537	0.124308	4.48511	7.2876e-06	0.000168275
XM_008481576.1	662212157	XP_008479798.1	662212158	DEAD-box ATP-dependent RNA helicase 20-like [Diaphorina citri]	gi|662212157|ref|XM_008481576.1|	57.0911	0.5568	0.198252	2.80854	0.00497661	0.0422912
XM_008471584.1	662193770	XP_008469806.1	662193771	PH and SEC7 domain-containing protein 3-like [Diaphorina citri]	gi|662193770|ref|XM_008471584.1|	109.961	0.554374	0.161047	3.44232	0.000576743	0.00724138
XM_008469189.1	662189373	XP_008467411.1	662189374	uncharacterized protein C1683.06c-like [Diaphorina citri]	gi|662189373|ref|XM_008469189.1|	544.89	0.554028	0.112614	4.91969	8.66812e-07	2.47292e-05
XM_008486987.1	662221976	XP_008485209.1	662221977	hydroxysteroid dehydrogenase-like protein 1 [Diaphorina citri]	gi|662221976|ref|XM_008486987.1|	83.0883	0.55391	0.172296	3.21488	0.001305	0.014392
XM_008473444.1	662197198	XP_008471666.1	662197199	putative tricarboxylate transport protein, mitochondrial [Diaphorina citri]	gi|662197198|ref|XM_008473444.1|	504.682	0.553625	0.0973368	5.68773	1.28742e-08	5.25566e-07
XM_008489290.1	662187738	XP_008487512.1	662187739	iodotyrosine dehalogenase 1 [Diaphorina citri]	gi|662187738|ref|XM_008489290.1|	67.6	0.551677	0.183597	3.00483	0.00265733	0.0257509
XM_008474807.1	662199707	XP_008473029.1	662199708	gamma-glutamyltranspeptidase 1-like [Diaphorina citri]	gi|662199707|ref|XM_008474807.1|	1523.52	0.551142	0.0933963	5.90111	3.61062e-09	1.67266e-07
XM_008469967.1	662190812	XP_008468189.1	662190813	putative cysteine proteinase CG12163 isoform X2 [Diaphorina citri]	gi|662190812|ref|XM_008469967.1|	12026.6	0.550851	0.112505	4.89622	9.76998e-07	2.76063e-05
XM_008488446.1	662187359	XP_008486668.1	662187360	regulation of nuclear pre-mRNA domain-containing protein 1A [Diaphorina citri]	gi|662187359|ref|XM_008488446.1|	69.5702	0.550642	0.185314	2.9714	0.00296444	0.0280105
XM_008471452.1	662193526	XP_008469674.1	662193527	acyl-CoA-binding domain-containing protein 6-like [Diaphorina citri]	gi|662193526|ref|XM_008471452.1|	182.144	0.549942	0.12651	4.34703	1.37995e-05	0.000291743
XM_008485899.1	662220019	XP_008484121.1	662220020	serine/threonine-protein phosphatase 6 catalytic subunit-like [Diaphorina citri]	gi|662220019|ref|XM_008485899.1|	185.781	0.549846	0.163043	3.37239	0.000745186	0.00898968
XM_008486903.1	662221824	XP_008485125.1	662221825	uncharacterized protein LOC103521797 [Diaphorina citri]	gi|662221824|ref|XM_008486903.1|	216.282	0.549007	0.115897	4.73701	2.16895e-06	5.67304e-05
XM_008479507.1	662208363	XP_008477729.1	662208364	mitochondrial amidoxime-reducing component 1-like [Diaphorina citri]	gi|662208363|ref|XM_008479507.1|	261.695	0.546183	0.127597	4.28055	1.86432e-05	0.000374843
XM_008489777.1	662188629	XP_008487999.1	662188630	carboxypeptidase Q-like [Diaphorina citri]	gi|662188629|ref|XM_008489777.1|	473.12	0.545502	0.10751	5.07397	3.89593e-07	1.20954e-05
XM_008472326.1	662195141	XP_008470548.1	662195142	tyrosine--tRNA ligase, cytoplasmic [Diaphorina citri]	gi|662195141|ref|XM_008472326.1|	133.283	0.542363	0.151357	3.58335	0.000339222	0.0045449
XM_008476748.1	662203278	XP_008474970.1	662203279	ER membrane protein complex subunit 4 isoform X1 [Diaphorina citri]	gi|662203278|ref|XM_008476748.1|	103.551	0.54084	0.150406	3.59587	0.000323305	0.00435137
XM_008476749.1	662203280	XP_008474971.1	662203281	ER membrane protein complex subunit 4 isoform X2 [Diaphorina citri]	gi|662203280|ref|XM_008476749.1|	103.551	0.54084	0.150406	3.59587	0.000323305	0.00435137
XM_008476750.1	662203282	XP_008474972.1	662203283	ER membrane protein complex subunit 4 isoform X3 [Diaphorina citri]	gi|662203282|ref|XM_008476750.1|	103.551	0.54084	0.150406	3.59587	0.000323305	0.00435137
XM_008472868.1	662196146	XP_008471090.1	662196147	lipoyltransferase 1, mitochondrial-like, partial [Diaphorina citri]	gi|662196146|ref|XM_008472868.1|	905.404	0.540011	0.0942633	5.72875	1.01171e-08	4.17462e-07
XM_008478574.1	662206654	XP_008476796.1	662206655	uncharacterized protein LOC103513725 [Diaphorina citri]	gi|662206654|ref|XM_008478574.1|	218.863	0.539175	0.134568	4.00671	6.15704e-05	0.00105801
XM_008470761.1	662183903	XP_008468983.1	662183904	LOW QUALITY PROTEIN: EH domain-containing protein 1-like [Diaphorina citri]	gi|662183903|ref|XM_008470761.1|	216.43	0.537995	0.12868	4.18088	2.90377e-05	0.000551567
XM_008478417.1	662206361	XP_008476639.1	662206362	40S ribosomal protein S28 [Diaphorina citri]	gi|662206361|ref|XM_008478417.1|	738.036	0.537771	0.122312	4.39673	1.09893e-05	0.000239528
XM_008476457.1	662184965	XP_008474679.1	662184966	LOW QUALITY PROTEIN: probable cytochrome P450 6a14 [Diaphorina citri]	gi|662184965|ref|XM_008476457.1|	160.23	0.536896	0.142646	3.76383	0.000167333	0.00250796
XM_008485808.1	662219852	XP_008484030.1	662219853	28S ribosomal protein S2, mitochondrial [Diaphorina citri]	gi|662219852|ref|XM_008485808.1|	74.3766	0.534854	0.175498	3.04763	0.00230651	0.0230876
XM_008484053.1	662186462	XP_008482275.1	662186463	antileukoproteinase [Diaphorina citri]	gi|662186462|ref|XM_008484053.1|	135.186	0.534677	0.160827	3.32455	0.0008856	0.0104282
XM_008480946.1	662210998	XP_008479168.1	662210999	coiled-coil domain-containing protein 47 [Diaphorina citri]	gi|662210998|ref|XM_008480946.1|	310.9	0.534629	0.0944176	5.66239	1.49281e-08	5.99477e-07
XM_008471829.1	662194220	XP_008470051.1	662194221	V-type proton ATPase subunit D [Diaphorina citri]	gi|662194220|ref|XM_008471829.1|	2138.77	0.534422	0.110615	4.83135	1.35608e-06	3.69065e-05
XM_008482597.1	662214008	XP_008480819.1	662214009	estradiol 17-beta-dehydrogenase 8-like isoform X1 [Diaphorina citri]	gi|662214008|ref|XM_008482597.1|	91.8174	0.530861	0.168912	3.14283	0.00167322	0.0178147
XM_008481273.1	662211596	XP_008479495.1	662211597	FH1/FH2 domain-containing protein 3-like [Diaphorina citri]	gi|662211596|ref|XM_008481273.1|	164.458	0.526468	0.155357	3.38876	0.000702082	0.00852258
XM_008469484.1	662189924	XP_008467706.1	662189925	mRNA export factor [Diaphorina citri]	gi|662189924|ref|XM_008469484.1|	214.882	0.526061	0.135269	3.88898	0.000100665	0.00161348
XM_008487101.1	662222184	XP_008485323.1	662222185	thioredoxin-2-like isoform X2 [Diaphorina citri]	gi|662222184|ref|XM_008487101.1|	1464.67	0.525538	0.110888	4.73937	2.14382e-06	5.61726e-05
XM_008475265.1	662200545	XP_008473487.1	662200546	uncharacterized protein LOC103510586 [Diaphorina citri]	gi|662200545|ref|XM_008475265.1|	481.154	0.524844	0.103483	5.07179	3.94088e-07	1.21838e-05
XM_008477282.1	662204265	XP_008475504.1	662204266	facilitated trehalose transporter Tret1-like [Diaphorina citri]	gi|662204265|ref|XM_008477282.1|	121.547	0.524458	0.159399	3.29023	0.00100106	0.0115305
XM_008479272.1	662207936	XP_008477494.1	662207937	glycerol-3-phosphate dehydrogenase [NAD(+)], cytoplasmic-like [Diaphorina citri]	gi|662207936|ref|XM_008479272.1|	898.444	0.523174	0.0875142	5.97816	2.25667e-09	1.08984e-07
XM_008477060.1	662203854	XP_008475282.1	662203855	probable dolichyl pyrophosphate Glc1Man9GlcNAc2 alpha-1,3-glucosyltransferase [Diaphorina citri]	gi|662203854|ref|XM_008477060.1|	253.395	0.521373	0.140352	3.71476	0.000203399	0.00296433
XM_008479368.1	662208110	XP_008477590.1	662208111	cytosolic purine 5'-nucleotidase-like [Diaphorina citri]	gi|662208110|ref|XM_008479368.1|	990.614	0.514836	0.0833195	6.17906	6.44832e-10	3.36725e-08
XM_008470119.1	662191084	XP_008468341.1	662191085	translocon-associated protein subunit gamma [Diaphorina citri]	gi|662191084|ref|XM_008470119.1|	82.142	0.514301	0.17265	2.97887	0.00289309	0.0274267
XM_008471538.1	662193686	XP_008469760.1	662193687	intraflagellar transport protein 46 homolog [Diaphorina citri]	gi|662193686|ref|XM_008471538.1|	343.214	0.513918	0.115689	4.44224	8.90279e-06	0.000199947
XM_008484087.1	662216723	XP_008482309.1	662216724	glycoprotein 3-alpha-L-fucosyltransferase A-like [Diaphorina citri]	gi|662216723|ref|XM_008484087.1|	149.478	0.513046	0.142531	3.59954	0.000318776	0.0043098
XM_008485689.1	662186794	XP_008483911.1	662186795	uncharacterized protein LOC103520586 [Diaphorina citri]	gi|662186794|ref|XM_008485689.1|	190.486	0.510114	0.120833	4.22164	2.42532e-05	0.000471597
XM_008486604.1	662221283	XP_008484826.1	662221284	periostin-like, partial [Diaphorina citri]	gi|662221283|ref|XM_008486604.1|	233.245	0.509904	0.123319	4.13483	3.55217e-05	0.00065291
XM_008480067.1	662209380	XP_008478289.1	662209381	uncharacterized protein LOC103515144, partial [Diaphorina citri]	gi|662209380|ref|XM_008480067.1|	552.749	0.509736	0.0878325	5.80351	6.49419e-09	2.78177e-07
XM_008485195.1	662218744	XP_008483417.1	662218745	venom dipeptidyl peptidase 4-like, partial [Diaphorina citri]	gi|662218744|ref|XM_008485195.1|	250.467	0.505066	0.10356	4.87703	1.07693e-06	3.01417e-05
XM_008483440.1	662215546	XP_008481662.1	662215547	MFS-type transporter SLC18B1-like, partial [Diaphorina citri]	gi|662215546|ref|XM_008483440.1|	320.906	0.504519	0.108785	4.63775	3.52224e-06	8.79252e-05
XM_008481384.1	662211800	XP_008479606.1	662211801	sulfatase-modifying factor 1 [Diaphorina citri]	gi|662211800|ref|XM_008481384.1|	764.632	0.50413	0.0853524	5.90646	3.49541e-09	1.62438e-07
XM_008486036.1	662220261	XP_008484258.1	662220262	probable uridine nucleosidase 2, partial [Diaphorina citri]	gi|662220261|ref|XM_008486036.1|	581.126	0.503509	0.0921033	5.46678	4.58288e-08	1.71458e-06
XM_008478152.1	662205879	XP_008476374.1	662205880	alanine aminotransferase 2 [Diaphorina citri]	gi|662205879|ref|XM_008478152.1|	1083.65	0.500964	0.0645886	7.75623	8.74901e-15	8.56244e-13
XM_008489798.1	662188667	XP_008488020.1	662188668	large neutral amino acids transporter small subunit 1 [Diaphorina citri]	gi|662188667|ref|XM_008489798.1|	139.958	0.498044	0.147957	3.36614	0.000762286	0.00918847
XM_008482332.1	662213522	XP_008480554.1	662213523	LOW QUALITY PROTEIN: mannose-1-phosphate guanyltransferase alpha-A [Diaphorina citri]	gi|662213522|ref|XM_008482332.1|	394.842	0.496275	0.0915649	5.41992	5.96246e-08	2.19734e-06
XM_008477610.1	662185197	XP_008475832.1	662185198	bifunctional ATP-dependent dihydroxyacetone kinase/FAD-AMP lyase (cyclizing)-like [Diaphorina citri]	gi|662185197|ref|XM_008477610.1|	4400.84	0.494657	0.0847186	5.83882	5.25704e-09	2.31216e-07
XM_008476261.1	662202377	XP_008474483.1	662202378	uncharacterized protein LOC103511538 [Diaphorina citri]	gi|662202377|ref|XM_008476261.1|	576.858	0.494076	0.088054	5.61106	2.0109e-08	7.90348e-07
XM_008475723.1	662201386	XP_008473945.1	662201387	bis(5'-nucleosyl)-tetraphosphatase [asymmetrical] isoform X3 [Diaphorina citri]	gi|662201386|ref|XM_008475723.1|	493.837	0.493177	0.100463	4.90903	9.15278e-07	2.59616e-05
XM_008470186.1	662191206	XP_008468408.1	662191207	cystinosin homolog [Diaphorina citri]	gi|662191206|ref|XM_008470186.1|	1357.2	0.492729	0.113722	4.33274	1.47266e-05	0.000308694
XM_008478978.1	662207398	XP_008477200.1	662207399	fatty acid 2-hydroxylase [Diaphorina citri]	gi|662207398|ref|XM_008478978.1|	573.413	0.490333	0.104082	4.71102	2.46481e-06	6.40157e-05
XM_008484684.1	662217813	XP_008482906.1	662217814	uncharacterized protein LOC103519594, partial [Diaphorina citri]	gi|662217813|ref|XM_008484684.1|	284.356	0.489186	0.115685	4.2286	2.35145e-05	0.00045844
XM_008478734.1	662206953	XP_008476956.1	662206954	sodium-independent sulfate anion transporter-like [Diaphorina citri]	gi|662206953|ref|XM_008478734.1|	115.646	0.488432	0.151082	3.2329	0.00122542	0.0136364
XM_008471745.1	662194067	XP_008469967.1	662194068	uncharacterized protein LOC103507292, partial [Diaphorina citri]	gi|662194067|ref|XM_008471745.1|	273.385	0.487215	0.110644	4.40344	1.0655e-05	0.000233619
XM_008489074.1	662225756	XP_008487296.1	662225757	NADH-cytochrome b5 reductase 2-like, partial [Diaphorina citri]	gi|662225756|ref|XM_008489074.1|	238.713	0.486393	0.109587	4.4384	9.06286e-06	0.000202313
XM_008488434.1	662224608	XP_008486656.1	662224609	LOW QUALITY PROTEIN: protein D3-like [Diaphorina citri]	gi|662224608|ref|XM_008488434.1|	500.595	0.483473	0.114619	4.21808	2.46387e-05	0.000477209
XM_008482851.1	662214478	XP_008481073.1	662214479	adipocyte plasma membrane-associated protein-like [Diaphorina citri]	gi|662214478|ref|XM_008482851.1|	3843.5	0.483087	0.077127	6.26353	3.76371e-10	2.0524e-08
XM_008482127.1	662213152	XP_008480349.1	662213153	venom dipeptidyl peptidase 4-like [Diaphorina citri]	gi|662213152|ref|XM_008482127.1|	438.318	0.482239	0.120606	3.99845	6.37587e-05	0.00109054
XM_008482446.1	662213735	XP_008480668.1	662213736	ATP-binding cassette sub-family A member 3-like [Diaphorina citri]	gi|662213735|ref|XM_008482446.1|	318.577	0.480524	0.112303	4.27881	1.87894e-05	0.000377269
XM_008474970.1	662200004	XP_008473192.1	662200005	probable 26S proteasome non-ATPase regulatory subunit 3 [Diaphorina citri]	gi|662200004|ref|XM_008474970.1|	116.272	0.480096	0.15054	3.18916	0.00142689	0.0155506
XM_008474338.1	662198840	XP_008472560.1	662198841	T-complex protein 1 subunit delta-like [Diaphorina citri]	gi|662198840|ref|XM_008474338.1|	207.191	0.477883	0.145331	3.28823	0.00100819	0.0115946
XM_008471246.1	662193153	XP_008469468.1	662193154	choline transporter-like protein 1 [Diaphorina citri]	gi|662193153|ref|XM_008471246.1|	541.971	0.476086	0.08625	5.51983	3.39322e-08	1.28981e-06
XM_008469170.1	662189339	XP_008467392.1	662189340	golgin subfamily A member 4-like, partial [Diaphorina citri]	gi|662189339|ref|XM_008469170.1|	434.612	0.475414	0.105209	4.51877	6.21999e-06	0.000146368
XM_008470467.1	662191723	XP_008468689.1	662191724	actin, muscle isoform X1 [Diaphorina citri]	gi|662191723|ref|XM_008470467.1|	765.953	0.474583	0.0932944	5.08694	3.63885e-07	1.14415e-05
XM_008470468.1	662191725	XP_008468690.1	662191726	actin, muscle isoform X2 [Diaphorina citri]	gi|662191725|ref|XM_008470468.1|	765.953	0.474583	0.0932944	5.08694	3.63885e-07	1.14415e-05
XM_008470894.1	662192511	XP_008469116.1	662192512	glycerol kinase [Diaphorina citri]	gi|662192511|ref|XM_008470894.1|	210.661	0.474567	0.128815	3.68408	0.000229526	0.00328358
XM_008474086.1	662198375	XP_008472308.1	662198376	uncharacterized protein LOC103509464 [Diaphorina citri]	gi|662198375|ref|XM_008474086.1|	122.745	0.473924	0.152149	3.11487	0.00184026	0.019233
XM_008485382.1	662219085	XP_008483604.1	662219086	clavesin-1-like [Diaphorina citri]	gi|662219085|ref|XM_008485382.1|	366.533	0.473218	0.114362	4.13789	3.50515e-05	0.000645875
XM_008475312.1	662200629	XP_008473534.1	662200630	methionine--tRNA ligase, cytoplasmic-like [Diaphorina citri]	gi|662200629|ref|XM_008475312.1|	291.176	0.473085	0.116684	4.05441	5.02609e-05	0.000888464
XM_008478472.1	662206461	XP_008476694.1	662206462	signal peptidase complex catalytic subunit SEC11A-like [Diaphorina citri]	gi|662206461|ref|XM_008478472.1|	239.06	0.472353	0.114777	4.11539	3.86527e-05	0.000703461
XM_008477135.1	662203992	XP_008475357.1	662203993	uncharacterized protein LOC103512374 [Diaphorina citri]	gi|662203992|ref|XM_008477135.1|	139.904	0.47194	0.140221	3.36567	0.000763573	0.00919649
XM_008474073.1	662198349	XP_008472295.1	662198350	basement membrane-specific heparan sulfate proteoglycan core protein-like [Diaphorina citri]	gi|662198349|ref|XM_008474073.1|	481.683	0.471867	0.0930912	5.06887	4.00189e-07	1.23465e-05
XM_008472748.1	662195926	XP_008470970.1	662195927	toll-like receptor 3 [Diaphorina citri]	gi|662195926|ref|XM_008472748.1|	5961.7	0.471713	0.0653138	7.22226	5.11308e-13	4.2116e-11
XM_008481414.1	662211865	XP_008479636.1	662211866	cytochrome c oxidase subunit 5B, mitochondrial-like isoform X2 [Diaphorina citri]	gi|662211865|ref|XM_008481414.1|	463.201	0.471564	0.110055	4.28479	1.82912e-05	0.000371302
XM_008481064.1	662211218	XP_008479286.1	662211219	cytochrome P450 6k1-like isoform X1 [Diaphorina citri]	gi|662211218|ref|XM_008481064.1|	1139.77	0.471103	0.110562	4.26097	2.03539e-05	0.000405377
XM_008482199.1	662213282	XP_008480421.1	662213283	dimethyladenosine transferase 1, mitochondrial-like [Diaphorina citri]	gi|662213282|ref|XM_008482199.1|	537.614	0.470023	0.0789029	5.95698	2.56946e-09	1.22306e-07
XM_008478979.1	662207402	XP_008477201.1	662207403	uncharacterized protein LOC103514116 [Diaphorina citri]	gi|662207402|ref|XM_008478979.1|	189.895	0.469758	0.128991	3.6418	0.00027074	0.00377452
XM_008472253.1	662195006	XP_008470475.1	662195007	tropomyosin-1 [Diaphorina citri]	gi|662195006|ref|XM_008472253.1|	139.07	0.468342	0.149173	3.13959	0.00169183	0.017974
XM_008479292.1	662207972	XP_008477514.1	662207973	cleft lip and palate transmembrane protein 1-like protein [Diaphorina citri]	gi|662207972|ref|XM_008479292.1|	97.957	0.466652	0.152032	3.06944	0.0021446	0.0218282
XM_008476018.1	662201935	XP_008474240.1	662201936	carboxypeptidase E-like [Diaphorina citri]	gi|662201935|ref|XM_008476018.1|	901.661	0.466143	0.0825307	5.64812	1.62211e-08	6.45966e-07
XM_008483965.1	662216505	XP_008482187.1	662216506	delta(24)-sterol reductase-like [Diaphorina citri]	gi|662216505|ref|XM_008483965.1|	608.551	0.466133	0.0923172	5.04925	4.43545e-07	1.3599e-05
XM_008479301.1	662207990	XP_008477523.1	662207991	3-ketoacyl-CoA thiolase, mitochondrial isoform X2 [Diaphorina citri]	gi|662207990|ref|XM_008479301.1|	1062.55	0.464897	0.0870373	5.34136	9.22533e-08	3.26935e-06
XM_008474603.1	662199326	XP_008472825.1	662199327	solute carrier family 15 member 1-like [Diaphorina citri]	gi|662199326|ref|XM_008474603.1|	251.603	0.463537	0.118358	3.91641	8.98775e-05	0.00146601
XM_008470733.1	662192211	XP_008468955.1	662192212	uncharacterized protein LOC103506350 [Diaphorina citri]	gi|662192211|ref|XM_008470733.1|	577.855	0.461839	0.0933972	4.94489	7.61877e-07	2.21199e-05
XM_008475987.1	662201880	XP_008474209.1	662201881	mesencephalic astrocyte-derived neurotrophic factor homolog [Diaphorina citri]	gi|662201880|ref|XM_008475987.1|	181.453	0.461767	0.130554	3.53698	0.000404736	0.0053119
XM_008477566.1	662185186	XP_008475788.1	662185187	28S ribosomal protein S11, mitochondrial isoform X2 [Diaphorina citri]	gi|662185186|ref|XM_008477566.1|	107.428	0.459141	0.151109	3.03848	0.00237779	0.0237105
XM_008477588.1	662185192	XP_008475810.1	662185193	28S ribosomal protein S11, mitochondrial isoform X5 [Diaphorina citri]	gi|662185192|ref|XM_008477588.1|	107.428	0.459141	0.151109	3.03848	0.00237779	0.0237105
XM_008473701.1	662197667	XP_008471923.1	662197668	aminopeptidase N-like [Diaphorina citri]	gi|662197667|ref|XM_008473701.1|	13977.9	0.455326	0.0555251	8.20037	2.39647e-16	2.92686e-14
XM_008476381.1	662202600	XP_008474603.1	662202601	tetraspanin-11 [Diaphorina citri]	gi|662202600|ref|XM_008476381.1|	263.323	0.455044	0.101782	4.47078	7.79364e-06	0.000177971
XM_008475545.1	662201055	XP_008473767.1	662201056	LOW QUALITY PROTEIN: complement component 1 Q subcomponent-binding protein, mitochondrial [Diaphorina citri]	gi|662201055|ref|XM_008475545.1|	175.19	0.454184	0.136909	3.31743	0.000908511	0.0106471
XM_008478424.1	662206373	XP_008476646.1	662206374	3-oxoacyl-[acyl-carrier-protein] synthase, mitochondrial [Diaphorina citri]	gi|662206373|ref|XM_008478424.1|	120.488	0.452749	0.138206	3.27589	0.00105329	0.0120104
XM_008475821.1	662201571	XP_008474043.1	662201572	endoplasmin-like [Diaphorina citri]	gi|662201571|ref|XM_008475821.1|	1050.49	0.45192	0.0822767	5.49268	3.95881e-08	1.50008e-06
XM_008482414.1	662213675	XP_008480636.1	662213676	spectrin alpha chain-like, partial [Diaphorina citri]	gi|662213675|ref|XM_008482414.1|	347.446	0.450887	0.0973856	4.62992	3.65815e-06	9.07048e-05
XM_008470999.1	662192704	XP_008469221.1	662192705	protein TIPIN homolog [Diaphorina citri]	gi|662192704|ref|XM_008470999.1|	204.101	0.450687	0.110976	4.06113	4.88357e-05	0.00086638
XM_008480898.1	662210912	XP_008479120.1	662210913	V-type proton ATPase subunit G [Diaphorina citri]	gi|662210912|ref|XM_008480898.1|	4203.23	0.450166	0.0954153	4.71797	2.38211e-06	6.19769e-05
XM_008485811.1	662183352	XP_008484033.1	662183353	lipoyltransferase 1, mitochondrial-like [Diaphorina citri]	gi|662183352|ref|XM_008485811.1|	268.453	0.44929	0.119772	3.75121	0.000175985	0.00261904
XM_008478683.1	662206858	XP_008476905.1	662206859	26S proteasome non-ATPase regulatory subunit 13 [Diaphorina citri]	gi|662206858|ref|XM_008478683.1|	289.326	0.447604	0.100695	4.44517	8.78237e-06	0.000197543
XM_008484724.1	662217886	XP_008482946.1	662217887	carbonic anhydrase 2 [Diaphorina citri]	gi|662217886|ref|XM_008484724.1|	915.273	0.447455	0.0755814	5.92018	3.21597e-09	1.50397e-07
XM_008479308.1	662185522	XP_008477530.1	662185523	sodium/hydrogen exchanger 9B1-like [Diaphorina citri]	gi|662185522|ref|XM_008479308.1|	274.563	0.443427	0.118186	3.75193	0.000175478	0.00261676
XM_008488892.1	662225436	XP_008487114.1	662225437	transmembrane emp24 domain-containing protein-like, partial [Diaphorina citri]	gi|662225436|ref|XM_008488892.1|	329.92	0.442523	0.107803	4.10492	4.0445e-05	0.000734271
XM_008470938.1	662192591	XP_008469160.1	662192592	UDP-glucuronosyltransferase 2C1-like [Diaphorina citri]	gi|662192591|ref|XM_008470938.1|	597.215	0.442511	0.0904273	4.89355	9.90318e-07	2.79057e-05
XM_008489877.1	662188816	XP_008488099.1	662188817	40S ribosomal protein S21-like [Diaphorina citri]	gi|662188816|ref|XM_008489877.1|	501.083	0.440931	0.0993211	4.43945	9.01903e-06	0.000201674
XM_008489878.1	662188818	XP_008488100.1	662188819	40S ribosomal protein S21-like [Diaphorina citri]	gi|662188818|ref|XM_008489878.1|	501.083	0.440931	0.0993211	4.43945	9.01903e-06	0.000201674
XM_008489769.1	662188615	XP_008487991.1	662188616	eukaryotic translation initiation factor 3 subunit H-like [Diaphorina citri]	gi|662188615|ref|XM_008489769.1|	297.143	0.440275	0.119642	3.67995	0.000233283	0.00332445
XM_008477529.1	662204729	XP_008475751.1	662204730	phosphatidylinositol transfer protein alpha isoform [Diaphorina citri]	gi|662204729|ref|XM_008477529.1|	840.246	0.439225	0.0879375	4.99474	5.89147e-07	1.74477e-05
XM_008470971.1	662192652	XP_008469193.1	662192653	26S proteasome non-ATPase regulatory subunit 6-like [Diaphorina citri]	gi|662192652|ref|XM_008470971.1|	288.768	0.437594	0.113806	3.84508	0.000120511	0.00189661
XM_008488919.1	662225490	XP_008487141.1	662225491	dynein heavy chain 12, axonemal-like [Diaphorina citri]	gi|662225490|ref|XM_008488919.1|	263.053	0.434698	0.113815	3.81934	0.000133811	0.00207716
XM_008480157.1	662209542	XP_008478379.1	662209543	another transcription unit protein-like [Diaphorina citri]	gi|662209542|ref|XM_008480157.1|	180.818	0.434366	0.133333	3.25776	0.00112295	0.0126293
XM_008487618.1	662187179	XP_008485840.1	662187180	LOW QUALITY PROTEIN: ubiquitin-like [Diaphorina citri]	gi|662187179|ref|XM_008487618.1|	228.504	0.431585	0.107086	4.03026	5.57145e-05	0.000969787
XM_008477899.1	662205421	XP_008476121.1	662205422	uncharacterized protein LOC103513092 [Diaphorina citri]	gi|662205421|ref|XM_008477899.1|	283.78	0.430409	0.121997	3.52802	0.000418677	0.00548025
XM_008476388.1	662202613	XP_008474610.1	662202614	actin-interacting protein 1 isoform X2 [Diaphorina citri]	gi|662202613|ref|XM_008476388.1|	391.505	0.430357	0.117323	3.66813	0.000244329	0.00345824
XM_008473174.1	662196705	XP_008471396.1	662196706	uncharacterized protein LOC103508616 isoform X2 [Diaphorina citri]	gi|662196705|ref|XM_008473174.1|	525.909	0.429595	0.110399	3.8913	9.9708e-05	0.00159988
XM_008473369.1	662197064	XP_008471591.1	662197065	uncharacterized protein LOC103508796 [Diaphorina citri]	gi|662197064|ref|XM_008473369.1|	230.113	0.42953	0.110159	3.89917	9.65226e-05	0.00155722
XM_008486775.1	662221590	XP_008484997.1	662221591	peptidyl-prolyl cis-trans isomerase FKBP14-like, partial [Diaphorina citri]	gi|662221590|ref|XM_008486775.1|	351.635	0.427186	0.125231	3.41117	0.000646841	0.00795922
XM_008474772.1	662199643	XP_008472994.1	662199644	probable uridine nucleosidase 2 [Diaphorina citri]	gi|662199643|ref|XM_008474772.1|	136.863	0.424373	0.136214	3.11548	0.00183644	0.0192065
XM_008483823.1	662216245	XP_008482045.1	662216246	WD repeat-containing protein 7, partial [Diaphorina citri]	gi|662216245|ref|XM_008483823.1|	383.629	0.423319	0.103678	4.08303	4.44517e-05	0.000797218
XM_008483429.1	662215525	XP_008481651.1	662215526	NADH dehydrogenase [ubiquinone] 1 alpha subcomplex subunit 2-like [Diaphorina citri]	gi|662215525|ref|XM_008483429.1|	315.633	0.423267	0.107604	3.93357	8.36944e-05	0.00137579
XM_008479851.1	662208983	XP_008478073.1	662208984	uncharacterized protein LOC103514934, partial [Diaphorina citri]	gi|662208983|ref|XM_008479851.1|	406.684	0.422544	0.10585	3.99193	6.55387e-05	0.00111711
XM_008487383.1	662222691	XP_008485605.1	662222692	uncharacterized protein LOC103522277 [Diaphorina citri]	gi|662222691|ref|XM_008487383.1|	235.638	0.420834	0.112539	3.73943	0.000184435	0.00272831
XM_008472815.1	662196047	XP_008471037.1	662196048	cathepsin B-like cysteine proteinase 4 isoform X3 [Diaphorina citri]	gi|662196047|ref|XM_008472815.1|	1608.69	0.41963	0.0780224	5.37833	7.51813e-08	2.70983e-06
XM_008481979.1	662212887	XP_008480201.1	662212888	ankyrin-3-like [Diaphorina citri]	gi|662212887|ref|XM_008481979.1|	562.639	0.417305	0.114251	3.65254	0.000259655	0.00364059
XM_008470819.1	662192372	XP_008469041.1	662192373	28S ribosomal protein S5, mitochondrial [Diaphorina citri]	gi|662192372|ref|XM_008470819.1|	376.649	0.416164	0.104297	3.99018	6.60237e-05	0.00112317
XM_008480029.1	662209311	XP_008478251.1	662209312	endoplasmic reticulum aminopeptidase 1-like [Diaphorina citri]	gi|662209311|ref|XM_008480029.1|	2193.96	0.416031	0.0787043	5.286	1.25022e-07	4.28672e-06
XM_008470218.1	662191263	XP_008468440.1	662191264	uncharacterized protein LOC103505852, partial [Diaphorina citri]	gi|662191263|ref|XM_008470218.1|	2002.03	0.415846	0.104303	3.98691	6.69384e-05	0.00113183
XM_008475111.1	662200267	XP_008473333.1	662200268	myosin heavy chain 95F [Diaphorina citri]	gi|662200267|ref|XM_008475111.1|	1104.36	0.414726	0.0611221	6.7852	1.15923e-11	7.75165e-10
XM_008480051.1	662209350	XP_008478273.1	662209351	organic cation transporter protein-like [Diaphorina citri]	gi|662209350|ref|XM_008480051.1|	540.535	0.413991	0.1082	3.82616	0.00013016	0.00202261
XM_008489474.1	662188076	XP_008487696.1	662188077	hippocampus abundant transcript 1 protein-like [Diaphorina citri]	gi|662188076|ref|XM_008489474.1|	680.895	0.413537	0.0926738	4.46228	8.1091e-06	0.00018408
XM_008478512.1	662206541	XP_008476734.1	662206542	putative methyltransferase NSUN5 [Diaphorina citri]	gi|662206541|ref|XM_008478512.1|	116.95	0.413123	0.14188	2.91177	0.0035939	0.0329266
XM_008477858.1	662205342	XP_008476080.1	662205343	cysteine-rich protein 1-like [Diaphorina citri]	gi|662205342|ref|XM_008477858.1|	163.649	0.412424	0.123172	3.34837	0.000812891	0.00969337
XM_008482677.1	662214160	XP_008480899.1	662214161	estrogen sulfotransferase-like isoform X2 [Diaphorina citri]	gi|662214160|ref|XM_008482677.1|	1603.81	0.410014	0.10709	3.82868	0.000128833	0.00200621
XM_008482491.1	662213817	XP_008480713.1	662213818	facilitated trehalose transporter Tret1-like [Diaphorina citri]	gi|662213817|ref|XM_008482491.1|	584.604	0.408019	0.116466	3.50332	0.000459495	0.00593567
XM_008476547.1	662202907	XP_008474769.1	662202908	importin subunit alpha-3 [Diaphorina citri]	gi|662202907|ref|XM_008476547.1|	328.585	0.406693	0.0978215	4.1575	3.21744e-05	0.000601864
XM_008473446.1	662197202	XP_008471668.1	662197203	calcium-binding mitochondrial carrier protein-like [Diaphorina citri]	gi|662197202|ref|XM_008473446.1|	527.91	0.405341	0.0812512	4.98873	6.07763e-07	1.78915e-05
XM_008472915.1	662196232	XP_008471137.1	662196233	proteasome subunit alpha type-6-like [Diaphorina citri]	gi|662196232|ref|XM_008472915.1|	312.292	0.403519	0.116464	3.46476	0.000530712	0.00674364
XM_008473044.1	662196469	XP_008471266.1	662196470	60S ribosomal protein L14 [Diaphorina citri]	gi|662196469|ref|XM_008473044.1|	2549.48	0.402439	0.0941689	4.27359	1.92354e-05	0.000385701
XM_008476771.1	662203319	XP_008474993.1	662203320	adenosylhomocysteinase [Diaphorina citri]	gi|662203319|ref|XM_008476771.1|	6985.75	0.400723	0.061273	6.53997	6.15325e-11	3.68149e-09
XM_008476152.1	662202177	XP_008474374.1	662202178	60S ribosomal protein L3, partial [Diaphorina citri]	gi|662202177|ref|XM_008476152.1|	4037.68	0.398099	0.082695	4.81406	1.47894e-06	3.98103e-05
XM_008472067.1	662194665	XP_008470289.1	662194666	non-lysosomal glucosylceramidase-like [Diaphorina citri]	gi|662194665|ref|XM_008472067.1|	2023.45	0.397962	0.090501	4.39732	1.09596e-05	0.000239528
XM_008471014.1	662192730	XP_008469236.1	662192731	ATP-binding cassette sub-family B member 7, mitochondrial-like [Diaphorina citri]	gi|662192730|ref|XM_008471014.1|	313.306	0.393996	0.100042	3.9383	8.20604e-05	0.00135043
XM_008483172.1	662215064	XP_008481394.1	662215065	protein argonaute 10-like [Diaphorina citri]	gi|662215064|ref|XM_008483172.1|	1281.66	0.393272	0.0865374	4.54453	5.50573e-06	0.000131021
XM_008470452.1	662183843	XP_008468674.1	662183844	uncharacterized protein LOC103506068 [Diaphorina citri]	gi|662183843|ref|XM_008470452.1|	3895.23	0.393021	0.0640694	6.1343	8.55353e-10	4.38903e-08
XM_008480045.1	662209342	XP_008478267.1	662209343	thioredoxin domain-containing protein 5 [Diaphorina citri]	gi|662209342|ref|XM_008480045.1|	252.351	0.391918	0.105584	3.71191	0.000205698	0.00298605
XM_008477513.1	662204701	XP_008475735.1	662204702	cystathionine beta-synthase-like [Diaphorina citri]	gi|662204701|ref|XM_008477513.1|	8083.9	0.391146	0.0910602	4.29547	1.74326e-05	0.000357423
XM_008478814.1	662207100	XP_008477036.1	662207101	LOW QUALITY PROTEIN: 26S proteasome non-ATPase regulatory subunit 1-like, partial [Diaphorina citri]	gi|662207100|ref|XM_008478814.1|	317.31	0.386062	0.102229	3.77646	0.000159075	0.00240615
XM_008485564.1	662219406	XP_008483786.1	662219407	congested-like trachea protein [Diaphorina citri]	gi|662219406|ref|XM_008485564.1|	196.159	0.382057	0.118944	3.21206	0.00131787	0.0144907
XM_008473520.1	662197338	XP_008471742.1	662197339	ankyrin repeat and FYVE domain-containing protein 1-like [Diaphorina citri]	gi|662197338|ref|XM_008473520.1|	155.121	0.380879	0.127161	2.99525	0.00274216	0.0263435
XM_008486081.1	662220343	XP_008484303.1	662220344	probable 26S proteasome non-ATPase regulatory subunit 3, partial [Diaphorina citri]	gi|662220343|ref|XM_008486081.1|	183.61	0.379891	0.119451	3.18029	0.00147126	0.01594
XM_008475753.1	662201443	XP_008473975.1	662201444	moesin/ezrin/radixin homolog 1-like [Diaphorina citri]	gi|662201443|ref|XM_008475753.1|	464.355	0.379548	0.102353	3.70823	0.00020871	0.00302384
XM_008474929.1	662199930	XP_008473151.1	662199931	MFS-type transporter SLC18B1-like [Diaphorina citri]	gi|662199930|ref|XM_008474929.1|	793.909	0.379488	0.0976676	3.8855	0.000102118	0.00163204
XM_008488606.1	662187396	XP_008486828.1	662187397	uncharacterized protein LOC103523571, partial [Diaphorina citri]	gi|662187396|ref|XM_008488606.1|	454.681	0.3766	0.0956114	3.93886	8.18681e-05	0.00134877
XM_008477303.1	662204304	XP_008475525.1	662204305	adenosine kinase-like [Diaphorina citri]	gi|662204304|ref|XM_008477303.1|	1010.71	0.375009	0.0789509	4.7499	2.0352e-06	5.36707e-05
XM_008471674.1	662193936	XP_008469896.1	662193937	uncharacterized protein LOC103507222 [Diaphorina citri]	gi|662193936|ref|XM_008471674.1|	275.796	0.374824	0.108989	3.43911	0.000583624	0.00732156
XM_008478033.1	662205660	XP_008476255.1	662205661	ethanolamine kinase 2-like [Diaphorina citri]	gi|662205660|ref|XM_008478033.1|	712.952	0.370589	0.0891448	4.15716	3.22226e-05	0.000602005
XM_008476051.1	662201994	XP_008474273.1	662201995	extracellular serine/threonine protein kinase FAM20C [Diaphorina citri]	gi|662201994|ref|XM_008476051.1|	837.608	0.368037	0.0833781	4.41407	1.01445e-05	0.000223088
XM_008469313.1	662183637	XP_008467535.1	662183638	thrombospondin type-1 domain-containing protein 4-like [Diaphorina citri]	gi|662183637|ref|XM_008469313.1|	716.41	0.367962	0.0730422	5.03766	4.71262e-07	1.42711e-05
XM_008482489.1	662213815	XP_008480711.1	662213816	facilitated trehalose transporter Tret1-like [Diaphorina citri]	gi|662213815|ref|XM_008482489.1|	806.77	0.367069	0.0704744	5.20854	1.90328e-07	6.42161e-06
XM_008473118.1	662196602	XP_008471340.1	662196603	uncharacterized protein LOC103508562 [Diaphorina citri]	gi|662196602|ref|XM_008473118.1|	495.991	0.366212	0.0837843	4.37089	1.23742e-05	0.000265023
XM_008480156.1	662209540	XP_008478378.1	662209541	xaa-Pro aminopeptidase 1-like, partial [Diaphorina citri]	gi|662209540|ref|XM_008480156.1|	280.793	0.360229	0.103795	3.47057	0.000519356	0.00661642
XM_008476711.1	662203215	XP_008474933.1	662203216	uncharacterized protein LOC103511960 [Diaphorina citri]	gi|662203215|ref|XM_008476711.1|	653.216	0.358164	0.0999621	3.583	0.000339671	0.00454679
XM_008470465.1	662191721	XP_008468687.1	662191722	integrin alpha-PS1-like, partial [Diaphorina citri]	gi|662191721|ref|XM_008470465.1|	576.664	0.357702	0.0749352	4.77348	1.81066e-06	4.81258e-05
XM_008469239.1	662189464	XP_008467461.1	662189465	coatomer subunit alpha-like [Diaphorina citri]	gi|662189464|ref|XM_008469239.1|	458.873	0.357005	0.0945175	3.77713	0.000158644	0.00240615
XM_008476687.1	662203170	XP_008474909.1	662203171	cathepsin B-like cysteine proteinase 4 [Diaphorina citri]	gi|662203170|ref|XM_008476687.1|	4580.79	0.356773	0.0968553	3.68356	0.000229995	0.00328711
XM_008480653.1	662210467	XP_008478875.1	662210468	lateral signaling target protein 2 homolog [Diaphorina citri]	gi|662210467|ref|XM_008480653.1|	764.53	0.350947	0.0810282	4.33117	1.4832e-05	0.000310464
XM_008470624.1	662192012	XP_008468846.1	662192013	ATP synthase subunit epsilon, mitochondrial-like isoform X1 [Diaphorina citri]	gi|662192012|ref|XM_008470624.1|	620.053	0.350931	0.0925562	3.79155	0.000149712	0.00228559
XM_008470812.1	662192360	XP_008469034.1	662192361	vanin-like protein 1 isoform X2 [Diaphorina citri]	gi|662192360|ref|XM_008470812.1|	1145.94	0.349094	0.0659479	5.29348	1.20008e-07	4.12435e-06
XM_008471318.1	662193279	XP_008469540.1	662193280	succinyl-CoA ligase subunit alpha, mitochondrial [Diaphorina citri]	gi|662193279|ref|XM_008471318.1|	591.865	0.336835	0.0847834	3.97289	7.1006e-05	0.00119377
XM_008478142.1	662205859	XP_008476364.1	662205860	von Willebrand factor A domain-containing protein 8 [Diaphorina citri]	gi|662205859|ref|XM_008478142.1|	372.246	0.334705	0.0943381	3.54793	0.000388269	0.00511754
XM_008474609.1	662199338	XP_008472831.1	662199339	sugar transporter ERD6-like 18 [Diaphorina citri]	gi|662199338|ref|XM_008474609.1|	422.372	0.332889	0.0848054	3.92533	8.66111e-05	0.00141586
XM_008472464.1	662184214	XP_008470686.1	662184215	cytochrome P450 9e2-like [Diaphorina citri]	gi|662184214|ref|XM_008472464.1|	1642.58	0.332111	0.0787418	4.21772	2.46785e-05	0.000477354
XM_008481227.1	662211517	XP_008479449.1	662211518	alkaline phosphatase-like [Diaphorina citri]	gi|662211517|ref|XM_008481227.1|	84352.8	0.332003	0.0772122	4.29988	1.70889e-05	0.000351727
XM_008469968.1	662190814	XP_008468190.1	662190815	putative cysteine proteinase CG12163 isoform X1 [Diaphorina citri]	gi|662190814|ref|XM_008469968.1|	7372.42	0.331374	0.071087	4.66153	3.13873e-06	7.92892e-05
XM_008477046.1	662185080	XP_008475268.1	662185081	palmitoyltransferase ZDHHC15 [Diaphorina citri]	gi|662185080|ref|XM_008477046.1|	294.907	0.325705	0.0945118	3.44619	0.000568558	0.00714469
XM_008479115.1	662207649	XP_008477337.1	662207650	uncharacterized protein LOC103514247 [Diaphorina citri]	gi|662207649|ref|XM_008479115.1|	1722.3	0.324934	0.0857404	3.78974	0.000150805	0.00229751
XM_008479333.1	662208052	XP_008477555.1	662208053	probable isocitrate dehydrogenase [NAD] subunit beta, mitochondrial [Diaphorina citri]	gi|662208052|ref|XM_008479333.1|	488.163	0.324927	0.0875489	3.71138	0.000206135	0.00298946
XM_008473654.1	662197582	XP_008471876.1	662197583	UDP-glucuronosyltransferase 2B18-like [Diaphorina citri]	gi|662197582|ref|XM_008473654.1|	1277.02	0.32281	0.0766966	4.20891	2.566e-05	0.000493042
XM_008469310.1	662189598	XP_008467532.1	662189599	UDP-glucuronosyltransferase 2C1-like [Diaphorina citri]	gi|662189598|ref|XM_008469310.1|	1218.57	0.320502	0.0744602	4.30434	1.67484e-05	0.000345681
XM_008476653.1	662203109	XP_008474875.1	662203110	isoaspartyl peptidase/L-asparaginase-like [Diaphorina citri]	gi|662203109|ref|XM_008476653.1|	1591.05	0.319575	0.0829015	3.85488	0.000115786	0.00183004
XM_008479209.1	662207819	XP_008477431.1	662207820	alpha-1,3-mannosyl-glycoprotein 2-beta-N-acetylglucosaminyltransferase [Diaphorina citri]	gi|662207819|ref|XM_008479209.1|	761.278	0.318626	0.0831025	3.83413	0.000126009	0.00196846
XM_008478263.1	662206080	XP_008476485.1	662206081	peroxiredoxin-6-like [Diaphorina citri]	gi|662206080|ref|XM_008478263.1|	4102.68	0.314082	0.08395	3.7413	0.00018307	0.00271083
XM_008485710.1	662219674	XP_008483932.1	662219675	uncharacterized protein LOC103520611 [Diaphorina citri]	gi|662219674|ref|XM_008485710.1|	1791.89	0.309807	0.0702027	4.41304	1.0193e-05	0.000223823
XM_008486321.1	662186922	XP_008484543.1	662186923	glutamyl aminopeptidase-like [Diaphorina citri]	gi|662186922|ref|XM_008486321.1|	2002.78	0.309125	0.0573013	5.39474	6.86221e-08	2.49778e-06
XM_008477180.1	662204077	XP_008475402.1	662204078	coatomer subunit beta' [Diaphorina citri]	gi|662204077|ref|XM_008477180.1|	724.945	0.30859	0.0755232	4.08603	4.38821e-05	0.000787959
XM_008486754.1	662187008	XP_008484976.1	662187009	proton-coupled amino acid transporter 4-like [Diaphorina citri]	gi|662187008|ref|XM_008486754.1|	1234.24	0.306898	0.0793062	3.86979	0.000108931	0.00172723
XM_008476617.1	662184993	XP_008474839.1	662184994	eukaryotic translation initiation factor 3 subunit D [Diaphorina citri]	gi|662184993|ref|XM_008476617.1|	872.6	0.295895	0.0696864	4.2461	2.17527e-05	0.000426908
XM_008477452.1	662204586	XP_008475674.1	662204587	maltase 1-like [Diaphorina citri]	gi|662204586|ref|XM_008477452.1|	928.125	0.29556	0.0708691	4.17051	3.03918e-05	0.000573951
XM_008485153.1	662218670	XP_008483375.1	662218671	proton-coupled amino acid transporter 4-like [Diaphorina citri]	gi|662218670|ref|XM_008485153.1|	2490.79	0.295404	0.070834	4.17037	3.04103e-05	0.000573951
XM_008480708.1	662210567	XP_008478930.1	662210568	uncharacterized protein LOC103515765, partial [Diaphorina citri]	gi|662210567|ref|XM_008480708.1|	1092.34	0.295243	0.0672283	4.39165	1.12493e-05	0.000243757
XM_008482937.1	662214637	XP_008481159.1	662214638	proton-coupled amino acid transporter 3-like [Diaphorina citri]	gi|662214637|ref|XM_008482937.1|	898.009	0.292695	0.0813195	3.59932	0.00031905	0.0043098
XM_008483813.1	662216227	XP_008482035.1	662216228	transitional endoplasmic reticulum ATPase TER94-like [Diaphorina citri]	gi|662216227|ref|XM_008483813.1|	785.886	0.292342	0.0750558	3.895	9.81987e-05	0.00157909
XM_008481071.1	662211230	XP_008479293.1	662211231	galactokinase-like [Diaphorina citri]	gi|662211230|ref|XM_008481071.1|	1192.89	0.290965	0.0770453	3.77654	0.000159021	0.00240615
XM_008471792.1	662194154	XP_008470014.1	662194155	NADH-ubiquinone oxidoreductase 75 kDa subunit, mitochondrial, partial [Diaphorina citri]	gi|662194154|ref|XM_008471792.1|	894.505	0.276217	0.072584	3.80548	0.000141528	0.00218319
XM_008489265.1	662187692	XP_008487487.1	662187693	NADH dehydrogenase [ubiquinone] iron-sulfur protein 2, mitochondrial [Diaphorina citri]	gi|662187692|ref|XM_008489265.1|	1294.64	0.272217	0.0724622	3.75668	0.000172185	0.00257286
XM_008486798.1	662221633	XP_008485020.1	662221634	alanine--tRNA ligase, mitochondrial-like [Diaphorina citri]	gi|662221633|ref|XM_008486798.1|	2076.93	0.254483	0.0641945	3.96425	7.36278e-05	0.00123085
XM_008483244.1	662215193	XP_008481466.1	662215194	enolase [Diaphorina citri]	gi|662215193|ref|XM_008483244.1|	2273.29	0.249137	0.060828	4.09577	4.20776e-05	0.000762038
XM_008470327.1	662191467	XP_008468549.1	662191468	LOW QUALITY PROTEIN: uncharacterized protein LOC103505946 [Diaphorina citri]	gi|662191467|ref|XM_008470327.1|	1440.23	0.247539	0.0589243	4.20096	2.6578e-05	0.000508313
XM_008471500.1	662193617	XP_008469722.1	662193618	calreticulin [Diaphorina citri]	gi|662193617|ref|XM_008471500.1|	5067.96	0.234636	0.0497151	4.71962	2.36286e-06	6.15844e-05
XM_008479669.1	662208658	XP_008477891.1	662208659	prolyl endopeptidase-like [Diaphorina citri]	gi|662208658|ref|XM_008479669.1|	1272.19	-0.284474	0.07434	-3.82666	0.000129891	0.00202056
XM_008482034.1	662212983	XP_008480256.1	662212984	esterase FE4-like isoform X2 [Diaphorina citri]	gi|662212983|ref|XM_008482034.1|	4244.66	-0.287675	0.0566063	-5.08203	3.73422e-07	1.16916e-05
XM_008482820.1	662214420	XP_008481042.1	662214421	uncharacterized protein LOC103517774 [Diaphorina citri]	gi|662214420|ref|XM_008482820.1|	2374.02	-0.288143	0.0670818	-4.2954	1.74382e-05	0.000357423
XM_008485444.1	662186742	XP_008483666.1	662186743	probable galactose-1-phosphate uridylyltransferase [Diaphorina citri]	gi|662186742|ref|XM_008485444.1|	959.451	-0.292744	0.0783034	-3.73859	0.000185057	0.00273477
XM_008482035.1	662212985	XP_008480257.1	662212986	esterase FE4-like isoform X3 [Diaphorina citri]	gi|662212985|ref|XM_008482035.1|	3408.69	-0.297028	0.0679299	-4.37257	1.22794e-05	0.000263374
XM_008483025.1	662214797	XP_008481247.1	662214798	acylamino-acid-releasing enzyme-like [Diaphorina citri]	gi|662214797|ref|XM_008483025.1|	708.858	-0.302667	0.0844169	-3.58539	0.000336575	0.00451353
XM_008476568.1	662202945	XP_008474790.1	662202946	polyadenylate-binding protein 4-like, partial [Diaphorina citri]	gi|662202945|ref|XM_008476568.1|	2292.83	-0.30522	0.0783787	-3.89417	9.85355e-05	0.00158278
XM_008474835.1	662199756	XP_008473057.1	662199757	probable aconitate hydratase, mitochondrial [Diaphorina citri]	gi|662199756|ref|XM_008474835.1|	6613.49	-0.306233	0.0575647	-5.3198	1.0388e-07	3.62061e-06
XM_008472562.1	662195576	XP_008470784.1	662195577	LOW QUALITY PROTEIN: glucosidase 2 subunit beta-like [Diaphorina citri]	gi|662195576|ref|XM_008472562.1|	683.641	-0.310711	0.0819618	-3.79093	0.000150087	0.00228894
XM_008473911.1	662184496	XP_008472133.1	662184497	UDP-glucuronosyltransferase-like [Diaphorina citri]	gi|662184496|ref|XM_008473911.1|	1747.81	-0.316301	0.0533105	-5.93318	2.97123e-09	1.39837e-07
XM_008470936.1	662192587	XP_008469158.1	662192588	uncharacterized protein LOC103506542 [Diaphorina citri]	gi|662192587|ref|XM_008470936.1|	539.407	-0.316596	0.0910676	-3.47649	0.000508014	0.0064831
XM_008475179.1	662200388	XP_008473401.1	662200389	maltase 2-like, partial [Diaphorina citri]	gi|662200388|ref|XM_008475179.1|	4787.8	-0.316978	0.0789067	-4.01712	5.89128e-05	0.00101826
XM_008486411.1	662220937	XP_008484633.1	662220938	uncharacterized protein LOC103521302 [Diaphorina citri]	gi|662220937|ref|XM_008486411.1|	571.202	-0.321608	0.0796093	-4.03983	5.3491e-05	0.000936115
XM_008485336.1	662186718	XP_008483558.1	662186719	uncharacterized protein LOC103520241 [Diaphorina citri]	gi|662186718|ref|XM_008485336.1|	18810.7	-0.330373	0.079735	-4.14339	3.42208e-05	0.000632936
XM_008478768.1	662207015	XP_008476990.1	662207016	fumarylacetoacetate hydrolase domain-containing protein 2 [Diaphorina citri]	gi|662207015|ref|XM_008478768.1|	592.045	-0.331325	0.0819997	-4.04056	5.33234e-05	0.000934772
XM_008486713.1	662221481	XP_008484935.1	662221482	transcription elongation factor SPT5-like [Diaphorina citri]	gi|662221481|ref|XM_008486713.1|	580.33	-0.333485	0.0770503	-4.32814	1.50371e-05	0.000313426
XM_008474053.1	662198313	XP_008472275.1	662198314	1-phosphatidylinositol 4,5-bisphosphate phosphodiesterase-like [Diaphorina citri]	gi|662198313|ref|XM_008474053.1|	359.307	-0.334334	0.092557	-3.6122	0.00030361	0.00414289
XM_008480740.1	662210628	XP_008478962.1	662210629	GTP-binding protein SAR1 [Diaphorina citri]	gi|662210628|ref|XM_008480740.1|	303.531	-0.337441	0.102251	-3.30013	0.000966392	0.0112363
XM_008475202.1	662200427	XP_008473424.1	662200428	ATP-binding cassette sub-family D member 2 [Diaphorina citri]	gi|662200427|ref|XM_008475202.1|	523.01	-0.337978	0.0960401	-3.51914	0.000432954	0.00563221
XM_008473513.1	662197326	XP_008471735.1	662197327	polyadenylate-binding protein 1-B-like [Diaphorina citri]	gi|662197326|ref|XM_008473513.1|	2751.56	-0.339008	0.0471222	-7.19422	6.28173e-13	5.04519e-11
XM_008480170.1	662209567	XP_008478392.1	662209568	LOW QUALITY PROTEIN: BTB/POZ domain-containing protein 7-like [Diaphorina citri]	gi|662209567|ref|XM_008480170.1|	262.894	-0.339983	0.103076	-3.29836	0.000972506	0.0112985
XM_008476002.1	662184877	XP_008474224.1	662184878	D-3-phosphoglycerate dehydrogenase [Diaphorina citri]	gi|662184877|ref|XM_008476002.1|	6877.07	-0.340903	0.0542571	-6.2831	3.31881e-10	1.83005e-08
XM_008481675.1	662212332	XP_008479897.1	662212333	probable phosphoserine aminotransferase [Diaphorina citri]	gi|662212332|ref|XM_008481675.1|	4128.91	-0.341479	0.0502067	-6.80146	1.03562e-11	7.02036e-10
XM_008475241.1	662200498	XP_008473463.1	662200499	dentin sialophosphoprotein-like [Diaphorina citri]	gi|662200498|ref|XM_008475241.1|	1008.94	-0.345174	0.0793984	-4.34737	1.37783e-05	0.000291712
XM_008485833.1	662219896	XP_008484055.1	662219897	UDP-glucuronosyltransferase 2B9-like [Diaphorina citri]	gi|662219896|ref|XM_008485833.1|	4257.51	-0.345243	0.0667636	-5.17112	2.32692e-07	7.67573e-06
XM_008478316.1	662206176	XP_008476538.1	662206177	sodium-independent sulfate anion transporter-like [Diaphorina citri]	gi|662206176|ref|XM_008478316.1|	588.944	-0.346808	0.0913067	-3.79827	0.000145709	0.00224067
XM_008479081.1	662207588	XP_008477303.1	662207589	DNA repair endonuclease XPF [Diaphorina citri]	gi|662207588|ref|XM_008479081.1|	386.572	-0.348265	0.100542	-3.46387	0.000532457	0.00675421
XM_008483486.1	662215632	XP_008481708.1	662215633	LOW QUALITY PROTEIN: uncharacterized protein LOC103518425, partial [Diaphorina citri]	gi|662215632|ref|XM_008483486.1|	4072.54	-0.349577	0.0928099	-3.76659	0.00016549	0.00248538
XM_008476102.1	662202088	XP_008474324.1	662202089	protein SDA1 homolog [Diaphorina citri]	gi|662202088|ref|XM_008476102.1|	389.216	-0.351068	0.0965366	-3.63663	0.000276223	0.00383289
XM_008484434.1	662186542	XP_008482656.1	662186543	sortilin-related receptor-like [Diaphorina citri]	gi|662186542|ref|XM_008484434.1|	1041.61	-0.351621	0.0899916	-3.90727	9.33463e-05	0.00151258
XM_008479958.1	662209185	XP_008478180.1	662209186	uncharacterized protein LOC103515043 [Diaphorina citri]	gi|662209185|ref|XM_008479958.1|	444.729	-0.352214	0.099304	-3.54682	0.000389905	0.00513092
XM_008471936.1	662194416	XP_008470158.1	662194417	dehydrogenase/reductase SDR family member 11-like [Diaphorina citri]	gi|662194416|ref|XM_008471936.1|	545.022	-0.358091	0.103363	-3.4644	0.000531413	0.00674675
XM_008476631.1	662203068	XP_008474853.1	662203069	delta-1-pyrroline-5-carboxylate synthase-like [Diaphorina citri]	gi|662203068|ref|XM_008476631.1|	422.92	-0.358645	0.097779	-3.66791	0.000244537	0.00345824
XM_008480073.1	662209390	XP_008478295.1	662209391	uncharacterized protein LOC103515150, partial [Diaphorina citri]	gi|662209390|ref|XM_008480073.1|	1824.21	-0.358735	0.0517984	-6.92559	4.34161e-12	3.11458e-10
XM_008474933.1	662199938	XP_008473155.1	662199939	myosin-VIIa-like [Diaphorina citri]	gi|662199938|ref|XM_008474933.1|	477.853	-0.359349	0.0855415	-4.20087	2.65886e-05	0.000508313
XM_008474869.1	662199820	XP_008473091.1	662199821	facilitated trehalose transporter Tret1-like [Diaphorina citri]	gi|662199820|ref|XM_008474869.1|	4026.92	-0.359645	0.0623241	-5.77056	7.90066e-09	3.33589e-07
XM_008477727.1	662205096	XP_008475949.1	662205097	target of Myb protein 1 isoform X5 [Diaphorina citri]	gi|662205096|ref|XM_008477727.1|	596.68	-0.361102	0.0898452	-4.01916	5.84071e-05	0.0010107
XM_008474346.1	662184576	XP_008472568.1	662184577	superoxide dismutase [Cu-Zn] [Diaphorina citri]	gi|662184576|ref|XM_008474346.1|	1636.19	-0.363992	0.0902564	-4.03287	5.50992e-05	0.000960208
XM_008474712.1	662199534	XP_008472934.1	662199535	uncharacterized protein LOC103510077 [Diaphorina citri]	gi|662199534|ref|XM_008474712.1|	1324.07	-0.366698	0.0720775	-5.08756	3.62706e-07	1.14415e-05
XM_008485293.1	662218920	XP_008483515.1	662218921	solute carrier organic anion transporter family member 3A1-like [Diaphorina citri]	gi|662218920|ref|XM_008485293.1|	618.464	-0.368598	0.0859666	-4.28769	1.80538e-05	0.000367999
XM_008478028.1	662182983	XP_008476250.1	662182984	LOW QUALITY PROTEIN: disheveled-associated activator of morphogenesis 1 [Diaphorina citri]	gi|662182983|ref|XM_008478028.1|	201.212	-0.372008	0.115581	-3.21859	0.00128824	0.0142621
XM_008472091.1	662194709	XP_008470313.1	662194710	LOW QUALITY PROTEIN: protein argonaute-2 [Diaphorina citri]	gi|662194709|ref|XM_008472091.1|	349.118	-0.374027	0.0962643	-3.88542	0.000102154	0.00163204
XM_008478620.1	662206741	XP_008476842.1	662206742	importin-5 [Diaphorina citri]	gi|662206741|ref|XM_008478620.1|	340.456	-0.375918	0.109849	-3.42214	0.000621292	0.00768323
XM_008471401.1	662193428	XP_008469623.1	662193429	protein strawberry notch-like [Diaphorina citri]	gi|662193428|ref|XM_008471401.1|	238.547	-0.375973	0.107723	-3.49018	0.000482701	0.00619215
XM_008471931.1	662194408	XP_008470153.1	662194409	dehydrogenase/reductase SDR family member 11-like [Diaphorina citri]	gi|662194408|ref|XM_008471931.1|	1251.92	-0.376897	0.092919	-4.05619	4.98806e-05	0.000882797
XM_008472819.1	662196055	XP_008471041.1	662196056	cathepsin B-like cysteine proteinase 4 isoform X3 [Diaphorina citri]	gi|662196055|ref|XM_008472819.1|	10474.3	-0.385215	0.0856395	-4.49809	6.85654e-06	0.000159568
XM_008483886.1	662216356	XP_008482108.1	662216357	uncharacterized protein LOC103518800 [Diaphorina citri]	gi|662216356|ref|XM_008483886.1|	756.529	-0.386819	0.0715308	-5.40773	6.38303e-08	2.34648e-06
XM_008472820.1	662196057	XP_008471042.1	662196058	heat shock 70 kDa protein cognate 4-like [Diaphorina citri]	gi|662196057|ref|XM_008472820.1|	431.372	-0.38785	0.0935596	-4.14548	3.39096e-05	0.000628753
XM_008482163.1	662213217	XP_008480385.1	662213218	speckle-type POZ protein B-like isoform X1 [Diaphorina citri]	gi|662213217|ref|XM_008482163.1|	662.756	-0.391686	0.0978742	-4.00194	6.28261e-05	0.00107708
XM_008473152.1	662196667	XP_008471374.1	662196668	mucin-17-like [Diaphorina citri]	gi|662196667|ref|XM_008473152.1|	503.856	-0.391793	0.103905	-3.7707	0.00016279	0.0024548
XM_008483482.1	662215623	XP_008481704.1	662215624	probable cytochrome P450 6a14 [Diaphorina citri]	gi|662215623|ref|XM_008483482.1|	2924.73	-0.392793	0.0912526	-4.30446	1.67392e-05	0.000345681
XM_008476448.1	662202725	XP_008474670.1	662202726	dentin sialophosphoprotein-like [Diaphorina citri]	gi|662202725|ref|XM_008476448.1|	286.243	-0.401163	0.106486	-3.76727	0.000165043	0.00248119
XM_008480799.1	662210733	XP_008479021.1	662210734	5-aminolevulinate synthase, erythroid-specific, mitochondrial-like [Diaphorina citri]	gi|662210733|ref|XM_008480799.1|	360.914	-0.403071	0.102972	-3.91439	9.06339e-05	0.0014751
XM_008480080.1	662209404	XP_008478302.1	662209405	metal regulatory transcription factor 1-like [Diaphorina citri]	gi|662209404|ref|XM_008480080.1|	187.932	-0.405019	0.119165	-3.39881	0.000676799	0.00825907
XM_008486802.1	662221639	XP_008485024.1	662221640	alanine--tRNA ligase, mitochondrial-like, partial [Diaphorina citri]	gi|662221639|ref|XM_008486802.1|	1513.48	-0.408055	0.0625293	-6.52582	6.76309e-11	3.98187e-09
XM_008470792.1	662192320	XP_008469014.1	662192321	MAP kinase-interacting serine/threonine-protein kinase 1 [Diaphorina citri]	gi|662192320|ref|XM_008470792.1|	932.46	-0.40812	0.0632008	-6.45752	1.06436e-10	6.21701e-09
XM_008485255.1	662186700	XP_008483477.1	662186701	phosphatidylinositol 3-kinase catalytic subunit type 3 [Diaphorina citri]	gi|662186700|ref|XM_008485255.1|	183.465	-0.408863	0.125421	-3.25992	0.00111443	0.0125622
XM_008469832.1	662190558	XP_008468054.1	662190559	uncharacterized protein LOC103505496 isoform X2 [Diaphorina citri]	gi|662190558|ref|XM_008469832.1|	764.181	-0.40916	0.0841739	-4.86089	1.16857e-06	3.22956e-05
XM_008480224.1	662209668	XP_008478446.1	662209669	cysteine-rich motor neuron 1 protein-like [Diaphorina citri]	gi|662209668|ref|XM_008480224.1|	200.131	-0.410099	0.11803	-3.47454	0.000511727	0.00652485
XM_008489569.1	662188252	XP_008487791.1	662188253	vigilin-like [Diaphorina citri]	gi|662188252|ref|XM_008489569.1|	6024.99	-0.413229	0.0653953	-6.31893	2.63382e-10	1.48559e-08
XM_008481045.1	662211181	XP_008479267.1	662211182	probable nucleolar GTP-binding protein 1, partial [Diaphorina citri]	gi|662211181|ref|XM_008481045.1|	282.93	-0.4171	0.109491	-3.80945	0.000139276	0.0021552
XM_008478556.1	662185376	XP_008476778.1	662185377	beta-glucuronidase-like [Diaphorina citri]	gi|662185376|ref|XM_008478556.1|	278.877	-0.417112	0.120935	-3.44906	0.000562538	0.00708108
XM_008484566.1	662217599	XP_008482788.1	662217600	regucalcin-like [Diaphorina citri]	gi|662217599|ref|XM_008484566.1|	1848.63	-0.418909	0.0717005	-5.84248	5.14282e-09	2.26867e-07
XM_008488998.1	662225625	XP_008487220.1	662225626	integumentary mucin A.1-like, partial [Diaphorina citri]	gi|662225625|ref|XM_008488998.1|	474.249	-0.420057	0.114204	-3.67814	0.00023494	0.00334484
XM_008489402.1	662187942	XP_008487624.1	662187943	NF-X1-type zinc finger protein NFXL1 [Diaphorina citri]	gi|662187942|ref|XM_008489402.1|	340.707	-0.421085	0.114015	-3.69325	0.000221409	0.00317978
XM_008487046.1	662222086	XP_008485268.1	662222087	protein lap4-like, partial [Diaphorina citri]	gi|662222086|ref|XM_008487046.1|	174.265	-0.422612	0.121008	-3.49244	0.000478635	0.00616021
XM_008470815.1	662192366	XP_008469037.1	662192367	inositol hexakisphosphate and diphosphoinositol-pentakisphosphate kinase [Diaphorina citri]	gi|662192366|ref|XM_008470815.1|	536.469	-0.423275	0.0834317	-5.07331	3.90953e-07	1.21122e-05
XM_008477346.1	662185143	XP_008475568.1	662185144	probable hydroxyacid-oxoacid transhydrogenase, mitochondrial [Diaphorina citri]	gi|662185143|ref|XM_008477346.1|	776.824	-0.425047	0.109687	-3.87511	0.000106577	0.00169354
XM_008487306.1	662222555	XP_008485528.1	662222556	EF-hand domain-containing protein D2 homolog, partial [Diaphorina citri]	gi|662222555|ref|XM_008487306.1|	389.365	-0.426313	0.0891003	-4.78465	1.71288e-06	4.57739e-05
XM_008471713.1	662194007	XP_008469935.1	662194008	glucose dehydrogenase [FAD, quinone]-like [Diaphorina citri]	gi|662194007|ref|XM_008471713.1|	597.949	-0.429737	0.0878555	-4.8914	1.00119e-06	2.81285e-05
XM_008481839.1	662212629	XP_008480061.1	662212630	flocculation protein FLO11 [Diaphorina citri]	gi|662212629|ref|XM_008481839.1|	500.275	-0.430607	0.0895786	-4.80703	1.53189e-06	4.11604e-05
XM_008489197.1	662187569	XP_008487419.1	662187570	protein slowmo-like, partial [Diaphorina citri]	gi|662187569|ref|XM_008489197.1|	354.762	-0.432804	0.121385	-3.56555	0.000363089	0.00483399
XM_008471214.1	662193094	XP_008469436.1	662193095	suppressor protein SRP40-like [Diaphorina citri]	gi|662193094|ref|XM_008471214.1|	357.237	-0.440606	0.126474	-3.48378	0.000494391	0.00632016
XM_008483770.1	662216153	XP_008481992.1	662216154	craniofacial development protein 2-like [Diaphorina citri]	gi|662216153|ref|XM_008483770.1|	150.777	-0.442897	0.131061	-3.37932	0.000726655	0.00880206
XM_008481653.1	662212294	XP_008479875.1	662212295	dehydrogenase/reductase SDR family member 7 [Diaphorina citri]	gi|662212294|ref|XM_008481653.1|	332.893	-0.443957	0.101391	-4.37868	1.19398e-05	0.000256836
XM_008485425.1	662219162	XP_008483647.1	662219163	dynamin-like 120 kDa protein, mitochondrial [Diaphorina citri]	gi|662219162|ref|XM_008485425.1|	110.584	-0.444439	0.146911	-3.02522	0.00248449	0.0245262
XM_008477938.1	662205489	XP_008476160.1	662205490	uncharacterized protein LOC103513127 [Diaphorina citri]	gi|662205489|ref|XM_008477938.1|	165.408	-0.445535	0.13186	-3.37884	0.000727922	0.00880297
XM_008476659.1	662185001	XP_008474881.1	662185002	NKAP-like protein [Diaphorina citri]	gi|662185001|ref|XM_008476659.1|	124.784	-0.445817	0.139866	-3.18746	0.00143529	0.0156026
XM_008473101.1	662196570	XP_008471323.1	662196571	myb-like protein X [Diaphorina citri]	gi|662196570|ref|XM_008473101.1|	1296.88	-0.447829	0.0869235	-5.15198	2.57744e-07	8.44555e-06
XM_008478902.1	662207254	XP_008477124.1	662207255	small ubiquitin-related modifier 3 [Diaphorina citri]	gi|662207254|ref|XM_008478902.1|	249.864	-0.448506	0.130953	-3.42495	0.000614912	0.00763628
XM_008474096.1	662198393	XP_008472318.1	662198394	organic cation transporter protein-like [Diaphorina citri]	gi|662198393|ref|XM_008474096.1|	623.456	-0.453443	0.107617	-4.21349	2.51454e-05	0.000485751
XM_008478673.1	662206840	XP_008476895.1	662206841	AP-3 complex subunit delta [Diaphorina citri]	gi|662206840|ref|XM_008478673.1|	279.455	-0.454654	0.0981269	-4.63333	3.59832e-06	8.93715e-05
XM_008476865.1	662185049	XP_008475087.1	662185050	dystonin-like [Diaphorina citri]	gi|662185049|ref|XM_008476865.1|	490.413	-0.455409	0.115877	-3.93009	8.49123e-05	0.00139117
XM_008472622.1	662195688	XP_008470844.1	662195689	villin-1 isoform X1 [Diaphorina citri]	gi|662195688|ref|XM_008472622.1|	259.167	-0.456661	0.117599	-3.88319	0.000103094	0.0016435
XM_008472623.1	662195690	XP_008470845.1	662195691	villin-1 isoform X2 [Diaphorina citri]	gi|662195690|ref|XM_008472623.1|	259.167	-0.456661	0.117599	-3.88319	0.000103094	0.0016435
XM_008480068.1	662209382	XP_008478290.1	662209383	eukaryotic translation initiation factor 4 gamma 2 [Diaphorina citri]	gi|662209382|ref|XM_008480068.1|	801.955	-0.458602	0.0800583	-5.72835	1.01413e-08	4.17462e-07
XM_008480899.1	662210914	XP_008479121.1	662210915	V-type proton ATPase subunit G [Diaphorina citri]	gi|662210914|ref|XM_008480899.1|	1551.01	-0.458777	0.0882088	-5.20103	1.98189e-07	6.65645e-06
XM_008474652.1	662199419	XP_008472874.1	662199420	COP9 signalosome complex subunit 3-like [Diaphorina citri]	gi|662199419|ref|XM_008474652.1|	190.96	-0.459585	0.120623	-3.8101	0.000138911	0.00215182
XM_008470234.1	662191294	XP_008468456.1	662191295	probable phospholipid hydroperoxide glutathione peroxidase [Diaphorina citri]	gi|662191294|ref|XM_008470234.1|	281.688	-0.460559	0.103266	-4.45991	8.19939e-06	0.00018556
XM_008472638.1	662184246	XP_008470860.1	662184247	large subunit GTPase 1 homolog [Diaphorina citri]	gi|662184246|ref|XM_008472638.1|	256.357	-0.462313	0.128114	-3.60862	0.000307836	0.00419281
XM_008481412.1	662211861	XP_008479634.1	662211862	cytochrome b-c1 complex subunit 10-like isoform X2 [Diaphorina citri]	gi|662211861|ref|XM_008481412.1|	717.602	-0.463456	0.122231	-3.79165	0.00014965	0.00228559
XM_008469587.1	662190118	XP_008467809.1	662190119	uncharacterized protein LOC103505262 [Diaphorina citri]	gi|662190118|ref|XM_008469587.1|	136.931	-0.465265	0.144059	-3.22968	0.00123931	0.0137703
XM_008481957.1	662212847	XP_008480179.1	662212848	beta-taxilin-like, partial [Diaphorina citri]	gi|662212847|ref|XM_008481957.1|	133.32	-0.467174	0.149547	-3.12393	0.00178454	0.0187168
XM_008485301.1	662218934	XP_008483523.1	662218935	uncharacterized protein LOC103520207 [Diaphorina citri]	gi|662218934|ref|XM_008485301.1|	129.886	-0.467584	0.142092	-3.29071	0.00099936	0.0115289
XM_008488211.1	662224210	XP_008486433.1	662224211	tyrosine-protein phosphatase 10D-like, partial [Diaphorina citri]	gi|662224210|ref|XM_008488211.1|	232.372	-0.468823	0.131668	-3.56064	0.000369948	0.00492087
XM_008478542.1	662206596	XP_008476764.1	662206597	uncharacterized protein LOC103513693 [Diaphorina citri]	gi|662206596|ref|XM_008478542.1|	108.539	-0.470024	0.155726	-3.01827	0.0025422	0.0249591
XM_008469607.1	662183682	XP_008467829.1	662183683	zinc transporter 2-like [Diaphorina citri]	gi|662183682|ref|XM_008469607.1|	855.013	-0.47236	0.0816648	-5.78413	7.28885e-09	3.10417e-07
XM_008476258.1	662202372	XP_008474480.1	662202373	putative homeodomain transcription factor [Diaphorina citri]	gi|662202372|ref|XM_008476258.1|	254.289	-0.473506	0.114538	-4.13407	3.564e-05	0.000653459
XM_008474079.1	662198362	XP_008472301.1	662198363	putative cysteine proteinase CG12163 [Diaphorina citri]	gi|662198362|ref|XM_008474079.1|	617.348	-0.473752	0.134471	-3.52309	0.000426548	0.00556358
XM_008472383.1	662195245	XP_008470605.1	662195246	LOW QUALITY PROTEIN: C-1-tetrahydrofolate synthase, cytoplasmic [Diaphorina citri]	gi|662195245|ref|XM_008472383.1|	544.142	-0.478533	0.0790574	-6.05299	1.42183e-09	7.0747e-08
XM_008488104.1	662187272	XP_008486326.1	662187273	KH domain-containing protein C56G2.1-like [Diaphorina citri]	gi|662187272|ref|XM_008488104.1|	91.4501	-0.482906	0.165122	-2.92455	0.00344955	0.0317814
XM_008473102.1	662196572	XP_008471324.1	662196573	uncharacterized protein LOC103508545 [Diaphorina citri]	gi|662196572|ref|XM_008473102.1|	806.386	-0.484063	0.0711458	-6.80383	1.01876e-11	6.93792e-10
XM_008477266.1	662204237	XP_008475488.1	662204238	homocysteine S-methyltransferase 3-like [Diaphorina citri]	gi|662204237|ref|XM_008477266.1|	85.4474	-0.485294	0.167645	-2.89477	0.00379439	0.0343346
XM_008488342.1	662224444	XP_008486564.1	662224445	LOW QUALITY PROTEIN: enolase-like [Diaphorina citri]	gi|662224444|ref|XM_008488342.1|	192.245	-0.486332	0.139189	-3.49403	0.000475784	0.00613003
XM_008474704.1	662199520	XP_008472926.1	662199521	TBC1 domain family member 9 [Diaphorina citri]	gi|662199520|ref|XM_008474704.1|	72.9173	-0.487238	0.17363	-2.80619	0.00501312	0.0424793
XM_008486808.1	662221652	XP_008485030.1	662221653	vigilin-like [Diaphorina citri]	gi|662221652|ref|XM_008486808.1|	569.187	-0.489641	0.0827504	-5.91708	3.27711e-09	1.52773e-07
XM_008479220.1	662207839	XP_008477442.1	662207840	UDP-glucuronosyltransferase 2A1-like [Diaphorina citri]	gi|662207839|ref|XM_008479220.1|	1110.42	-0.489649	0.0967274	-5.06215	4.14547e-07	1.27389e-05
XM_008484706.1	662217853	XP_008482928.1	662217854	uncharacterized protein LOC103519614 [Diaphorina citri]	gi|662217853|ref|XM_008484706.1|	268.219	-0.491903	0.127252	-3.86559	0.000110822	0.00175534
XM_008477357.1	662204401	XP_008475579.1	662204402	LOW QUALITY PROTEIN: carnitine O-palmitoyltransferase 1, liver isoform [Diaphorina citri]	gi|662204401|ref|XM_008477357.1|	181.892	-0.492012	0.123226	-3.99276	6.53087e-05	0.00111447
XM_008482497.1	662213827	XP_008480719.1	662213828	N-acetylneuraminate lyase B-like [Diaphorina citri]	gi|662213827|ref|XM_008482497.1|	213.644	-0.495461	0.125095	-3.96069	7.47327e-05	0.00124516
XM_008470403.1	662191606	XP_008468625.1	662191607	tripeptidyl-peptidase 2-like [Diaphorina citri]	gi|662191606|ref|XM_008470403.1|	98.076	-0.495505	0.165627	-2.99169	0.00277436	0.0265532
XM_008474676.1	662199468	XP_008472898.1	662199469	ATP-dependent RNA helicase p62-like [Diaphorina citri]	gi|662199468|ref|XM_008474676.1|	1263.36	-0.499477	0.0785842	-6.35594	2.07151e-10	1.18196e-08
XM_008471591.1	662184054	XP_008469813.1	662184055	maltase A1-like [Diaphorina citri]	gi|662184054|ref|XM_008471591.1|	7139.92	-0.499537	0.0909575	-5.49199	3.97435e-08	1.50212e-06
XM_008487103.1	662187074	XP_008485325.1	662187075	uncharacterized protein LOC103521993 [Diaphorina citri]	gi|662187074|ref|XM_008487103.1|	768.569	-0.50239	0.0826561	-6.07808	1.21628e-09	6.11364e-08
XM_008485408.1	662186734	XP_008483630.1	662186735	chromodomain-helicase-DNA-binding protein Mi-2 homolog [Diaphorina citri]	gi|662186734|ref|XM_008485408.1|	238.049	-0.503259	0.117491	-4.28338	1.84077e-05	0.000372725
XM_008486939.1	662221888	XP_008485161.1	662221889	alpha-methyldopa hypersensitive protein-like [Diaphorina citri]	gi|662221888|ref|XM_008486939.1|	1371.86	-0.504338	0.0803566	-6.27625	3.46835e-10	1.9054e-08
XM_008483236.1	662215178	XP_008481458.1	662215179	charged multivesicular body protein 2a-like [Diaphorina citri]	gi|662215178|ref|XM_008483236.1|	154.704	-0.507183	0.14811	-3.42436	0.000616247	0.00764129
XM_008469805.1	662190510	XP_008468027.1	662190511	uncharacterized protein LOC103505470 [Diaphorina citri]	gi|662190510|ref|XM_008469805.1|	322.834	-0.50753	0.115803	-4.3827	1.17215e-05	0.000253296
XM_008489630.1	662188364	XP_008487852.1	662188365	uncharacterized protein LOC103524605 [Diaphorina citri]	gi|662188364|ref|XM_008489630.1|	92.3375	-0.508487	0.162039	-3.13805	0.00170078	0.0180432
XM_008475016.1	662200088	XP_008473238.1	662200089	popeye domain-containing protein 3 [Diaphorina citri]	gi|662200088|ref|XM_008475016.1|	274.968	-0.509433	0.0992335	-5.13368	2.84131e-07	9.20808e-06
XM_008483143.1	662215010	XP_008481365.1	662215011	nucleosome assembly protein 1-like 1-B [Diaphorina citri]	gi|662215010|ref|XM_008483143.1|	464.244	-0.511781	0.10895	-4.6974	2.63491e-06	6.78375e-05
XM_008480271.1	662209758	XP_008478493.1	662209759	structural maintenance of chromosomes protein 4-like [Diaphorina citri]	gi|662209758|ref|XM_008480271.1|	75.4939	-0.515495	0.180224	-2.8603	0.00423245	0.0372748
XM_008477582.1	662204825	XP_008475804.1	662204826	lambda-crystallin homolog [Diaphorina citri]	gi|662204825|ref|XM_008477582.1|	142.654	-0.516129	0.157994	-3.26675	0.00108789	0.0123194
XM_008474828.1	662199745	XP_008473050.1	662199746	glutathione S-transferase 1, isoform D-like [Diaphorina citri]	gi|662199745|ref|XM_008474828.1|	3275.23	-0.518077	0.0834348	-6.20936	5.31996e-10	2.83821e-08
XM_008470748.1	662192239	XP_008468970.1	662192240	ATPase family AAA domain-containing protein 1-like isoform X2 [Diaphorina citri]	gi|662192239|ref|XM_008470748.1|	150.826	-0.51832	0.140355	-3.69293	0.000221683	0.00318061
XM_008475183.1	662200394	XP_008473405.1	662200395	uncharacterized protein LOC103510509 [Diaphorina citri]	gi|662200394|ref|XM_008475183.1|	71.49	-0.521248	0.179745	-2.89992	0.00373257	0.0339028
XM_008472749.1	662195928	XP_008470971.1	662195929	vigilin-like [Diaphorina citri]	gi|662195928|ref|XM_008472749.1|	3044.16	-0.52295	0.0516199	-10.1308	4.03388e-24	9.61496e-22
XM_008475819.1	662201569	XP_008474041.1	662201570	ATP-binding cassette sub-family B member 6, mitochondrial-like [Diaphorina citri]	gi|662201569|ref|XM_008475819.1|	271.825	-0.524048	0.104901	-4.99565	5.86384e-07	1.74008e-05
XM_008471581.1	662184052	XP_008469803.1	662184053	maltase A1-like [Diaphorina citri]	gi|662184052|ref|XM_008471581.1|	316.362	-0.527686	0.131036	-4.02705	5.64818e-05	0.000981227
XM_008473343.1	662197015	XP_008471565.1	662197016	LOW QUALITY PROTEIN: uncharacterized family 31 glucosidase KIAA1161 [Diaphorina citri]	gi|662197015|ref|XM_008473343.1|	374.41	-0.531993	0.102581	-5.18605	2.148e-07	7.16549e-06
XM_008478724.1	662206937	XP_008476946.1	662206938	uncharacterized protein LOC103513875 [Diaphorina citri]	gi|662206937|ref|XM_008478724.1|	151.999	-0.53247	0.139832	-3.80792	0.000140139	0.00216629
XM_008473106.1	662196582	XP_008471328.1	662196583	lysosomal-trafficking regulator-like [Diaphorina citri]	gi|662196582|ref|XM_008473106.1|	91.4207	-0.534555	0.16582	-3.22371	0.00126539	0.0140496
XM_008485998.1	662220197	XP_008484220.1	662220198	ER degradation-enhancing alpha-mannosidase-like protein 2 [Diaphorina citri]	gi|662220197|ref|XM_008485998.1|	774.979	-0.534924	0.0779881	-6.85904	6.9323e-12	4.87836e-10
XM_008483130.1	662214988	XP_008481352.1	662214989	NADH dehydrogenase [ubiquinone] 1 beta subcomplex subunit 8, mitochondrial-like [Diaphorina citri]	gi|662214988|ref|XM_008483130.1|	106.64	-0.535649	0.161405	-3.31865	0.00090453	0.0106173
XM_008486954.1	662221914	XP_008485176.1	662221915	unc-112-related protein-like, partial [Diaphorina citri]	gi|662221914|ref|XM_008486954.1|	64.0235	-0.536574	0.189037	-2.83846	0.00453311	0.0392549
XM_008471858.1	662194274	XP_008470080.1	662194275	LOW QUALITY PROTEIN: myb-like protein X [Diaphorina citri]	gi|662194274|ref|XM_008471858.1|	125.125	-0.537566	0.139779	-3.84583	0.000120146	0.00189287
XM_008484059.1	662216671	XP_008482281.1	662216672	vam6/Vps39-like protein [Diaphorina citri]	gi|662216671|ref|XM_008484059.1|	119.156	-0.540545	0.14765	-3.66099	0.000251239	0.00353938
XM_008485708.1	662219670	XP_008483930.1	662219671	heterogeneous nuclear ribonucleoprotein A1, A2/B1 homolog [Diaphorina citri]	gi|662219670|ref|XM_008485708.1|	82.2328	-0.541338	0.18263	-2.96412	0.00303548	0.0285904
XM_008482618.1	662214047	XP_008480840.1	662214048	facilitated trehalose transporter Tret1-2 homolog [Diaphorina citri]	gi|662214047|ref|XM_008482618.1|	248.377	-0.541341	0.10659	-5.07871	3.80012e-07	1.18477e-05
XM_008482555.1	662213934	XP_008480777.1	662213935	uncharacterized protein LOC103517517 [Diaphorina citri]	gi|662213934|ref|XM_008482555.1|	249.166	-0.542353	0.113527	-4.77731	1.77659e-06	4.73054e-05
XM_008484698.1	662217839	XP_008482920.1	662217840	beta-galactosidase isoform X1 [Diaphorina citri]	gi|662217839|ref|XM_008484698.1|	462.356	-0.543919	0.100899	-5.39073	7.01702e-08	2.54161e-06
XM_008471237.1	662193137	XP_008469459.1	662193138	protein-L-isoaspartate O-methyltransferase domain-containing protein 1-like [Diaphorina citri]	gi|662193137|ref|XM_008471237.1|	88.9111	-0.544669	0.163048	-3.34053	0.000836175	0.00993327
XM_008488878.1	662225406	XP_008487100.1	662225407	acyl-CoA synthetase family member 2, mitochondrial-like [Diaphorina citri]	gi|662225406|ref|XM_008488878.1|	58.389	-0.548868	0.192498	-2.8513	0.00435413	0.0380967
XM_008488879.1	662225408	XP_008487101.1	662225409	acyl-CoA synthetase family member 2, mitochondrial-like [Diaphorina citri]	gi|662225408|ref|XM_008488879.1|	58.389	-0.548868	0.192498	-2.8513	0.00435413	0.0380967
XM_008489302.1	662187760	XP_008487524.1	662187761	retinoic acid receptor RXR [Diaphorina citri]	gi|662187760|ref|XM_008489302.1|	125.264	-0.548939	0.161995	-3.38863	0.000702429	0.00852258
XM_008481660.1	662212306	XP_008479882.1	662212307	transcription elongation factor SPT5-like [Diaphorina citri]	gi|662212306|ref|XM_008481660.1|	231.457	-0.55006	0.156321	-3.51879	0.000433524	0.00563466
XM_008487044.1	662222082	XP_008485266.1	662222083	bleomycin hydrolase [Diaphorina citri]	gi|662222082|ref|XM_008487044.1|	540.501	-0.551109	0.080691	-6.82987	8.49929e-12	5.89683e-10
XM_008470531.1	662191843	XP_008468753.1	662191844	polyadenylate-binding protein 4-like [Diaphorina citri]	gi|662191843|ref|XM_008470531.1|	648.32	-0.552876	0.0809717	-6.82802	8.60948e-12	5.94537e-10
XM_008485858.1	662219942	XP_008484080.1	662219943	uncharacterized protein LOC103520757, partial [Diaphorina citri]	gi|662219942|ref|XM_008485858.1|	112.298	-0.553271	0.155606	-3.55558	0.000377151	0.00499869
XM_008489558.1	662188232	XP_008487780.1	662188233	ABC transporter F family member 4 [Diaphorina citri]	gi|662188232|ref|XM_008489558.1|	176.363	-0.555368	0.133819	-4.15014	3.32274e-05	0.000619211
XM_008485906.1	662220032	XP_008484128.1	662220033	RNA polymerase-associated protein RTF1 homolog, partial [Diaphorina citri]	gi|662220032|ref|XM_008485906.1|	82.5375	-0.556441	0.17579	-3.16536	0.00154889	0.016659
XM_008471518.1	662193650	XP_008469740.1	662193651	UNC93-like protein MFSD11 [Diaphorina citri]	gi|662193650|ref|XM_008471518.1|	147.022	-0.557649	0.129613	-4.30243	1.68936e-05	0.000348193
XM_008487959.1	662223752	XP_008486181.1	662223753	organic cation transporter-like protein, partial [Diaphorina citri]	gi|662223752|ref|XM_008487959.1|	793.307	-0.558774	0.0938889	-5.95145	2.65785e-09	1.2589e-07
XM_008472391.1	662195262	XP_008470613.1	662195263	DDB1- and CUL4-associated factor 7 [Diaphorina citri]	gi|662195262|ref|XM_008472391.1|	186.47	-0.559625	0.125443	-4.4612	8.15003e-06	0.000184726
XM_008471526.1	662193664	XP_008469748.1	662193665	protein furry-like [Diaphorina citri]	gi|662193664|ref|XM_008471526.1|	70.4267	-0.560506	0.178541	-3.13938	0.00169308	0.0179743
XM_008487644.1	662223171	XP_008485866.1	662223172	trafficking protein particle complex subunit 5-like [Diaphorina citri]	gi|662223171|ref|XM_008487644.1|	167.543	-0.560565	0.119371	-4.696	2.65312e-06	6.81855e-05
XM_008477703.1	662205049	XP_008475925.1	662205050	uncharacterized protein LOC103512915 [Diaphorina citri]	gi|662205049|ref|XM_008477703.1|	141.96	-0.560796	0.133328	-4.20613	2.59785e-05	0.000497937
XM_008478242.1	662206041	XP_008476464.1	662206042	uncharacterized protein LOC103513417 [Diaphorina citri]	gi|662206041|ref|XM_008478242.1|	186.595	-0.561743	0.143824	-3.90576	9.39304e-05	0.00152038
XM_008477569.1	662204803	XP_008475791.1	662204804	pescadillo homolog [Diaphorina citri]	gi|662204803|ref|XM_008477569.1|	144.346	-0.562697	0.134106	-4.1959	2.71789e-05	0.000517463
XM_008480098.1	662209436	XP_008478320.1	662209437	autophagy-related protein 13 homolog, partial [Diaphorina citri]	gi|662209436|ref|XM_008480098.1|	94.0934	-0.56884	0.173778	-3.27337	0.00106274	0.0120809
XM_008479499.1	662208348	XP_008477721.1	662208349	TWiK family of potassium channels protein 7 [Diaphorina citri]	gi|662208348|ref|XM_008479499.1|	422.564	-0.569387	0.113295	-5.02572	5.01549e-07	1.50038e-05
XM_008485652.1	662219565	XP_008483874.1	662219566	eukaryotic peptide chain release factor subunit 1-like [Diaphorina citri]	gi|662219565|ref|XM_008485652.1|	658.869	-0.570064	0.0861733	-6.61533	3.7073e-11	2.2733e-09
XM_008486635.1	662221338	XP_008484857.1	662221339	xanthine dehydrogenase-like, partial [Diaphorina citri]	gi|662221338|ref|XM_008486635.1|	1815.7	-0.570889	0.0702551	-8.12594	4.43902e-16	5.33332e-14
XM_008486366.1	662183364	XP_008484588.1	662183365	spastin [Diaphorina citri]	gi|662183364|ref|XM_008486366.1|	57.0037	-0.573298	0.201643	-2.84314	0.00446716	0.0388556
XM_008479492.1	662208335	XP_008477714.1	662208336	jmjC domain-containing histone demethylation protein 1-like, partial [Diaphorina citri]	gi|662208335|ref|XM_008479492.1|	62.087	-0.573385	0.201143	-2.85064	0.00436315	0.03813
XM_008476992.1	662203736	XP_008475214.1	662203737	partner of Y14 and mago [Diaphorina citri]	gi|662203736|ref|XM_008476992.1|	194.696	-0.573624	0.126191	-4.54567	5.47599e-06	0.000130523
XM_008485067.1	662218509	XP_008483289.1	662218510	uncharacterized protein LOC103519976 [Diaphorina citri]	gi|662218509|ref|XM_008485067.1|	264.858	-0.573931	0.111776	-5.13463	2.82695e-07	9.18167e-06
XM_008469209.1	662189411	XP_008467431.1	662189412	protein sidekick-like, partial [Diaphorina citri]	gi|662189411|ref|XM_008469209.1|	139.982	-0.574987	0.167835	-3.42592	0.000612732	0.00762201
XM_008475678.1	662201301	XP_008473900.1	662201302	protein lifeguard 1-like [Diaphorina citri]	gi|662201301|ref|XM_008475678.1|	810.293	-0.579437	0.0837186	-6.92125	4.47689e-12	3.19611e-10
XM_008483484.1	662215628	XP_008481706.1	662215629	cytochrome P450 6k1-like [Diaphorina citri]	gi|662215628|ref|XM_008483484.1|	437.087	-0.58235	0.105459	-5.52203	3.3511e-08	1.27965e-06
XM_008485651.1	662219563	XP_008483873.1	662219564	eukaryotic peptide chain release factor subunit 1-like [Diaphorina citri]	gi|662219563|ref|XM_008485651.1|	796.553	-0.583938	0.0967517	-6.03543	1.5854e-09	7.78372e-08
XM_008488832.1	662225319	XP_008487054.1	662225320	uncharacterized protein LOC103523813 [Diaphorina citri]	gi|662225319|ref|XM_008488832.1|	149.536	-0.588202	0.142328	-4.13272	3.58491e-05	0.000656479
XM_008484086.1	662216721	XP_008482308.1	662216722	bleomycin hydrolase-like, partial [Diaphorina citri]	gi|662216721|ref|XM_008484086.1|	188.312	-0.590134	0.143695	-4.10684	4.01106e-05	0.000729096
XM_008478663.1	662206821	XP_008476885.1	662206822	glutamine synthetase 2 cytoplasmic-like isoform X1 [Diaphorina citri]	gi|662206821|ref|XM_008478663.1|	540.95	-0.593446	0.0818499	-7.25042	4.15468e-13	3.4688e-11
XM_008478666.1	662206827	XP_008476888.1	662206828	glutamine synthetase 2 cytoplasmic-like isoform X4 [Diaphorina citri]	gi|662206827|ref|XM_008478666.1|	540.95	-0.593446	0.0818499	-7.25042	4.15468e-13	3.4688e-11
XM_008477874.1	662205372	XP_008476096.1	662205373	uncharacterized protein LOC103513063 isoform X2 [Diaphorina citri]	gi|662205372|ref|XM_008477874.1|	102.01	-0.595449	0.195238	-3.04987	0.0022894	0.022953
XM_008470744.1	662192231	XP_008468966.1	662192232	uncharacterized protein KIAA1755-like [Diaphorina citri]	gi|662192231|ref|XM_008470744.1|	61.3922	-0.599641	0.194471	-3.08345	0.00204614	0.0209986
XM_008485565.1	662219408	XP_008483787.1	662219409	ran-binding protein 9-like [Diaphorina citri]	gi|662219408|ref|XM_008485565.1|	140.201	-0.603815	0.15073	-4.00595	6.17682e-05	0.00106017
XM_008484801.1	662218026	XP_008483023.1	662218027	probable DNA-directed RNA polymerase III subunit RPC6 [Diaphorina citri]	gi|662218026|ref|XM_008484801.1|	153.874	-0.608405	0.140563	-4.32834	1.50235e-05	0.000313426
XM_008469390.1	662189742	XP_008467612.1	662189743	uncharacterized protein LOC103505082 [Diaphorina citri]	gi|662189742|ref|XM_008469390.1|	165.342	-0.608831	0.129418	-4.7044	2.54619e-06	6.56678e-05
XM_008476521.1	662202859	XP_008474743.1	662202860	uncharacterized protein LOC103511784 [Diaphorina citri]	gi|662202859|ref|XM_008476521.1|	424.061	-0.608974	0.114086	-5.33786	9.40488e-08	3.32501e-06
XM_008473255.1	662196854	XP_008471477.1	662196855	serine/threonine-protein phosphatase 6 regulatory subunit 3-A [Diaphorina citri]	gi|662196854|ref|XM_008473255.1|	77.952	-0.610299	0.183042	-3.33419	0.000855473	0.0101218
XM_008488749.1	662225173	XP_008486971.1	662225174	ATP-dependent zinc metalloprotease YME1 homolog, partial [Diaphorina citri]	gi|662225173|ref|XM_008488749.1|	45.6253	-0.611565	0.212259	-2.88122	0.00396142	0.0353942
XM_008472706.1	662195843	XP_008470928.1	662195844	ankyrin-3-like [Diaphorina citri]	gi|662195843|ref|XM_008472706.1|	114.526	-0.612163	0.144168	-4.24619	2.17438e-05	0.000426908
XM_008472518.1	662195489	XP_008470740.1	662195490	HEAT repeat-containing protein 5B-like [Diaphorina citri]	gi|662195489|ref|XM_008472518.1|	186.117	-0.612163	0.115409	-5.30428	1.1312e-07	3.90582e-06
XM_008475737.1	662201413	XP_008473959.1	662201414	succinate dehydrogenase assembly factor 2, mitochondrial-like isoform X1 [Diaphorina citri]	gi|662201413|ref|XM_008475737.1|	73.9926	-0.616963	0.188441	-3.27404	0.00106023	0.0120648
XM_008483680.1	662215984	XP_008481902.1	662215985	tetratricopeptide repeat protein 37, partial [Diaphorina citri]	gi|662215984|ref|XM_008483680.1|	68.802	-0.618115	0.187801	-3.29133	0.000997142	0.0115213
XM_008473233.1	662196812	XP_008471455.1	662196813	uncharacterized protein LOC103508661 isoform X2 [Diaphorina citri]	gi|662196812|ref|XM_008473233.1|	45.0862	-0.620427	0.215482	-2.87925	0.00398617	0.0355723
XM_008471570.1	662184050	XP_008469792.1	662184051	facilitated trehalose transporter Tret1-like [Diaphorina citri]	gi|662184050|ref|XM_008471570.1|	647.504	-0.622197	0.120229	-5.1751	2.27791e-07	7.53085e-06
XM_008487570.1	662223031	XP_008485792.1	662223032	basic salivary proline-rich protein 2-like, partial [Diaphorina citri]	gi|662223031|ref|XM_008487570.1|	443.985	-0.622707	0.102593	-6.0697	1.28152e-09	6.41978e-08
XM_008469388.1	662189738	XP_008467610.1	662189739	cytochrome P450 6a2-like [Diaphorina citri]	gi|662189738|ref|XM_008469388.1|	496.735	-0.622819	0.120196	-5.18169	2.19889e-07	7.31874e-06
XM_008478022.1	662205644	XP_008476244.1	662205645	guanylate cyclase 32E [Diaphorina citri]	gi|662205644|ref|XM_008478022.1|	87.036	-0.625994	0.171462	-3.65093	0.000261291	0.00366006
XM_008483718.1	662216054	XP_008481940.1	662216055	uncharacterized protein LOC103518638 [Diaphorina citri]	gi|662216054|ref|XM_008483718.1|	155.196	-0.62668	0.156649	-4.00054	6.31981e-05	0.0010822
XM_008482592.1	662214000	XP_008480814.1	662214001	rap guanine nucleotide exchange factor 4-like, partial [Diaphorina citri]	gi|662214000|ref|XM_008482592.1|	562.165	-0.62706	0.0863766	-7.25961	3.88217e-13	3.27833e-11
XM_008470836.1	662192402	XP_008469058.1	662192403	LOW QUALITY PROTEIN: indole-3-acetaldehyde oxidase-like [Diaphorina citri]	gi|662192402|ref|XM_008470836.1|	1978.35	-0.627183	0.0739601	-8.48002	2.25152e-17	3.16886e-15
XM_008479038.1	662207508	XP_008477260.1	662207509	protein ref(2)P-like isoform X2 [Diaphorina citri]	gi|662207508|ref|XM_008479038.1|	464.945	-0.628645	0.119507	-5.26034	1.4379e-07	4.8849e-06
XM_008478813.1	662207098	XP_008477035.1	662207099	LOW QUALITY PROTEIN: 26S proteasome non-ATPase regulatory subunit 1-like, partial [Diaphorina citri]	gi|662207098|ref|XM_008478813.1|	314.839	-0.631164	0.124381	-5.07446	3.88592e-07	1.20897e-05
XM_008488037.1	662223891	XP_008486259.1	662223892	AP-2 complex subunit beta-like, partial [Diaphorina citri]	gi|662223891|ref|XM_008488037.1|	101.138	-0.631917	0.19038	-3.31925	0.000902596	0.010603
XM_008474478.1	662199098	XP_008472700.1	662199099	uncharacterized protein LOC103509845 [Diaphorina citri]	gi|662199098|ref|XM_008474478.1|	113.707	-0.632051	0.177002	-3.57087	0.000355801	0.0047498
XM_008485252.1	662218849	XP_008483474.1	662218850	neuroglian-like, partial [Diaphorina citri]	gi|662218849|ref|XM_008485252.1|	161.044	-0.636021	0.143316	-4.4379	9.08423e-06	0.000202484
XM_008474581.1	662199285	XP_008472803.1	662199286	regucalcin-like, partial [Diaphorina citri]	gi|662199285|ref|XM_008474581.1|	1791.59	-0.640403	0.0886761	-7.22181	5.12984e-13	4.2116e-11
XM_008479637.1	662208600	XP_008477859.1	662208601	tyrosine-protein phosphatase non-receptor type 11-like [Diaphorina citri]	gi|662208600|ref|XM_008479637.1|	87.655	-0.64429	0.189156	-3.40613	0.000658918	0.00807421
XM_008470832.1	662192396	XP_008469054.1	662192397	facilitated trehalose transporter Tret1-like [Diaphorina citri]	gi|662192396|ref|XM_008470832.1|	212.603	-0.644391	0.189589	-3.39889	0.000676607	0.00825907
XM_008486189.1	662220539	XP_008484411.1	662220540	uncharacterized protein LOC103521085 [Diaphorina citri]	gi|662220539|ref|XM_008486189.1|	44.6554	-0.650436	0.214843	-3.02749	0.00246594	0.0244143
XM_008487508.1	662222921	XP_008485730.1	662222922	nuclear receptor coactivator 7-like, partial [Diaphorina citri]	gi|662222921|ref|XM_008487508.1|	43.7206	-0.653616	0.215921	-3.02711	0.00246902	0.0244143
XM_008469925.1	662190735	XP_008468147.1	662190736	echinoderm microtubule-associated protein-like 2 isoform X3 [Diaphorina citri]	gi|662190735|ref|XM_008469925.1|	179.706	-0.653703	0.192772	-3.39107	0.000696203	0.00846789
XM_008482341.1	662213539	XP_008480563.1	662213540	RNA-directed DNA polymerase from mobile element jockey-like [Diaphorina citri]	gi|662213539|ref|XM_008482341.1|	67.2523	-0.655503	0.190109	-3.44804	0.000564666	0.00710181
XM_008470334.1	662191479	XP_008468556.1	662191480	probable aldehyde oxidase 3 [Diaphorina citri]	gi|662191479|ref|XM_008470334.1|	2601.73	-0.659175	0.0779121	-8.4605	2.66238e-17	3.71176e-15
XM_008490069.1	662189166	XP_008488291.1	662189167	ubiquitin conjugation factor E4 B [Diaphorina citri]	gi|662189166|ref|XM_008490069.1|	146.83	-0.661188	0.188459	-3.50839	0.000450827	0.00583902
XM_008473195.1	662196744	XP_008471417.1	662196745	dehydrogenase/reductase SDR family member 11-like isoform X3 [Diaphorina citri]	gi|662196744|ref|XM_008473195.1|	813.235	-0.666794	0.0970049	-6.87381	6.25078e-12	4.41981e-10
XM_008473196.1	662196746	XP_008471418.1	662196747	dehydrogenase/reductase SDR family member 11-like isoform X4 [Diaphorina citri]	gi|662196746|ref|XM_008473196.1|	813.235	-0.666794	0.0970049	-6.87381	6.25078e-12	4.41981e-10
XM_008479063.1	662207556	XP_008477285.1	662207557	uncharacterized protein LOC103514198 [Diaphorina citri]	gi|662207556|ref|XM_008479063.1|	98.7711	-0.667904	0.185226	-3.60589	0.000311088	0.00422931
XM_008474136.1	662198471	XP_008472358.1	662198472	protein 4.1 homolog [Diaphorina citri]	gi|662198471|ref|XM_008474136.1|	64.4793	-0.668509	0.192914	-3.46531	0.000529612	0.00673546
XM_008474505.1	662199148	XP_008472727.1	662199149	SHC-transforming protein 1 [Diaphorina citri]	gi|662199148|ref|XM_008474505.1|	127.036	-0.670418	0.149965	-4.4705	7.80385e-06	0.000177971
XM_008473793.1	662184478	XP_008472015.1	662184479	laccase-like [Diaphorina citri]	gi|662184478|ref|XM_008473793.1|	56.2068	-0.671919	0.220234	-3.05093	0.00228137	0.0228983
XM_008479721.1	662208753	XP_008477943.1	662208754	acylamino-acid-releasing enzyme-like, partial [Diaphorina citri]	gi|662208753|ref|XM_008479721.1|	283.118	-0.671957	0.115169	-5.83453	5.39408e-09	2.36539e-07
XM_008473680.1	662197628	XP_008471902.1	662197629	uncharacterized protein LOC103509092 [Diaphorina citri]	gi|662197628|ref|XM_008473680.1|	164.155	-0.672153	0.145441	-4.62149	3.80998e-06	9.39966e-05
XM_008475556.1	662201076	XP_008473778.1	662201077	UDP-glucuronosyltransferase 2C1-like [Diaphorina citri]	gi|662201076|ref|XM_008475556.1|	1553.89	-0.67317	0.11674	-5.76642	8.09718e-09	3.38981e-07
XM_008474302.1	662198773	XP_008472524.1	662198774	inward rectifier potassium channel 4-like, partial [Diaphorina citri]	gi|662198773|ref|XM_008474302.1|	35.8564	-0.675042	0.235383	-2.86784	0.00413279	0.0366153
XM_008486838.1	662221707	XP_008485060.1	662221708	xylulose kinase-like, partial [Diaphorina citri]	gi|662221707|ref|XM_008486838.1|	64.9468	-0.677378	0.218839	-3.09533	0.00196591	0.0202878
XM_008478646.1	662206789	XP_008476868.1	662206790	alpha-methyldopa hypersensitive protein-like [Diaphorina citri]	gi|662206789|ref|XM_008478646.1|	913.546	-0.678986	0.0840991	-8.07364	6.82308e-16	7.69706e-14
XM_008485835.1	662219900	XP_008484057.1	662219901	apoptosis inhibitor 5-like [Diaphorina citri]	gi|662219900|ref|XM_008485835.1|	50.5592	-0.683	0.206824	-3.30233	0.000958843	0.0111661
XM_008480797.1	662210729	XP_008479019.1	662210730	5-aminolevulinate synthase, erythroid-specific, mitochondrial-like, partial [Diaphorina citri]	gi|662210729|ref|XM_008480797.1|	103.724	-0.685482	0.193554	-3.54155	0.000397779	0.00522987
XM_008486712.1	662221479	XP_008484934.1	662221480	EF-hand domain-containing protein D2 homolog, partial [Diaphorina citri]	gi|662221479|ref|XM_008486712.1|	37.2549	-0.691624	0.226494	-3.05361	0.00226106	0.0227305
XM_008484666.1	662217783	XP_008482888.1	662217784	chorion peroxidase-like [Diaphorina citri]	gi|662217783|ref|XM_008484666.1|	156.741	-0.694969	0.143058	-4.85796	1.18603e-06	3.26391e-05
XM_008470707.1	662192162	XP_008468929.1	662192163	casein kinase I isoform gamma-3-like [Diaphorina citri]	gi|662192162|ref|XM_008470707.1|	43.7184	-0.695081	0.217484	-3.19601	0.0013934	0.0152531
XM_008488500.1	662224725	XP_008486722.1	662224726	probable peptide chain release factor C12orf65, mitochondrial [Diaphorina citri]	gi|662224725|ref|XM_008488500.1|	117.968	-0.700096	0.141434	-4.94999	7.42183e-07	2.15905e-05
XM_008483057.1	662214859	XP_008481279.1	662214860	esterase B2-like, partial [Diaphorina citri]	gi|662214859|ref|XM_008483057.1|	131.734	-0.705873	0.157068	-4.49406	6.9878e-06	0.000162112
XM_008472291.1	662195075	XP_008470513.1	662195076	LOW QUALITY PROTEIN: transferrin-like [Diaphorina citri]	gi|662195075|ref|XM_008472291.1|	139.104	-0.710523	0.173343	-4.09894	4.15048e-05	0.000752587
XM_008473043.1	662196467	XP_008471265.1	662196468	uncharacterized protein LOC103508493 [Diaphorina citri]	gi|662196467|ref|XM_008473043.1|	407.03	-0.711244	0.0905719	-7.85281	4.06805e-15	4.17484e-13
XM_008474491.1	662199122	XP_008472713.1	662199123	uncharacterized protein LOC103509858 [Diaphorina citri]	gi|662199122|ref|XM_008474491.1|	61.5915	-0.714585	0.2035	-3.51147	0.000445634	0.00577682
XM_008485990.1	662220183	XP_008484212.1	662220184	arginine--tRNA ligase, cytoplasmic-like [Diaphorina citri]	gi|662220183|ref|XM_008485990.1|	222.49	-0.715151	0.138419	-5.16658	2.38411e-07	7.84684e-06
XM_008470486.1	662183849	XP_008468708.1	662183850	autophagy-related protein 13-like, partial [Diaphorina citri]	gi|662183849|ref|XM_008470486.1|	63.6981	-0.718218	0.189112	-3.79785	0.000145956	0.00224214
XM_008473205.1	662196762	XP_008471427.1	662196763	zinc finger matrin-type protein 2 [Diaphorina citri]	gi|662196762|ref|XM_008473205.1|	96.3585	-0.718629	0.179202	-4.01016	6.06765e-05	0.00104386
XM_008478078.1	662205744	XP_008476300.1	662205745	facilitated trehalose transporter Tret1-2 homolog [Diaphorina citri]	gi|662205744|ref|XM_008478078.1|	424.824	-0.723281	0.107331	-6.73882	1.59682e-11	1.03955e-09
XM_008480656.1	662210471	XP_008478878.1	662210472	uncharacterized protein LOC103515718 [Diaphorina citri]	gi|662210471|ref|XM_008480656.1|	200.045	-0.723979	0.124738	-5.80399	6.47548e-09	2.78177e-07
XM_008489142.1	662225871	XP_008487364.1	662225872	lambda-crystallin homolog, partial [Diaphorina citri]	gi|662225871|ref|XM_008489142.1|	98.9551	-0.726049	0.183446	-3.95783	7.56329e-05	0.00125585
XM_008475586.1	662201132	XP_008473808.1	662201133	5'-AMP-activated protein kinase subunit gamma-2 [Diaphorina citri]	gi|662201132|ref|XM_008475586.1|	74.2263	-0.727961	0.217907	-3.34069	0.000835694	0.00993327
XM_008487100.1	662222182	XP_008485322.1	662222183	thioredoxin-2-like isoform X1 [Diaphorina citri]	gi|662222182|ref|XM_008487100.1|	427.351	-0.728608	0.202867	-3.59155	0.000328712	0.0044161
XM_008472445.1	662195355	XP_008470667.1	662195356	heat shock protein 70 A1-like [Diaphorina citri]	gi|662195355|ref|XM_008472445.1|	162.76	-0.729564	0.124653	-5.85276	4.83485e-09	2.14563e-07
XM_008476630.1	662203065	XP_008474852.1	662203066	probable phosphorylase b kinase regulatory subunit beta [Diaphorina citri]	gi|662203065|ref|XM_008476630.1|	81.8124	-0.73164	0.175673	-4.16479	3.11638e-05	0.000587421
XM_008487593.1	662223073	XP_008485815.1	662223074	glutathione S-transferase 1-like, partial [Diaphorina citri]	gi|662223073|ref|XM_008487593.1|	51.7949	-0.732382	0.225071	-3.254	0.00113793	0.0127686
XM_008481720.1	662212413	XP_008479942.1	662212414	protein cueball-like [Diaphorina citri]	gi|662212413|ref|XM_008481720.1|	146.845	-0.733489	0.131164	-5.59217	2.24249e-08	8.69805e-07
XM_008485572.1	662219422	XP_008483794.1	662219423	supervillin-like, partial [Diaphorina citri]	gi|662219422|ref|XM_008485572.1|	44.6179	-0.733658	0.224501	-3.26795	0.0010833	0.0122768
XM_008472306.1	662195103	XP_008470528.1	662195104	transferrin-like [Diaphorina citri]	gi|662195103|ref|XM_008472306.1|	43.0958	-0.734914	0.247516	-2.96916	0.00298613	0.0281795
XM_008485778.1	662219798	XP_008484000.1	662219799	uncharacterized protein LOC103520678 [Diaphorina citri]	gi|662219798|ref|XM_008485778.1|	147.881	-0.738624	0.146755	-5.03305	4.8274e-07	1.44999e-05
XM_008483029.1	662214805	XP_008481251.1	662214806	uncharacterized protein LOC103517977 [Diaphorina citri]	gi|662214805|ref|XM_008483029.1|	136.179	-0.739103	0.159853	-4.62365	3.77038e-06	9.31749e-05
XM_008481922.1	662212781	XP_008480144.1	662212782	putative mitochondrial inner membrane protein [Diaphorina citri]	gi|662212781|ref|XM_008481922.1|	110.213	-0.739835	0.172783	-4.28188	1.85323e-05	0.00037414
XM_008479594.1	662208524	XP_008477816.1	662208525	polyubiquitin-B isoform X3 [Diaphorina citri]	gi|662208524|ref|XM_008479594.1|	770.242	-0.739991	0.129766	-5.70251	1.18055e-08	4.83272e-07
XM_008475913.1	662183157	XP_008474135.1	662183158	ribosome biogenesis protein BMS1 homolog [Diaphorina citri]	gi|662183157|ref|XM_008475913.1|	151.018	-0.740513	0.171374	-4.32102	1.55308e-05	0.000322352
XM_008483081.1	662214899	XP_008481303.1	662214900	ribonuclease kappa [Diaphorina citri]	gi|662214899|ref|XM_008483081.1|	487.075	-0.740674	0.104579	-7.08246	1.41622e-12	1.07892e-10
XM_008484759.1	662217952	XP_008482981.1	662217953	dnaJ homolog subfamily C member 2 [Diaphorina citri]	gi|662217952|ref|XM_008484759.1|	136.246	-0.740748	0.14552	-5.09034	3.57418e-07	1.13346e-05
XM_008483678.1	662215980	XP_008481900.1	662215981	uncharacterized protein LOC103518605 [Diaphorina citri]	gi|662215980|ref|XM_008483678.1|	52.703	-0.741008	0.199842	-3.70797	0.000208929	0.00302405
XM_008477254.1	662204214	XP_008475476.1	662204215	UPF0160 protein isoform X1 [Diaphorina citri]	gi|662204214|ref|XM_008477254.1|	88.7979	-0.746665	0.176278	-4.23573	2.27815e-05	0.000444736
XM_008474324.1	662198814	XP_008472546.1	662198815	striatin-3-like [Diaphorina citri]	gi|662198814|ref|XM_008474324.1|	91.0487	-0.747658	0.185217	-4.03666	5.4218e-05	0.000947085
XM_008479049.1	662207532	XP_008477271.1	662207533	uncharacterized protein LOC103514186 [Diaphorina citri]	gi|662207532|ref|XM_008479049.1|	62.4672	-0.747667	0.188785	-3.96041	7.48207e-05	0.00124516
XM_008488921.1	662225495	XP_008487143.1	662225496	uncharacterized protein LOC103523915 [Diaphorina citri]	gi|662225495|ref|XM_008488921.1|	1076.93	-0.753347	0.141997	-5.30539	1.12434e-07	3.89121e-06
XM_008477934.1	662205483	XP_008476156.1	662205484	surfeit locus protein 1 isoform X2 [Diaphorina citri]	gi|662205483|ref|XM_008477934.1|	269.444	-0.755644	0.128381	-5.88594	3.95787e-09	1.8221e-07
XM_008484859.1	662218136	XP_008483081.1	662218137	exocyst complex component 1 isoform X1 [Diaphorina citri]	gi|662218136|ref|XM_008484859.1|	89.5675	-0.758678	0.219147	-3.46196	0.000536254	0.0067897
XM_008484861.1	662218140	XP_008483083.1	662218141	exocyst complex component 1 isoform X2 [Diaphorina citri]	gi|662218140|ref|XM_008484861.1|	89.5675	-0.758678	0.219147	-3.46196	0.000536254	0.0067897
XM_008483222.1	662215151	XP_008481444.1	662215152	LOW QUALITY PROTEIN: abnormal spindle-like microcephaly-associated protein homolog [Diaphorina citri]	gi|662215151|ref|XM_008483222.1|	66.79	-0.760622	0.19987	-3.80558	0.000141471	0.00218319
XM_008472818.1	662196053	XP_008471040.1	662196054	cathepsin B-like cysteine proteinase 4 isoform X3 [Diaphorina citri]	gi|662196053|ref|XM_008472818.1|	386.245	-0.761093	0.187964	-4.04915	5.14042e-05	0.000905424
XM_008488483.1	662224697	XP_008486705.1	662224698	uncharacterized protein LOC103523442 [Diaphorina citri]	gi|662224697|ref|XM_008488483.1|	168.184	-0.763796	0.158198	-4.8281	1.37842e-06	3.73768e-05
XM_008470578.1	662191927	XP_008468800.1	662191928	putative protein TPRXL [Diaphorina citri]	gi|662191927|ref|XM_008470578.1|	36.7401	-0.772176	0.247627	-3.1183	0.00181898	0.0190509
XM_008486046.1	662220281	XP_008484268.1	662220282	LOW QUALITY PROTEIN: protein lifeguard 1-like [Diaphorina citri]	gi|662220281|ref|XM_008486046.1|	672.692	-0.772791	0.0819888	-9.42557	4.27778e-21	8.31803e-19
XM_008472204.1	662194917	XP_008470426.1	662194918	aryl-hydrocarbon-interacting protein-like 1 [Diaphorina citri]	gi|662194917|ref|XM_008472204.1|	31.5372	-0.772981	0.249884	-3.09336	0.00197905	0.0203666
XM_008482676.1	662214158	XP_008480898.1	662214159	sulfotransferase 1A3/1A4-like isoform X1 [Diaphorina citri]	gi|662214158|ref|XM_008482676.1|	559.328	-0.773421	0.136623	-5.661	1.50495e-08	6.02714e-07
XM_008484043.1	662216643	XP_008482265.1	662216644	uncharacterized protein LOC103518962, partial [Diaphorina citri]	gi|662216643|ref|XM_008484043.1|	35.4315	-0.77363	0.240047	-3.22283	0.00126932	0.0140825
XM_008472861.1	662196134	XP_008471083.1	662196135	uncharacterized protein LOC103508313 [Diaphorina citri]	gi|662196134|ref|XM_008472861.1|	237.753	-0.773678	0.106355	-7.27446	3.47796e-13	2.97094e-11
XM_008479215.1	662207829	XP_008477437.1	662207830	serine/arginine-rich splicing factor 2 isoform X2 [Diaphorina citri]	gi|662207829|ref|XM_008479215.1|	204.815	-0.776137	0.118815	-6.53233	6.47564e-11	3.85875e-09
XM_008481424.1	662211883	XP_008479646.1	662211884	N66 matrix protein-like [Diaphorina citri]	gi|662211883|ref|XM_008481424.1|	77.0509	-0.777447	0.237836	-3.26884	0.0010799	0.0122477
XM_008488818.1	662225293	XP_008487040.1	662225294	uncharacterized protein LOC103523799 [Diaphorina citri]	gi|662225293|ref|XM_008488818.1|	472.597	-0.779274	0.123822	-6.29352	3.10356e-10	1.71777e-08
XM_008474205.1	662198598	XP_008472427.1	662198599	DENN domain-containing protein 5B [Diaphorina citri]	gi|662198598|ref|XM_008474205.1|	29.6975	-0.779354	0.258036	-3.02033	0.00252501	0.0248598
XM_008486109.1	662220392	XP_008484331.1	662220393	uncharacterized protein LOC103521004 [Diaphorina citri]	gi|662220392|ref|XM_008486109.1|	175.297	-0.781452	0.126752	-6.16519	7.04005e-10	3.65045e-08
XM_008474137.1	662198473	XP_008472359.1	662198474	myb-like protein X [Diaphorina citri]	gi|662198473|ref|XM_008474137.1|	29.6864	-0.782684	0.252045	-3.10533	0.00190066	0.0197108
XM_008473314.1	662196963	XP_008471536.1	662196964	eukaryotic translation initiation factor 4B, partial [Diaphorina citri]	gi|662196963|ref|XM_008473314.1|	405.514	-0.782699	0.100872	-7.75931	8.53912e-15	8.41274e-13
XM_008480241.1	662209700	XP_008478463.1	662209701	60S ribosomal protein L12 isoform X1 [Diaphorina citri]	gi|662209700|ref|XM_008480241.1|	119.683	-0.784823	0.22099	-3.5514	0.000383187	0.00506053
XM_008480243.1	662209704	XP_008478465.1	662209705	60S ribosomal protein L12 isoform X1 [Diaphorina citri]	gi|662209704|ref|XM_008480243.1|	119.683	-0.784823	0.22099	-3.5514	0.000383187	0.00506053
XM_008477165.1	662204049	XP_008475387.1	662204050	ribosome biogenesis protein TSR3 homolog isoform X2 [Diaphorina citri]	gi|662204049|ref|XM_008477165.1|	57.3655	-0.787192	0.192626	-4.08663	4.37675e-05	0.000786857
XM_008469687.1	662190302	XP_008467909.1	662190303	alpha-glucosidase-like, partial [Diaphorina citri]	gi|662190302|ref|XM_008469687.1|	306.061	-0.788611	0.12688	-6.21542	5.11879e-10	2.74078e-08
XM_008478794.1	662207064	XP_008477016.1	662207065	uncharacterized protein LOC103513937 isoform X1 [Diaphorina citri]	gi|662207064|ref|XM_008478794.1|	45.9012	-0.789723	0.257996	-3.06098	0.00220611	0.0223297
XM_008477638.1	662204932	XP_008475860.1	662204933	tubulin-specific chaperone D-like [Diaphorina citri]	gi|662204932|ref|XM_008477638.1|	121.098	-0.79604	0.155967	-5.1039	3.32723e-07	1.06428e-05
XM_008482509.1	662213850	XP_008480731.1	662213851	carbonic anhydrase 13, partial [Diaphorina citri]	gi|662213850|ref|XM_008482509.1|	696.428	-0.796101	0.0821769	-9.68765	3.40273e-22	6.88842e-20
XM_008479291.1	662207970	XP_008477513.1	662207971	zinc finger protein Dzip1-like [Diaphorina citri]	gi|662207970|ref|XM_008479291.1|	23.1291	-0.796441	0.285204	-2.79254	0.00522967	0.0438865
XM_008479305.1	662207998	XP_008477527.1	662207999	sodium/potassium-transporting ATPase subunit beta-2-like isoform X1 [Diaphorina citri]	gi|662207998|ref|XM_008479305.1|	58.6899	-0.798233	0.252766	-3.15799	0.00158862	0.0169875
XM_008469241.1	662189468	XP_008467463.1	662189469	protein CREG1-like isoform X1 [Diaphorina citri]	gi|662189468|ref|XM_008469241.1|	463.366	-0.79875	0.200312	-3.98752	6.67673e-05	0.00113183
XM_008478314.1	662206172	XP_008476536.1	662206173	uncharacterized protein LOC103513480 [Diaphorina citri]	gi|662206172|ref|XM_008478314.1|	71.4769	-0.805743	0.202642	-3.97618	7.00309e-05	0.00118006
XM_008483331.1	662215351	XP_008481553.1	662215352	nucleolar GTP-binding protein 2-like [Diaphorina citri]	gi|662215351|ref|XM_008483331.1|	78.1441	-0.807081	0.169112	-4.77246	1.81992e-06	4.82851e-05
XM_008486401.1	662186941	XP_008484623.1	662186942	ATP synthase lipid-binding protein, mitochondrial-like isoform X1 [Diaphorina citri]	gi|662186941|ref|XM_008486401.1|	309.149	-0.807344	0.148153	-5.44938	5.05462e-08	1.88154e-06
XM_008484705.1	662217851	XP_008482927.1	662217852	uncharacterized protein LOC103519613 [Diaphorina citri]	gi|662217851|ref|XM_008484705.1|	299.262	-0.807857	0.190118	-4.24923	2.14502e-05	0.000422092
XM_008477933.1	662205481	XP_008476155.1	662205482	surfeit locus protein 1 isoform X1 [Diaphorina citri]	gi|662205481|ref|XM_008477933.1|	55.7165	-0.812014	0.218054	-3.72391	0.000196163	0.0028702
XM_008475582.1	662201124	XP_008473804.1	662201125	protein 4.1 homolog [Diaphorina citri]	gi|662201124|ref|XM_008475582.1|	53.2726	-0.812919	0.223332	-3.63996	0.000272676	0.00378722
XM_008485656.1	662219573	XP_008483878.1	662219574	arf-GAP with coiled-coil, ANK repeat and PH domain-containing protein 3-like, partial [Diaphorina citri]	gi|662219573|ref|XM_008485656.1|	101.758	-0.817341	0.169385	-4.82536	1.3975e-06	3.78246e-05
XM_008487543.1	662222981	XP_008485765.1	662222982	ribosome biogenesis protein BMS1 homolog, partial [Diaphorina citri]	gi|662222981|ref|XM_008487543.1|	31.4631	-0.819401	0.273835	-2.99232	0.00276869	0.026517
XM_008484462.1	662217407	XP_008482684.1	662217408	uncharacterized protein LOC103519376 [Diaphorina citri]	gi|662217407|ref|XM_008484462.1|	22.4165	-0.82272	0.284873	-2.88802	0.00387675	0.0347849
XM_008472069.1	662194669	XP_008470291.1	662194670	UDP-glucuronosyltransferase 2B31-like [Diaphorina citri]	gi|662194669|ref|XM_008472069.1|	94.2133	-0.823483	0.161188	-5.10882	3.24177e-07	1.0392e-05
XM_008482452.1	662213747	XP_008480674.1	662213748	40S ribosomal protein S15Aa isoform X2 [Diaphorina citri]	gi|662213747|ref|XM_008482452.1|	438.295	-0.825772	0.122484	-6.74187	1.56358e-11	1.02696e-09
XM_008473257.1	662196858	XP_008471479.1	662196859	ejaculatory bulb-specific protein 3-like [Diaphorina citri]	gi|662196858|ref|XM_008473257.1|	82.866	-0.826023	0.17554	-4.7056	2.53116e-06	6.53943e-05
XM_008488982.1	662225596	XP_008487204.1	662225597	uncharacterized protein LOC103523973, partial [Diaphorina citri]	gi|662225596|ref|XM_008488982.1|	125.364	-0.82771	0.164436	-5.03364	4.81249e-07	1.44845e-05
XM_008474094.1	662184529	XP_008472316.1	662184530	2-hydroxyacylsphingosine 1-beta-galactosyltransferase-like [Diaphorina citri]	gi|662184529|ref|XM_008474094.1|	31.1504	-0.82818	0.254832	-3.24991	0.00115443	0.0129146
XM_008474035.1	662198283	XP_008472257.1	662198284	40S ribosomal protein S10-like [Diaphorina citri]	gi|662198283|ref|XM_008474035.1|	1224.13	-0.828719	0.111063	-7.46169	8.54177e-14	7.8894e-12
XM_008483771.1	662216155	XP_008481993.1	662216156	lon protease homolog, mitochondrial-like [Diaphorina citri]	gi|662216155|ref|XM_008483771.1|	94.1375	-0.829493	0.169515	-4.89334	9.9137e-07	2.79057e-05
XM_008486125.1	662220423	XP_008484347.1	662220424	glycerate kinase-like, partial [Diaphorina citri]	gi|662220423|ref|XM_008486125.1|	38.4558	-0.836115	0.236222	-3.53952	0.000400848	0.00526554
XM_008480108.1	662209454	XP_008478330.1	662209455	uncharacterized protein LOC103515180 [Diaphorina citri]	gi|662209454|ref|XM_008480108.1|	51.6537	-0.837739	0.232645	-3.60093	0.000317075	0.00429097
XM_008476623.1	662203051	XP_008474845.1	662203052	kidney mitochondrial carrier protein 1-like [Diaphorina citri]	gi|662203051|ref|XM_008476623.1|	106.182	-0.839074	0.150295	-5.58286	2.3659e-08	9.1527e-07
XM_008488350.1	662224458	XP_008486572.1	662224459	nucleoprotein TPR-like [Diaphorina citri]	gi|662224458|ref|XM_008488350.1|	27.6327	-0.839924	0.287067	-2.92589	0.00343478	0.0316848
XM_008488811.1	662225279	XP_008487033.1	662225280	nuclear pore membrane glycoprotein 210-like, partial [Diaphorina citri]	gi|662225279|ref|XM_008488811.1|	27.057	-0.842964	0.279938	-3.01126	0.0026017	0.0253949
XM_008476220.1	662202302	XP_008474442.1	662202303	coiled-coil domain-containing protein 174 [Diaphorina citri]	gi|662202302|ref|XM_008476220.1|	80.3796	-0.84612	0.17407	-4.86079	1.16918e-06	3.22956e-05
XM_008483128.1	662214983	XP_008481350.1	662214984	uncharacterized protein LOC103518072 [Diaphorina citri]	gi|662214983|ref|XM_008483128.1|	66.7897	-0.849958	0.191565	-4.43693	9.12526e-06	0.000202787
XM_008483276.1	662215253	XP_008481498.1	662215254	uncharacterized protein LOC103518217 [Diaphorina citri]	gi|662215253|ref|XM_008483276.1|	21.8517	-0.851688	0.300803	-2.83138	0.00463476	0.0399373
XM_008484603.1	662217666	XP_008482825.1	662217667	uncharacterized protein LOC103519515 [Diaphorina citri]	gi|662217666|ref|XM_008484603.1|	21.8517	-0.851688	0.300803	-2.83138	0.00463476	0.0399373
XM_008475307.1	662200619	XP_008473529.1	662200620	dnaJ protein homolog 1 isoform X1 [Diaphorina citri]	gi|662200619|ref|XM_008475307.1|	196.931	-0.852781	0.156011	-5.46615	4.59902e-08	1.71627e-06
XM_008480589.1	662210350	XP_008478811.1	662210351	arginyl-tRNA--protein transferase 1 isoform X2 [Diaphorina citri]	gi|662210350|ref|XM_008480589.1|	36.9235	-0.858238	0.247919	-3.46177	0.000536634	0.0067897
XM_008482516.1	662213864	XP_008480738.1	662213865	transcription factor kayak-like [Diaphorina citri]	gi|662213864|ref|XM_008482516.1|	77.4692	-0.858453	0.232045	-3.69951	0.000216015	0.00311138
XM_008474699.1	662199510	XP_008472921.1	662199511	probable GPI-anchored adhesin-like protein PGA55 [Diaphorina citri]	gi|662199510|ref|XM_008474699.1|	37.823	-0.869591	0.281112	-3.09339	0.00197882	0.0203666
XM_008473375.1	662197072	XP_008471597.1	662197073	tRNA (uracil(54)-C(5))-methyltransferase homolog isoform X2 [Diaphorina citri]	gi|662197072|ref|XM_008473375.1|	274.857	-0.870159	0.146522	-5.93874	2.87212e-09	1.35605e-07
XM_008487889.1	662223617	XP_008486111.1	662223618	26S proteasome non-ATPase regulatory subunit 1-like, partial [Diaphorina citri]	gi|662223617|ref|XM_008487889.1|	51.8033	-0.872272	0.241094	-3.61798	0.000296912	0.00407785
XM_008469196.1	662189388	XP_008467418.1	662189389	LOW QUALITY PROTEIN: tyrosine-protein phosphatase non-receptor type 4 [Diaphorina citri]	gi|662189388|ref|XM_008469196.1|	49.0661	-0.876931	0.207778	-4.22051	2.43747e-05	0.00047309
XM_008480136.1	662209506	XP_008478358.1	662209507	elongation factor 1-beta isoform X1 [Diaphorina citri]	gi|662209506|ref|XM_008480136.1|	725.433	-0.88265	0.112895	-7.81834	5.35249e-15	5.38089e-13
XM_008488484.1	662224699	XP_008486706.1	662224700	uncharacterized protein LOC103523443 [Diaphorina citri]	gi|662224699|ref|XM_008488484.1|	250.977	-0.88265	0.109441	-8.06506	7.31989e-16	8.19495e-14
XM_008471679.1	662193946	XP_008469901.1	662193947	proteasome subunit beta type-6-like isoform X2 [Diaphorina citri]	gi|662193946|ref|XM_008471679.1|	162.147	-0.882991	0.206054	-4.28525	1.82537e-05	0.000371049
XM_008476581.1	662202972	XP_008474803.1	662202973	uncharacterized protein LOC103511836 [Diaphorina citri]	gi|662202972|ref|XM_008476581.1|	61.0283	-0.886369	0.20364	-4.35263	1.34514e-05	0.000286022
XM_008481066.1	662211220	XP_008479288.1	662211221	cytochrome P450 6k1-like isoform X2 [Diaphorina citri]	gi|662211220|ref|XM_008481066.1|	138.265	-0.889249	0.200405	-4.43727	9.11082e-06	0.000202771
XM_008488286.1	662224346	XP_008486508.1	662224347	trafficking protein particle complex subunit 4-like, partial [Diaphorina citri]	gi|662224346|ref|XM_008488286.1|	613.892	-0.892194	0.112846	-7.90633	2.65097e-15	2.81842e-13
XM_008470134.1	662191112	XP_008468356.1	662191113	uncharacterized protein LOC103505772 isoform X1 [Diaphorina citri]	gi|662191112|ref|XM_008470134.1|	42.9937	-0.892815	0.24325	-3.67036	0.00024221	0.00343511
XM_008474975.1	662200014	XP_008473197.1	662200015	fructose-bisphosphate aldolase [Diaphorina citri]	gi|662200014|ref|XM_008474975.1|	28.0708	-0.895582	0.291258	-3.07487	0.00210592	0.0214926
XM_008483012.1	662214774	XP_008481234.1	662214775	protein unc-13 homolog B, partial [Diaphorina citri]	gi|662214774|ref|XM_008483012.1|	22.4267	-0.898653	0.291155	-3.08651	0.00202524	0.0207985
XM_008474151.1	662198495	XP_008472373.1	662198496	tropomyosin-like [Diaphorina citri]	gi|662198495|ref|XM_008474151.1|	50.5089	-0.900133	0.279783	-3.21725	0.00129425	0.0143162
XM_008481904.1	662212748	XP_008480126.1	662212749	uncharacterized protein LOC103516915 [Diaphorina citri]	gi|662212748|ref|XM_008481904.1|	96.6116	-0.900964	0.236421	-3.81084	0.000138495	0.00214761
XM_008481179.1	662211428	XP_008479401.1	662211429	uncharacterized protein LOC103516218, partial [Diaphorina citri]	gi|662211428|ref|XM_008481179.1|	21.6349	-0.90102	0.29891	-3.01435	0.00257528	0.025187
XM_008476673.1	662185005	XP_008474895.1	662185006	putative thiosulfate sulfurtransferase, mitochondrial isoform X1 [Diaphorina citri]	gi|662185005|ref|XM_008476673.1|	64.0381	-0.904537	0.209112	-4.32562	1.52105e-05	0.000316594
XM_008484695.1	662217833	XP_008482917.1	662217834	calcineurin B homologous protein 1 isoform X2 [Diaphorina citri]	gi|662217833|ref|XM_008484695.1|	48.541	-0.905745	0.250225	-3.61972	0.000294923	0.00406186
XM_008472266.1	662195030	XP_008470488.1	662195031	sorbitol dehydrogenase-like [Diaphorina citri]	gi|662195030|ref|XM_008472266.1|	3772.23	-0.906367	0.115141	-7.87177	3.49659e-15	3.66473e-13
XM_008480214.1	662209646	XP_008478436.1	662209647	hexokinase-2-like [Diaphorina citri]	gi|662209646|ref|XM_008480214.1|	1806.84	-0.909983	0.0686378	-13.2578	4.0688e-40	2.86327e-37
XM_008485228.1	662186694	XP_008483450.1	662186695	stress-associated endoplasmic reticulum protein 2-like isoform X2 [Diaphorina citri]	gi|662186694|ref|XM_008485228.1|	287.451	-0.910759	0.156387	-5.82375	5.75427e-09	2.50107e-07
XM_008469633.1	662190203	XP_008467855.1	662190204	methyltransferase-like protein 5 [Diaphorina citri]	gi|662190203|ref|XM_008469633.1|	64.0322	-0.911175	0.236803	-3.84781	0.000119177	0.00188162
XM_008475207.1	662200437	XP_008473429.1	662200438	aquaporin AQPAe.a-like [Diaphorina citri]	gi|662200437|ref|XM_008475207.1|	20.2454	-0.911315	0.304923	-2.98868	0.00280189	0.0267483
XM_008483846.1	662216284	XP_008482068.1	662216285	phosphoenolpyruvate carboxykinase [GTP]-like [Diaphorina citri]	gi|662216284|ref|XM_008483846.1|	84.1137	-0.91522	0.208192	-4.39603	1.10248e-05	0.000239642
XM_008478232.1	662206023	XP_008476454.1	662206024	tubulin alpha chain-like [Diaphorina citri]	gi|662206023|ref|XM_008478232.1|	46.9642	-0.918227	0.253943	-3.61588	0.000299323	0.00410334
XM_008478985.1	662207414	XP_008477207.1	662207415	DNA-directed RNA polymerase III subunit RPC6-like [Diaphorina citri]	gi|662207414|ref|XM_008478985.1|	65.2867	-0.92016	0.193533	-4.75454	1.98896e-06	5.25811e-05
XM_008487211.1	662222381	XP_008485433.1	662222382	GDP-D-glucose phosphorylase 1, partial [Diaphorina citri]	gi|662222381|ref|XM_008487211.1|	26.3295	-0.921216	0.305824	-3.01224	0.00259324	0.0253291
XM_008472180.1	662194874	XP_008470402.1	662194875	chorion class high-cysteine HCB protein 13-like [Diaphorina citri]	gi|662194874|ref|XM_008472180.1|	31.2997	-0.92151	0.274809	-3.35328	0.000798597	0.00954827
XM_008475731.1	662201403	XP_008473953.1	662201404	cubilin [Diaphorina citri]	gi|662201403|ref|XM_008475731.1|	20.7153	-0.922376	0.294327	-3.13385	0.00172529	0.0182507
XM_008470570.1	662191913	XP_008468792.1	662191914	uncharacterized protein LOC103506185 [Diaphorina citri]	gi|662191913|ref|XM_008470570.1|	170.391	-0.925188	0.127032	-7.2831	3.26241e-13	2.80302e-11
XM_008487133.1	662222240	XP_008485355.1	662222241	uncharacterized family 31 glucosidase KIAA1161-like, partial [Diaphorina citri]	gi|662222240|ref|XM_008487133.1|	1997.16	-0.925429	0.168952	-5.47746	4.3147e-08	1.62246e-06
XM_008488886.1	662225422	XP_008487108.1	662225423	TIMELESS-interacting protein-like [Diaphorina citri]	gi|662225422|ref|XM_008488886.1|	46.815	-0.927936	0.222319	-4.17388	2.99449e-05	0.000567341
XM_008474304.1	662198777	XP_008472526.1	662198778	trehalase-like, partial [Diaphorina citri]	gi|662198777|ref|XM_008474304.1|	388.205	-0.933294	0.116131	-8.03659	9.23728e-16	1.01872e-13
XM_008478140.1	662205855	XP_008476362.1	662205856	protein argonaute-2-like isoform X1 [Diaphorina citri]	gi|662205855|ref|XM_008478140.1|	32.7739	-0.938186	0.285794	-3.28273	0.00102806	0.0117681
XM_008478141.1	662205857	XP_008476363.1	662205858	protein argonaute-2-like isoform X2 [Diaphorina citri]	gi|662205857|ref|XM_008478141.1|	32.7739	-0.938186	0.285794	-3.28273	0.00102806	0.0117681
XM_008473607.1	662197493	XP_008471829.1	662197494	tubulin alpha chain-like isoform X3 [Diaphorina citri]	gi|662197493|ref|XM_008473607.1|	44.1373	-0.938218	0.281104	-3.33762	0.000845005	0.010014
XM_008486300.1	662220739	XP_008484522.1	662220740	uncharacterized protein LOC103521194 [Diaphorina citri]	gi|662220739|ref|XM_008486300.1|	112.004	-0.938383	0.240602	-3.90014	9.61378e-05	0.0015527
XM_008482564.1	662213949	XP_008480786.1	662213950	uncharacterized protein LOC103517527 [Diaphorina citri]	gi|662213949|ref|XM_008482564.1|	18.1024	-0.939024	0.307609	-3.05265	0.00226827	0.0227876
XM_008478161.1	662205893	XP_008476383.1	662205894	uncharacterized protein LOC103513339, partial [Diaphorina citri]	gi|662205893|ref|XM_008478161.1|	219.132	-0.940294	0.138891	-6.77	1.28783e-11	8.53435e-10
XM_008482593.1	662214002	XP_008480815.1	662214003	L-galactose dehydrogenase-like [Diaphorina citri]	gi|662214002|ref|XM_008482593.1|	731.33	-0.942234	0.101932	-9.24372	2.3808e-20	4.29067e-18
XM_008480146.1	662209524	XP_008478368.1	662209525	elongation factor 1-beta-like [Diaphorina citri]	gi|662209524|ref|XM_008480146.1|	98.2558	-0.943761	0.201288	-4.68862	2.75058e-06	7.0204e-05
XM_008489092.1	662225786	XP_008487314.1	662225787	NADH dehydrogenase [ubiquinone] iron-sulfur protein 3, mitochondrial-like, partial [Diaphorina citri]	gi|662225786|ref|XM_008489092.1|	14.9595	-0.943954	0.324967	-2.90476	0.00367531	0.0334856
XM_008476556.1	662202923	XP_008474778.1	662202924	mitochondrial ribosome-associated GTPase 2 [Diaphorina citri]	gi|662202923|ref|XM_008476556.1|	55.3135	-0.945629	0.200327	-4.72043	2.35345e-06	6.14475e-05
XM_008470370.1	662191545	XP_008468592.1	662191546	39S ribosomal protein L39, mitochondrial-like [Diaphorina citri]	gi|662191545|ref|XM_008470370.1|	24.2964	-0.946961	0.290313	-3.26186	0.00110683	0.012486
XM_008471437.1	662193494	XP_008469659.1	662193495	protein transport protein Sec61 subunit beta-like, partial [Diaphorina citri]	gi|662193494|ref|XM_008471437.1|	121.11	-0.947834	0.209626	-4.52154	6.13908e-06	0.000144694
XM_008475721.1	662201382	XP_008473943.1	662201383	bis(5'-nucleosyl)-tetraphosphatase [asymmetrical] isoform X1 [Diaphorina citri]	gi|662201382|ref|XM_008475721.1|	89.0736	-0.948774	0.22223	-4.26934	1.96053e-05	0.000392052
XM_008469868.1	662190630	XP_008468090.1	662190631	adenylate kinase isoenzyme 1-like [Diaphorina citri]	gi|662190630|ref|XM_008469868.1|	27.507	-0.950075	0.269792	-3.52151	0.000429089	0.00558685
XM_008487325.1	662222590	XP_008485547.1	662222591	uncharacterized protein LOC103522223, partial [Diaphorina citri]	gi|662222590|ref|XM_008487325.1|	22.7087	-0.950232	0.3143	-3.02332	0.00250016	0.024648
XM_008484089.1	662216727	XP_008482311.1	662216728	uncharacterized protein LOC103519011 [Diaphorina citri]	gi|662216727|ref|XM_008484089.1|	31.106	-0.954539	0.269918	-3.53641	0.000405607	0.0053186
XM_008488094.1	662224000	XP_008486316.1	662224001	protein PXR1-like, partial [Diaphorina citri]	gi|662224000|ref|XM_008488094.1|	28.915	-0.954619	0.284098	-3.36017	0.000778949	0.00934359
XM_008483672.1	662215970	XP_008481894.1	662215971	uncharacterized protein LOC103518600 [Diaphorina citri]	gi|662215970|ref|XM_008483672.1|	31.1388	-0.955386	0.295697	-3.23097	0.00123372	0.0137185
XM_008480026.1	662209305	XP_008478248.1	662209306	bifunctional purine biosynthesis protein PURH isoform X3 [Diaphorina citri]	gi|662209305|ref|XM_008480026.1|	132.564	-0.962533	0.241858	-3.97974	6.89908e-05	0.00116387
XM_008480814.1	662210761	XP_008479036.1	662210762	uncharacterized protein LOC103515873, partial [Diaphorina citri]	gi|662210761|ref|XM_008480814.1|	34.9239	-0.964068	0.294603	-3.27244	0.00106625	0.0121021
XM_008476702.1	662203196	XP_008474924.1	662203197	zinc finger protein 37 homolog [Diaphorina citri]	gi|662203196|ref|XM_008476702.1|	118.066	-0.964302	0.218335	-4.41661	1.00262e-05	0.000220815
XM_008489656.1	662188410	XP_008487878.1	662188411	uncharacterized protein LOC103524627 [Diaphorina citri]	gi|662188410|ref|XM_008489656.1|	47.7202	-0.964359	0.224971	-4.28659	1.81436e-05	0.00036932
XM_008486269.1	662220683	XP_008484491.1	662220684	craniofacial development protein 2-like [Diaphorina citri]	gi|662220683|ref|XM_008486269.1|	159.923	-0.968232	0.213645	-4.53197	5.84371e-06	0.000138395
XM_008489469.1	662188068	XP_008487691.1	662188069	flocculation protein FLO11-like [Diaphorina citri]	gi|662188068|ref|XM_008489469.1|	19.0841	-0.968727	0.327875	-2.95456	0.00313114	0.0293604
XM_008488413.1	662224570	XP_008486635.1	662224571	ribosome production factor 2 homolog, partial [Diaphorina citri]	gi|662224570|ref|XM_008488413.1|	12.3431	-0.971631	0.341911	-2.84176	0.00448651	0.0390009
XM_008475415.1	662200815	XP_008473637.1	662200816	leukocyte receptor cluster member 1 [Diaphorina citri]	gi|662200815|ref|XM_008475415.1|	15.0768	-0.972008	0.323348	-3.00607	0.00264648	0.0257301
XM_008486683.1	662221425	XP_008484905.1	662221426	dynein intermediate chain 1, axonemal-like [Diaphorina citri]	gi|662221425|ref|XM_008486683.1|	36.0963	-0.974384	0.260887	-3.7349	0.000187792	0.00277242
XM_008481403.1	662211845	XP_008479625.1	662211846	phospholipase A-2-activating protein-like [Diaphorina citri]	gi|662211845|ref|XM_008481403.1|	23.0339	-0.974639	0.316203	-3.08232	0.00205396	0.0210349
XM_008488592.1	662224894	XP_008486814.1	662224895	putative protein TPRXL [Diaphorina citri]	gi|662224894|ref|XM_008488592.1|	56.8315	-0.974816	0.222476	-4.38167	1.17773e-05	0.00025408
XM_008488777.1	662225222	XP_008486999.1	662225223	rho-associated protein kinase 2-like [Diaphorina citri]	gi|662225222|ref|XM_008488777.1|	79.4697	-0.975278	0.174284	-5.59591	2.19465e-08	8.58005e-07
XM_008488778.1	662225224	XP_008487000.1	662225225	rho-associated protein kinase 2-like [Diaphorina citri]	gi|662225224|ref|XM_008488778.1|	79.4697	-0.975278	0.174284	-5.59591	2.19465e-08	8.58005e-07
XM_008478793.1	662207062	XP_008477015.1	662207063	protein PXR1-like [Diaphorina citri]	gi|662207062|ref|XM_008478793.1|	47.6433	-0.975732	0.275958	-3.5358	0.000406535	0.00532604
XM_008471812.1	662194190	XP_008470034.1	662194191	uncharacterized protein LOC103507344 [Diaphorina citri]	gi|662194190|ref|XM_008471812.1|	9.43094	-0.982213	0.357188	-2.74985	0.00596225	0.0485455
XM_008486880.1	662221784	XP_008485102.1	662221785	putative leucine-rich repeat-containing protein DDB_G0290503 [Diaphorina citri]	gi|662221784|ref|XM_008486880.1|	98.2647	-0.991145	0.196659	-5.03992	4.65719e-07	1.41322e-05
XM_008486881.1	662221786	XP_008485103.1	662221787	putative leucine-rich repeat-containing protein DDB_G0290503 [Diaphorina citri]	gi|662221786|ref|XM_008486881.1|	98.2647	-0.991145	0.196659	-5.03992	4.65719e-07	1.41322e-05
XM_008475033.1	662184703	XP_008473255.1	662184704	uncharacterized protein LOC103510378 [Diaphorina citri]	gi|662184703|ref|XM_008475033.1|	24.1573	-0.994177	0.287861	-3.45367	0.000553012	0.0069671
XM_008483514.1	662215680	XP_008481736.1	662215681	thioredoxin-like isoform X2 [Diaphorina citri]	gi|662215680|ref|XM_008483514.1|	78.9549	-0.994811	0.229243	-4.33954	1.42782e-05	0.000300146
XM_008485956.1	662220121	XP_008484178.1	662220122	uncharacterized protein LOC103520858 [Diaphorina citri]	gi|662220121|ref|XM_008485956.1|	17.391	-1.00238	0.343161	-2.92101	0.00348896	0.0320646
XM_008474199.1	662198586	XP_008472421.1	662198587	uncharacterized protein LOC103509574 [Diaphorina citri]	gi|662198586|ref|XM_008474199.1|	11.03	-1.00345	0.359915	-2.78801	0.00530323	0.0442025
XM_008488535.1	662224793	XP_008486757.1	662224794	uncharacterized protein LOC103523496 [Diaphorina citri]	gi|662224793|ref|XM_008488535.1|	81.7949	-1.00574	0.184856	-5.44065	5.30864e-08	1.97113e-06
XM_008476131.1	662202139	XP_008474353.1	662202140	tachykinin-like peptides receptor 86C [Diaphorina citri]	gi|662202139|ref|XM_008476131.1|	9.0377	-1.00704	0.366999	-2.74399	0.00606973	0.0491888
XM_008472582.1	662195610	XP_008470804.1	662195611	microspherule protein 1 isoform X5 [Diaphorina citri]	gi|662195610|ref|XM_008472582.1|	31.5998	-1.01306	0.289392	-3.50064	0.000464136	0.00598517
XM_008484101.1	662216747	XP_008482323.1	662216748	uncharacterized protein LOC103519022 [Diaphorina citri]	gi|662216747|ref|XM_008484101.1|	32.647	-1.0136	0.257797	-3.93179	8.43154e-05	0.00138292
XM_008471918.1	662194384	XP_008470140.1	662194385	uncharacterized protein LOC103507446 [Diaphorina citri]	gi|662194384|ref|XM_008471918.1|	32.8891	-1.01399	0.295479	-3.43168	0.000599857	0.00748706
XM_008485910.1	662220038	XP_008484132.1	662220039	uncharacterized protein LOC103520813, partial [Diaphorina citri]	gi|662220038|ref|XM_008485910.1|	20.9219	-1.01864	0.319179	-3.19144	0.00141566	0.0154624
XM_008473526.1	662184422	XP_008471748.1	662184423	uncharacterized protein LOC103508913 isoform X1 [Diaphorina citri]	gi|662184422|ref|XM_008473526.1|	13.0316	-1.02193	0.37299	-2.73984	0.00614688	0.0496114
XM_008479330.1	662208046	XP_008477552.1	662208047	keratin-associated protein 5-3-like [Diaphorina citri]	gi|662208046|ref|XM_008479330.1|	80.4919	-1.02338	0.247471	-4.13534	3.54432e-05	0.000652278
XM_008486268.1	662220681	XP_008484490.1	662220682	uncharacterized protein LOC103521161 [Diaphorina citri]	gi|662220681|ref|XM_008486268.1|	492.485	-1.02412	0.294556	-3.47682	0.00050739	0.00648073
XM_008487263.1	662222479	XP_008485485.1	662222480	uncharacterized protein LOC103522163, partial [Diaphorina citri]	gi|662222479|ref|XM_008487263.1|	12.2822	-1.02444	0.360061	-2.84518	0.00443862	0.0386301
XM_008470150.1	662191140	XP_008468372.1	662191141	keratin-associated protein 4-6-like [Diaphorina citri]	gi|662191140|ref|XM_008470150.1|	19.761	-1.02506	0.329113	-3.11462	0.00184182	0.0192356
XM_008485732.1	662219712	XP_008483954.1	662219713	protein app1-like [Diaphorina citri]	gi|662219712|ref|XM_008485732.1|	259.37	-1.02669	0.201237	-5.10189	3.3627e-07	1.0733e-05
XM_008477240.1	662204188	XP_008475462.1	662204189	uncharacterized protein LOC103512478, partial [Diaphorina citri]	gi|662204188|ref|XM_008477240.1|	8.19925	-1.02994	0.370218	-2.78197	0.00540295	0.0449323
XM_008488962.1	662225561	XP_008487184.1	662225562	uncharacterized protein LOC103523952 [Diaphorina citri]	gi|662225561|ref|XM_008488962.1|	17.271	-1.02996	0.305184	-3.37489	0.000738456	0.00892306
XM_008481798.1	662212555	XP_008480020.1	662212556	cytochrome P450 4C1-like, partial [Diaphorina citri]	gi|662212555|ref|XM_008481798.1|	50.562	-1.031	0.24016	-4.29296	1.76305e-05	0.000360365
XM_008488973.1	662225579	XP_008487195.1	662225580	monothiol glutaredoxin-S11-like, partial [Diaphorina citri]	gi|662225579|ref|XM_008488973.1|	50.8664	-1.03367	0.226201	-4.5697	4.8843e-06	0.000117557
XM_008469462.1	662183655	XP_008467684.1	662183656	parathymosin-like isoform X1 [Diaphorina citri]	gi|662183655|ref|XM_008469462.1|	100.684	-1.03649	0.251824	-4.11591	3.85648e-05	0.000702726
XM_008478374.1	662206280	XP_008476596.1	662206281	uncharacterized protein LOC103513535 [Diaphorina citri]	gi|662206280|ref|XM_008478374.1|	98.6603	-1.03936	0.211584	-4.91229	9.00201e-07	2.56323e-05
XM_008470252.1	662191331	XP_008468474.1	662191332	LOW QUALITY PROTEIN: arf-GAP with coiled-coil, ANK repeat and PH domain-containing protein 2-like, partial [Diaphorina citri]	gi|662191331|ref|XM_008470252.1|	25.1789	-1.0413	0.275735	-3.77647	0.000159069	0.00240615
XM_008487564.1	662223021	XP_008485786.1	662223022	vesicular glutamate transporter 2-like [Diaphorina citri]	gi|662223021|ref|XM_008487564.1|	105.671	-1.04224	0.184568	-5.64691	1.6336e-08	6.47222e-07
XM_008478790.1	662207055	XP_008477012.1	662207056	cullin-3-like isoform X2 [Diaphorina citri]	gi|662207055|ref|XM_008478790.1|	25.7125	-1.04366	0.30178	-3.45833	0.000543539	0.00685946
XM_008478791.1	662207057	XP_008477013.1	662207058	cullin-3-like isoform X3 [Diaphorina citri]	gi|662207057|ref|XM_008478791.1|	25.7125	-1.04366	0.30178	-3.45833	0.000543539	0.00685946
XM_008478792.1	662207059	XP_008477014.1	662207060	cullin-3-like isoform X4 [Diaphorina citri]	gi|662207059|ref|XM_008478792.1|	25.7125	-1.04366	0.30178	-3.45833	0.000543539	0.00685946
XM_008477737.1	662205119	XP_008475959.1	662205120	probable ATP-dependent RNA helicase DDX52 [Diaphorina citri]	gi|662205119|ref|XM_008477737.1|	1375.39	-1.04489	0.157221	-6.64602	3.01126e-11	1.87765e-09
XM_008481354.1	662211745	XP_008479576.1	662211746	uncharacterized protein DDB_G0290149-like [Diaphorina citri]	gi|662211745|ref|XM_008481354.1|	4.05534	-1.05495	0.383807	-2.74864	0.00598428	0.0486317
XM_008475393.1	662200775	XP_008473615.1	662200776	uncharacterized protein LOC103510710 [Diaphorina citri]	gi|662200775|ref|XM_008475393.1|	11.82	-1.05791	0.365533	-2.89415	0.00380191	0.0343637
XM_008472524.1	662195502	XP_008470746.1	662195503	uncharacterized protein LOC103507999 [Diaphorina citri]	gi|662195502|ref|XM_008472524.1|	21.1639	-1.05933	0.319604	-3.31451	0.000918042	0.0107332
XM_008486702.1	662221459	XP_008484924.1	662221460	zinc finger CCCH domain-containing protein 13-like [Diaphorina citri]	gi|662221459|ref|XM_008486702.1|	23.7298	-1.06195	0.303187	-3.50261	0.000460724	0.00594636
XM_008488443.1	662224624	XP_008486665.1	662224625	putative protein TPRXL [Diaphorina citri]	gi|662224624|ref|XM_008488443.1|	3.56186	-1.067	0.38232	-2.79084	0.00525708	0.0439916
XM_008478189.1	662205943	XP_008476411.1	662205944	piggyBac transposable element-derived protein 4-like [Diaphorina citri]	gi|662205943|ref|XM_008478189.1|	12.298	-1.06794	0.348739	-3.06229	0.00219652	0.022269
XM_008474042.1	662183119	XP_008472264.1	662183120	protein transport protein SFT2-like isoform X2 [Diaphorina citri]	gi|662183119|ref|XM_008474042.1|	31.5631	-1.06864	0.252107	-4.23884	2.24673e-05	0.000439182
XM_008475736.1	662201411	XP_008473958.1	662201412	peptidyl-prolyl cis-trans isomerase FKBP4-like [Diaphorina citri]	gi|662201411|ref|XM_008475736.1|	3.32237	-1.07077	0.383065	-2.79527	0.00518559	0.0436003
XM_008485721.1	662219690	XP_008483943.1	662219691	LOW QUALITY PROTEIN: dynactin subunit 5 [Diaphorina citri]	gi|662219690|ref|XM_008485721.1|	9.64513	-1.07105	0.370106	-2.8939	0.00380484	0.0343691
XM_008477580.1	662204823	XP_008475802.1	662204824	uncharacterized protein PF11_0207-like [Diaphorina citri]	gi|662204823|ref|XM_008477580.1|	59.0688	-1.07305	0.220802	-4.85978	1.17518e-06	3.24009e-05
XM_008488082.1	662223978	XP_008486304.1	662223979	uncharacterized protein LOC103523004, partial [Diaphorina citri]	gi|662223978|ref|XM_008488082.1|	45.4733	-1.07659	0.228745	-4.70651	2.51989e-06	6.53092e-05
XM_008482751.1	662186200	XP_008480973.1	662186201	uncharacterized protein LOC103517705 [Diaphorina citri]	gi|662186200|ref|XM_008482751.1|	3.59461	-1.08405	0.384053	-2.82266	0.00476274	0.0407314
XM_008484218.1	662216959	XP_008482440.1	662216960	protein PRY1-like [Diaphorina citri]	gi|662216959|ref|XM_008484218.1|	28.031	-1.08695	0.300635	-3.61551	0.000299762	0.00410554
XM_008486345.1	662220822	XP_008484567.1	662220823	uncharacterized protein LOC103521239 [Diaphorina citri]	gi|662220822|ref|XM_008486345.1|	44.9069	-1.08729	0.244074	-4.45477	8.39814e-06	0.000189477
XM_008477893.1	662205406	XP_008476115.1	662205407	epimerase family protein SDR39U1 isoform X2 [Diaphorina citri]	gi|662205406|ref|XM_008477893.1|	18.7369	-1.08809	0.339077	-3.20899	0.00133204	0.0146247
XM_008480545.1	662210270	XP_008478767.1	662210271	probable WRKY transcription factor protein 1 [Diaphorina citri]	gi|662210270|ref|XM_008480545.1|	9.01854	-1.09155	0.385018	-2.83506	0.00458174	0.0395496
XM_008474368.1	662198900	XP_008472590.1	662198901	tubulin beta chain-like [Diaphorina citri]	gi|662198900|ref|XM_008474368.1|	36.511	-1.09217	0.307849	-3.54775	0.000388543	0.00511754
XM_008485966.1	662220139	XP_008484188.1	662220140	uncharacterized protein LOC103520868 [Diaphorina citri]	gi|662220139|ref|XM_008485966.1|	9.22456	-1.09258	0.360207	-3.0332	0.00241974	0.0240315
XM_008489071.1	662225750	XP_008487293.1	662225751	uncharacterized protein K02A2.6-like [Diaphorina citri]	gi|662225750|ref|XM_008489071.1|	87.5172	-1.09267	0.21777	-5.01757	5.23294e-07	1.55912e-05
XM_008478810.1	662207092	XP_008477032.1	662207093	heat shock protein 68-like, partial [Diaphorina citri]	gi|662207092|ref|XM_008478810.1|	382.09	-1.09386	0.143955	-7.5986	2.9934e-14	2.81761e-12
XM_008471605.1	662193808	XP_008469827.1	662193809	pheromone-processing carboxypeptidase KEX1-like [Diaphorina citri]	gi|662193808|ref|XM_008471605.1|	18.208	-1.09462	0.304356	-3.59651	0.000322521	0.00435137
XM_008473193.1	662196740	XP_008471415.1	662196741	dehydrogenase/reductase SDR family member 11-like isoform X1 [Diaphorina citri]	gi|662196740|ref|XM_008473193.1|	275.222	-1.09865	0.122877	-8.94103	3.85573e-19	6.40225e-17
XM_008473194.1	662196742	XP_008471416.1	662196743	dehydrogenase/reductase SDR family member 11-like isoform X2 [Diaphorina citri]	gi|662196742|ref|XM_008473194.1|	275.222	-1.09865	0.122877	-8.94103	3.85573e-19	6.40225e-17
XM_008471632.1	662193859	XP_008469854.1	662193860	uncharacterized protein LOC103507182 isoform X1 [Diaphorina citri]	gi|662193859|ref|XM_008471632.1|	15.0678	-1.10383	0.328847	-3.35668	0.000788835	0.0094392
XM_008472110.1	662194741	XP_008470332.1	662194742	F-box/WD repeat-containing protein 5 isoform X2 [Diaphorina citri]	gi|662194741|ref|XM_008472110.1|	33.7453	-1.10764	0.357334	-3.09972	0.00193703	0.0200178
XM_008478548.1	662206606	XP_008476770.1	662206607	WD repeat-containing protein 89-like isoform X2 [Diaphorina citri]	gi|662206606|ref|XM_008478548.1|	20.4761	-1.10807	0.314654	-3.52157	0.000429006	0.00558685
XM_008484049.1	662216653	XP_008482271.1	662216654	uncharacterized protein LOC103518968 [Diaphorina citri]	gi|662216653|ref|XM_008484049.1|	10.094	-1.10932	0.362262	-3.06221	0.00219706	0.022269
XM_008478557.1	662206622	XP_008476779.1	662206623	uncharacterized protein LOC103513707 [Diaphorina citri]	gi|662206622|ref|XM_008478557.1|	13.5014	-1.11037	0.334614	-3.31835	0.000905512	0.0106204
XM_008473254.1	662184368	XP_008471476.1	662184369	uncharacterized protein LOC103508678 [Diaphorina citri]	gi|662184368|ref|XM_008473254.1|	47.8425	-1.11104	0.284071	-3.91115	9.18585e-05	0.00149174
XM_008487179.1	662222325	XP_008485401.1	662222326	probable serine/threonine-protein kinase DDB_G0282675, partial [Diaphorina citri]	gi|662222325|ref|XM_008487179.1|	11.4377	-1.11295	0.348886	-3.19002	0.00142263	0.015527
XM_008474178.1	662198546	XP_008472400.1	662198547	protein PFC0760c-like isoform X1 [Diaphorina citri]	gi|662198546|ref|XM_008474178.1|	44.2538	-1.11465	0.261801	-4.25763	2.06607e-05	0.000409831
XM_008474179.1	662198548	XP_008472401.1	662198549	protein PFC0760c-like isoform X2 [Diaphorina citri]	gi|662198548|ref|XM_008474179.1|	44.2538	-1.11465	0.261801	-4.25763	2.06607e-05	0.000409831
XM_008484061.1	662216675	XP_008482283.1	662216676	uncharacterized protein LOC103518980 isoform X2 [Diaphorina citri]	gi|662216675|ref|XM_008484061.1|	100.847	-1.11696	0.247327	-4.51611	6.29858e-06	0.000147747
XM_008479591.1	662208518	XP_008477813.1	662208519	calcineurin-like phosphoesterase domain-containing protein 1 [Diaphorina citri]	gi|662208518|ref|XM_008479591.1|	29.2247	-1.11742	0.290957	-3.84049	0.000122788	0.00192834
XM_008486393.1	662186939	XP_008484615.1	662186940	ATP synthase lipid-binding protein, mitochondrial-like isoform X1 [Diaphorina citri]	gi|662186939|ref|XM_008486393.1|	141.991	-1.11773	0.154429	-7.23784	4.559e-13	3.78499e-11
XM_008473544.1	662197378	XP_008471766.1	662197379	axoneme-associated protein mst101(2)-like [Diaphorina citri]	gi|662197378|ref|XM_008473544.1|	17.7847	-1.11865	0.3511	-3.18614	0.00144185	0.0156559
XM_008474233.1	662198649	XP_008472455.1	662198650	uncharacterized protein LOC103509610 [Diaphorina citri]	gi|662198649|ref|XM_008474233.1|	63.5165	-1.11971	0.262147	-4.2713	1.94334e-05	0.000389141
XM_008488306.1	662224380	XP_008486528.1	662224381	Golgi apparatus protein 1-like, partial [Diaphorina citri]	gi|662224380|ref|XM_008488306.1|	9.6206	-1.12034	0.387045	-2.8946	0.00379637	0.0343346
XM_008477729.1	662205100	XP_008475951.1	662205101	uncharacterized protein LOC103512929 [Diaphorina citri]	gi|662205100|ref|XM_008477729.1|	8.25038	-1.12102	0.387262	-2.89472	0.00379499	0.0343346
XM_008482478.1	662213794	XP_008480700.1	662213795	dynein light chain 1, cytoplasmic-like [Diaphorina citri]	gi|662213794|ref|XM_008482478.1|	62.7058	-1.12343	0.255691	-4.39372	1.11429e-05	0.000241805
XM_008473664.1	662197600	XP_008471886.1	662197601	E3 ubiquitin-protein ligase SIAH1-like [Diaphorina citri]	gi|662197600|ref|XM_008473664.1|	12.5439	-1.12542	0.34471	-3.26484	0.00109526	0.0123838
XM_008489070.1	662225748	XP_008487292.1	662225749	uncharacterized protein K02A2.6-like isoform X2 [Diaphorina citri]	gi|662225748|ref|XM_008489070.1|	156.058	-1.12662	0.16615	-6.78073	1.19567e-11	7.95927e-10
XM_008477878.1	662205379	XP_008476100.1	662205380	small nuclear ribonucleoprotein F-like [Diaphorina citri]	gi|662205379|ref|XM_008477878.1|	113.854	-1.13023	0.168261	-6.71713	1.85345e-11	1.19088e-09
XM_008472874.1	662196157	XP_008471096.1	662196158	tubulin beta chain-like [Diaphorina citri]	gi|662196157|ref|XM_008472874.1|	47.887	-1.13146	0.259076	-4.36729	1.25799e-05	0.00026904
XM_008478980.1	662207404	XP_008477202.1	662207405	epidermal retinol dehydrogenase 2-like, partial [Diaphorina citri]	gi|662207404|ref|XM_008478980.1|	12.7711	-1.13298	0.343619	-3.2972	0.000976548	0.0113366
XM_008482747.1	662214285	XP_008480969.1	662214286	leucine-rich repeat and WD repeat-containing protein 1-like [Diaphorina citri]	gi|662214285|ref|XM_008482747.1|	119.734	-1.13465	0.170857	-6.64094	3.11695e-11	1.93539e-09
XM_008483631.1	662215894	XP_008481853.1	662215895	uncharacterized protein LOC103518554 [Diaphorina citri]	gi|662215894|ref|XM_008483631.1|	6.934	-1.13595	0.38892	-2.92078	0.00349159	0.0320688
XM_008482226.1	662213332	XP_008480448.1	662213333	gamma-gliadin-like [Diaphorina citri]	gi|662213332|ref|XM_008482226.1|	16.9549	-1.13632	0.330433	-3.43887	0.000584154	0.007322
XM_008486353.1	662220836	XP_008484575.1	662220837	uncharacterized protein K02A2.6-like, partial [Diaphorina citri]	gi|662220836|ref|XM_008486353.1|	38.755	-1.13807	0.272381	-4.17823	2.93792e-05	0.000557337
XM_008477738.1	662205121	XP_008475960.1	662205122	uncharacterized family 31 glucosidase KIAA1161-like [Diaphorina citri]	gi|662205121|ref|XM_008477738.1|	4081.88	-1.1413	0.153977	-7.41212	1.243e-13	1.10657e-11
XM_008472817.1	662196051	XP_008471039.1	662196052	cathepsin B-like cysteine proteinase 4 isoform X3 [Diaphorina citri]	gi|662196051|ref|XM_008472817.1|	280.144	-1.14136	0.188715	-6.04806	1.46603e-09	7.27012e-08
XM_008476736.1	662203258	XP_008474958.1	662203259	uncharacterized protein LOC103511984 [Diaphorina citri]	gi|662203258|ref|XM_008476736.1|	4.08679	-1.14407	0.386653	-2.9589	0.00308742	0.0290241
XM_008485124.1	662183335	XP_008483346.1	662183336	uncharacterized protein LOC103520002 [Diaphorina citri]	gi|662183335|ref|XM_008485124.1|	64.6431	-1.14566	0.267598	-4.28126	1.85834e-05	0.00037466
XM_008484301.1	662217110	XP_008482523.1	662217111	protein FAM154B-like [Diaphorina citri]	gi|662217110|ref|XM_008484301.1|	10.2338	-1.14891	0.378114	-3.03852	0.00237739	0.0237105
XM_008471168.1	662193015	XP_008469390.1	662193016	uncharacterized protein LOC103506769 isoform X1 [Diaphorina citri]	gi|662193015|ref|XM_008471168.1|	84.2634	-1.14892	0.189331	-6.06829	1.29278e-09	6.4543e-08
XM_008473628.1	662197534	XP_008471850.1	662197535	uncharacterized protein LOC103509036 [Diaphorina citri]	gi|662197534|ref|XM_008473628.1|	17.6982	-1.149	0.342127	-3.3584	0.000783965	0.00939613
XM_008484375.1	662217247	XP_008482597.1	662217248	claspin homolog [Diaphorina citri]	gi|662217247|ref|XM_008484375.1|	15.3759	-1.15019	0.318416	-3.61223	0.00030357	0.00414289
XM_008481260.1	662211573	XP_008479482.1	662211574	zinc transporter 1-like [Diaphorina citri]	gi|662211573|ref|XM_008481260.1|	45.6612	-1.15377	0.332709	-3.4678	0.000524733	0.00667916
XM_008486424.1	662220961	XP_008484646.1	662220962	uncharacterized protein LOC103521315, partial [Diaphorina citri]	gi|662220961|ref|XM_008486424.1|	15.016	-1.15582	0.344822	-3.35193	0.000802493	0.00957936
XM_008487471.1	662222849	XP_008485693.1	662222850	vacuolar protein sorting-associated protein VTA1 homolog, partial [Diaphorina citri]	gi|662222849|ref|XM_008487471.1|	50.536	-1.15775	0.227101	-5.09794	3.43363e-07	1.09358e-05
XM_008481983.1	662186050	XP_008480205.1	662186051	transmembrane emp24 domain-containing protein bai isoform X2 [Diaphorina citri]	gi|662186050|ref|XM_008481983.1|	189.87	-1.15882	0.181066	-6.39999	1.55383e-10	9.00488e-09
XM_008485226.1	662218802	XP_008483448.1	662218803	NF-X1-type zinc finger protein NFXL1-like [Diaphorina citri]	gi|662218802|ref|XM_008485226.1|	23.6886	-1.1625	0.312161	-3.72404	0.000196061	0.0028702
XM_008482231.1	662213342	XP_008480453.1	662213343	filament-like plant protein 2 [Diaphorina citri]	gi|662213342|ref|XM_008482231.1|	4.45248	-1.1643	0.389375	-2.99017	0.00278819	0.0266519
XM_008483430.1	662215527	XP_008481652.1	662215528	NADH dehydrogenase [ubiquinone] 1 alpha subcomplex subunit 2-like [Diaphorina citri]	gi|662215527|ref|XM_008483430.1|	72.38	-1.16518	0.219945	-5.29761	1.17329e-07	4.04171e-06
XM_008473242.1	662196830	XP_008471464.1	662196831	putative uncharacterized protein DDB_G0271982 [Diaphorina citri]	gi|662196830|ref|XM_008473242.1|	76.6145	-1.16569	0.241405	-4.82875	1.3739e-06	3.73227e-05
XM_008475142.1	662200319	XP_008473364.1	662200320	uncharacterized protein LOC103510472 isoform X1 [Diaphorina citri]	gi|662200319|ref|XM_008475142.1|	3.9427	-1.16625	0.384414	-3.03383	0.00241467	0.0240135
XM_008481315.1	662211673	XP_008479537.1	662211674	60S acidic ribosomal protein P1 isoform X1 [Diaphorina citri]	gi|662211673|ref|XM_008481315.1|	1091.3	-1.16694	0.170313	-6.85173	7.29637e-12	5.11023e-10
XM_008474544.1	662184610	XP_008472766.1	662184611	centromere-associated protein E-like [Diaphorina citri]	gi|662184610|ref|XM_008474544.1|	5.22835	-1.17153	0.389375	-3.00875	0.00262327	0.025538
XM_008484307.1	662186516	XP_008482529.1	662186517	uncharacterized protein LOC103519222 [Diaphorina citri]	gi|662186516|ref|XM_008484307.1|	778.159	-1.17226	0.130334	-8.99434	2.37659e-19	4.03693e-17
XM_008477522.1	662204717	XP_008475744.1	662204718	malectin-like [Diaphorina citri]	gi|662204717|ref|XM_008477522.1|	55.854	-1.17609	0.203592	-5.77672	7.61715e-09	3.23466e-07
XM_008481487.1	662212001	XP_008479709.1	662212002	uncharacterized protein LOC103516518 [Diaphorina citri]	gi|662212001|ref|XM_008481487.1|	4.70311	-1.17725	0.388552	-3.02984	0.00244682	0.0242679
XM_008472770.1	662195964	XP_008470992.1	662195965	rabphilin-3A-like [Diaphorina citri]	gi|662195964|ref|XM_008472770.1|	27.2528	-1.17729	0.289021	-4.07336	4.6339e-05	0.000825924
XM_008477649.1	662204952	XP_008475871.1	662204953	uncharacterized protein LOC103512865 [Diaphorina citri]	gi|662204952|ref|XM_008477649.1|	39.6023	-1.17869	0.31935	-3.69092	0.000223444	0.00320278
XM_008470558.1	662191893	XP_008468780.1	662191894	esterase FE4-like isoform X2 [Diaphorina citri]	gi|662191893|ref|XM_008470558.1|	495.155	-1.18086	0.13903	-8.49351	2.00483e-17	2.84879e-15
XM_008482608.1	662214029	XP_008480830.1	662214030	tubulin alpha-1 chain-like [Diaphorina citri]	gi|662214029|ref|XM_008482608.1|	64.0856	-1.18266	0.319108	-3.70613	0.00021045	0.00304308
XM_008478477.1	662206472	XP_008476699.1	662206473	uncharacterized protein LOC103513631 [Diaphorina citri]	gi|662206472|ref|XM_008478477.1|	21.6364	-1.18857	0.29178	-4.0735	4.63112e-05	0.000825924
XM_008472111.1	662194743	XP_008470333.1	662194744	F-box only protein 42 [Diaphorina citri]	gi|662194743|ref|XM_008472111.1|	134.387	-1.19068	0.280149	-4.25018	2.13601e-05	0.000421442
XM_008484416.1	662217322	XP_008482638.1	662217323	DNA ligase 1-like isoform X1 [Diaphorina citri]	gi|662217322|ref|XM_008484416.1|	12.0081	-1.19073	0.38236	-3.11418	0.00184459	0.0192403
XM_008472346.1	662195179	XP_008470568.1	662195180	uncharacterized protein LOC103507827 [Diaphorina citri]	gi|662195179|ref|XM_008472346.1|	56.5975	-1.19184	0.217492	-5.47993	4.25497e-08	1.60408e-06
XM_008474723.1	662199554	XP_008472945.1	662199555	cytochrome c oxidase subunit 5A, mitochondrial [Diaphorina citri]	gi|662199554|ref|XM_008474723.1|	264.826	-1.19248	0.11846	-10.0665	7.76738e-24	1.76594e-21
XM_008479987.1	662209235	XP_008478209.1	662209236	peroxidasin homolog, partial [Diaphorina citri]	gi|662209235|ref|XM_008479987.1|	9.51513	-1.19368	0.364025	-3.27911	0.00104135	0.0118835
XM_008471506.1	662193627	XP_008469728.1	662193628	uncharacterized protein LOC103507066 [Diaphorina citri]	gi|662193627|ref|XM_008471506.1|	20.3221	-1.1944	0.328111	-3.64022	0.000272407	0.00378704
XM_008471507.1	662193629	XP_008469729.1	662193630	uncharacterized protein LOC103507066 [Diaphorina citri]	gi|662193629|ref|XM_008471507.1|	20.3221	-1.1944	0.328111	-3.64022	0.000272407	0.00378704
XM_008480223.1	662209666	XP_008478445.1	662209667	uncharacterized protein LOC103515289 isoform X2 [Diaphorina citri]	gi|662209666|ref|XM_008480223.1|	9.78721	-1.20018	0.369071	-3.2519	0.00114637	0.0128439
XM_008472448.1	662195361	XP_008470670.1	662195362	uncharacterized protein LOC103507929, partial [Diaphorina citri]	gi|662195361|ref|XM_008472448.1|	266.14	-1.20476	0.109259	-11.0267	2.84013e-28	9.32698e-26
XM_008471965.1	662194472	XP_008470187.1	662194473	uncharacterized protein LOC103507494 isoform X1 [Diaphorina citri]	gi|662194472|ref|XM_008471965.1|	6.18567	-1.21045	0.382822	-3.16191	0.00156739	0.0168091
XM_008489030.1	662225679	XP_008487252.1	662225680	uncharacterized protein LOC103524022 [Diaphorina citri]	gi|662225679|ref|XM_008489030.1|	47.1383	-1.21075	0.272956	-4.43571	9.17705e-06	0.000203631
XM_008477241.1	662204190	XP_008475463.1	662204191	beta-1,4-mannosyltransferase egh-like [Diaphorina citri]	gi|662204190|ref|XM_008477241.1|	34.4195	-1.21153	0.329615	-3.67559	0.0002373	0.00336871
XM_008489627.1	662188358	XP_008487849.1	662188359	ataxin-8-like, partial [Diaphorina citri]	gi|662188358|ref|XM_008489627.1|	1480.23	-1.21556	0.10187	-11.9325	8.0112e-33	3.58756e-30
XM_008479563.1	662208464	XP_008477785.1	662208465	5'-nucleotidase domain-containing protein 1-like [Diaphorina citri]	gi|662208464|ref|XM_008479563.1|	52.5333	-1.21658	0.238077	-5.11001	3.22134e-07	1.03489e-05
XM_008469841.1	662183732	XP_008468063.1	662183733	LOW QUALITY PROTEIN: density-regulated protein homolog [Diaphorina citri]	gi|662183732|ref|XM_008469841.1|	30.319	-1.21792	0.275728	-4.41709	1.00036e-05	0.000220647
XM_008483628.1	662215888	XP_008481850.1	662215889	uncharacterized protein LOC103518551 [Diaphorina citri]	gi|662215888|ref|XM_008483628.1|	61.4936	-1.22256	0.257477	-4.7482	2.05231e-06	5.39663e-05
XM_008476888.1	662203536	XP_008475110.1	662203537	uncharacterized protein LOC103512132 isoform X2 [Diaphorina citri]	gi|662203536|ref|XM_008476888.1|	34.2318	-1.23014	0.273216	-4.50244	6.71771e-06	0.00015708
XM_008471579.1	662193764	XP_008469801.1	662193765	nischarin-like isoform X3 [Diaphorina citri]	gi|662193764|ref|XM_008471579.1|	19.8281	-1.23203	0.331747	-3.71375	0.000204209	0.00297027
XM_008469145.1	662189292	XP_008467367.1	662189293	uncharacterized protein DDB_G0290685-like [Diaphorina citri]	gi|662189292|ref|XM_008469145.1|	18.6184	-1.23515	0.313368	-3.94153	8.0964e-05	0.00133686
XM_008476246.1	662202350	XP_008474468.1	662202351	phosphatidylethanolamine-binding protein 1-like [Diaphorina citri]	gi|662202350|ref|XM_008476246.1|	285.655	-1.24022	0.117667	-10.5401	5.64536e-26	1.5741e-23
XM_008469742.1	662190399	XP_008467964.1	662190400	palmitoyl-protein thioesterase 1 [Diaphorina citri]	gi|662190399|ref|XM_008469742.1|	16.8991	-1.24161	0.333874	-3.71879	0.000200176	0.00292312
XM_008477399.1	662204488	XP_008475621.1	662204489	endoplasmic reticulum mannosyl-oligosaccharide 1,2-alpha-mannosidase-like [Diaphorina citri]	gi|662204488|ref|XM_008477399.1|	26.5588	-1.24286	0.272172	-4.56645	4.96046e-06	0.000119196
XM_008471338.1	662193316	XP_008469560.1	662193317	keratin, type I cytoskeletal 9-like [Diaphorina citri]	gi|662193316|ref|XM_008471338.1|	50.2368	-1.24466	0.275086	-4.52462	6.05044e-06	0.000142833
XM_008470869.1	662192467	XP_008469091.1	662192468	myb-like protein X [Diaphorina citri]	gi|662192467|ref|XM_008470869.1|	22.2675	-1.24479	0.31316	-3.97494	7.03965e-05	0.00118487
XM_008478669.1	662206831	XP_008476891.1	662206832	coiled-coil domain-containing protein 130 homolog [Diaphorina citri]	gi|662206831|ref|XM_008478669.1|	18.9969	-1.24823	0.364568	-3.42387	0.000617356	0.00764735
XM_008485058.1	662218493	XP_008483280.1	662218494	polyubiquitin-C isoform X2 [Diaphorina citri]	gi|662218493|ref|XM_008485058.1|	770.732	-1.25133	0.11159	-11.2136	3.49577e-29	1.32463e-26
XM_008476603.1	662203017	XP_008474825.1	662203018	uncharacterized protein LOC103511862, partial [Diaphorina citri]	gi|662203017|ref|XM_008476603.1|	44.4491	-1.25636	0.236803	-5.3055	1.12362e-07	3.89121e-06
XM_008487855.1	662223556	XP_008486077.1	662223557	protein CutA homolog [Diaphorina citri]	gi|662223556|ref|XM_008487855.1|	9.28607	-1.25763	0.386304	-3.25553	0.00113179	0.0127095
XM_008479484.1	662208321	XP_008477706.1	662208322	uncharacterized protein LOC103514586 [Diaphorina citri]	gi|662208321|ref|XM_008479484.1|	11.6136	-1.25781	0.360214	-3.49183	0.000479726	0.00616021
XM_008473611.1	662197502	XP_008471833.1	662197503	leucine-rich repeat and WD repeat-containing protein 1-like isoform X1 [Diaphorina citri]	gi|662197502|ref|XM_008473611.1|	104.278	-1.26027	0.199917	-6.30397	2.90111e-10	1.61783e-08
XM_008488461.1	662224654	XP_008486683.1	662224655	probable GPI-anchored adhesin-like protein PGA55, partial [Diaphorina citri]	gi|662224654|ref|XM_008488461.1|	20.8294	-1.26753	0.298163	-4.25113	2.12694e-05	0.000420213
XM_008475691.1	662201328	XP_008473913.1	662201329	40S ribosomal protein S23 [Diaphorina citri]	gi|662201328|ref|XM_008475691.1|	582.414	-1.26986	0.131285	-9.67253	3.94505e-22	7.87838e-20
XM_008476306.1	662183165	XP_008474528.1	662183166	ribosome biogenesis protein BMS1 homolog [Diaphorina citri]	gi|662183165|ref|XM_008476306.1|	78.9465	-1.27134	0.190952	-6.65793	2.77712e-11	1.7464e-09
XM_008470380.1	662191563	XP_008468602.1	662191564	tubulin beta chain-like [Diaphorina citri]	gi|662191563|ref|XM_008470380.1|	118.756	-1.2715	0.259538	-4.8991	9.62763e-07	2.72561e-05
XM_008473278.1	662183103	XP_008471500.1	662183104	Williams-Beuren syndrome chromosomal region 16 protein homolog isoform X2 [Diaphorina citri]	gi|662183103|ref|XM_008473278.1|	16.7808	-1.27686	0.340113	-3.75421	0.00017389	0.0025957
XM_008481477.1	662211981	XP_008479699.1	662211982	uncharacterized protein LOC103516509 isoform X1 [Diaphorina citri]	gi|662211981|ref|XM_008481477.1|	8.53324	-1.27971	0.389366	-3.28664	0.0010139	0.0116241
XM_008475935.1	662201783	XP_008474157.1	662201784	beta-galactoside alpha-2,6-sialyltransferase 2 [Diaphorina citri]	gi|662201783|ref|XM_008475935.1|	9.43487	-1.28399	0.366408	-3.50428	0.000457845	0.00591955
XM_008488435.1	662224610	XP_008486657.1	662224611	phosphatidylethanolamine-binding protein homolog F40A3.3-like, partial [Diaphorina citri]	gi|662224610|ref|XM_008488435.1|	78.4381	-1.28733	0.290632	-4.42942	9.4489e-06	0.000209349
XM_008483137.1	662215000	XP_008481359.1	662215001	glutamate dehydrogenase, mitochondrial-like [Diaphorina citri]	gi|662215000|ref|XM_008483137.1|	12.5072	-1.28771	0.376383	-3.42129	0.000623258	0.00770109
XM_008480488.1	662210161	XP_008478710.1	662210162	probable 3-hydroxyacyl-CoA dehydrogenase B0272.3 isoform X4 [Diaphorina citri]	gi|662210161|ref|XM_008480488.1|	336.892	-1.2972	0.345851	-3.75074	0.000176311	0.00262125
XM_008474589.1	662184620	XP_008472811.1	662184621	uncharacterized protein LOC103509953 [Diaphorina citri]	gi|662184620|ref|XM_008474589.1|	23.5509	-1.29744	0.281219	-4.61364	3.95674e-06	9.68092e-05
XM_008474060.1	662184523	XP_008472282.1	662184524	2-hydroxyacylsphingosine 1-beta-galactosyltransferase-like [Diaphorina citri]	gi|662184523|ref|XM_008474060.1|	103.081	-1.30529	0.179769	-7.26097	3.84333e-13	3.26418e-11
XM_008471231.1	662193127	XP_008469453.1	662193128	kelch-like protein 25 [Diaphorina citri]	gi|662193127|ref|XM_008471231.1|	3.8453	-1.30619	0.384068	-3.40092	0.000671587	0.00820903
XM_008486206.1	662220567	XP_008484428.1	662220568	UDP-glucuronosyltransferase 2C1-like, partial [Diaphorina citri]	gi|662220567|ref|XM_008486206.1|	959.915	-1.31235	0.102287	-12.8301	1.11162e-37	7.14239e-35
XM_008486737.1	662221521	XP_008484959.1	662221522	cell wall protein RBR3-like [Diaphorina citri]	gi|662221521|ref|XM_008486737.1|	14.8933	-1.3161	0.334068	-3.93962	8.16114e-05	0.00134604
XM_008470328.1	662191469	XP_008468550.1	662191470	elastin-like [Diaphorina citri]	gi|662191469|ref|XM_008470328.1|	91.8839	-1.31617	0.212428	-6.19583	5.79785e-10	3.03832e-08
XM_008485341.1	662219011	XP_008483563.1	662219012	uncharacterized protein LOC103520250 [Diaphorina citri]	gi|662219011|ref|XM_008485341.1|	39.7129	-1.31862	0.237164	-5.55993	2.69883e-08	1.03863e-06
XM_008482675.1	662214156	XP_008480897.1	662214157	sulfotransferase 1C4-like [Diaphorina citri]	gi|662214156|ref|XM_008482675.1|	181.944	-1.3257	0.130342	-10.1709	2.67414e-24	6.5864e-22
XM_008487223.1	662222404	XP_008485445.1	662222405	juvenile hormone epoxide hydrolase 1-like, partial [Diaphorina citri]	gi|662222404|ref|XM_008487223.1|	151.42	-1.32793	0.142016	-9.35057	8.71731e-21	1.65159e-18
XM_008471229.1	662193123	XP_008469451.1	662193124	uncharacterized protein LOC103506816 isoform X1 [Diaphorina citri]	gi|662193123|ref|XM_008471229.1|	66.26	-1.33707	0.326723	-4.09238	4.26977e-05	0.000771377
XM_008487939.1	662223714	XP_008486161.1	662223715	BSD domain-containing protein 1-A-like, partial [Diaphorina citri]	gi|662223714|ref|XM_008487939.1|	16.407	-1.33786	0.335559	-3.98697	6.69224e-05	0.00113183
XM_008474508.1	662184604	XP_008472730.1	662184605	uncharacterized protein LOC103509873 [Diaphorina citri]	gi|662184604|ref|XM_008474508.1|	24.5458	-1.34649	0.291888	-4.61303	3.96846e-06	9.69353e-05
XM_008485458.1	662219218	XP_008483680.1	662219219	cytohesin-3-like isoform X2 [Diaphorina citri]	gi|662219218|ref|XM_008485458.1|	18.0202	-1.3474	0.327058	-4.11977	3.79247e-05	0.000692769
XM_008480876.1	662210872	XP_008479098.1	662210873	uncharacterized protein LOC103515931 [Diaphorina citri]	gi|662210872|ref|XM_008480876.1|	5.55229	-1.35225	0.387218	-3.49222	0.00047903	0.00616021
XM_008473605.1	662197491	XP_008471827.1	662197492	tubulin alpha chain-like isoform X2 [Diaphorina citri]	gi|662197491|ref|XM_008473605.1|	28.8307	-1.35262	0.33476	-4.04058	5.33201e-05	0.000934772
XM_008482402.1	662213655	XP_008480624.1	662213656	uncharacterized protein LOC103517373 isoform X1 [Diaphorina citri]	gi|662213655|ref|XM_008482402.1|	44.6584	-1.36238	0.265217	-5.13685	2.79382e-07	9.09407e-06
XM_008482403.1	662213657	XP_008480625.1	662213658	uncharacterized protein LOC103517373 isoform X2 [Diaphorina citri]	gi|662213657|ref|XM_008482403.1|	44.6584	-1.36238	0.265217	-5.13685	2.79382e-07	9.09407e-06
XM_008475421.1	662200825	XP_008473643.1	662200826	acidic mammalian chitinase-like, partial [Diaphorina citri]	gi|662200825|ref|XM_008475421.1|	11.4269	-1.36516	0.356461	-3.82976	0.00012827	0.00199955
XM_008486580.1	662221243	XP_008484802.1	662221244	uncharacterized protein LOC103521469 [Diaphorina citri]	gi|662221243|ref|XM_008486580.1|	62.001	-1.37314	0.215469	-6.37279	1.85625e-10	1.07155e-08
XM_008481568.1	662212143	XP_008479790.1	662212144	fatty-acid amide hydrolase 2-A-like, partial [Diaphorina citri]	gi|662212143|ref|XM_008481568.1|	264.693	-1.37723	0.135829	-10.1395	3.69164e-24	8.94345e-22
XM_008474398.1	662198956	XP_008472620.1	662198957	tRNA pseudouridine synthase A, mitochondrial isoform X1 [Diaphorina citri]	gi|662198956|ref|XM_008474398.1|	7.38344	-1.37762	0.369773	-3.72558	0.000194869	0.00285975
XM_008484314.1	662217134	XP_008482536.1	662217135	transcription factor AP-1 isoform X1 [Diaphorina citri]	gi|662217134|ref|XM_008484314.1|	108.828	-1.38067	0.235499	-5.86275	4.55276e-09	2.05124e-07
XM_008476403.1	662202642	XP_008474625.1	662202643	uncharacterized protein LOC103511674 [Diaphorina citri]	gi|662202642|ref|XM_008476403.1|	19.3889	-1.3833	0.317766	-4.35319	1.34172e-05	0.000285704
XM_008477366.1	662204420	XP_008475588.1	662204421	tryptase alpha/beta-1-like [Diaphorina citri]	gi|662204420|ref|XM_008477366.1|	14.0997	-1.3901	0.347847	-3.99629	6.43443e-05	0.00109928
XM_008488343.1	662224446	XP_008486565.1	662224447	alpha-enolase-like, partial [Diaphorina citri]	gi|662224446|ref|XM_008488343.1|	15.0557	-1.39231	0.331746	-4.19692	2.7057e-05	0.000515934
XM_008471118.1	662192920	XP_008469340.1	662192921	TBC1 domain family member 22B [Diaphorina citri]	gi|662192920|ref|XM_008471118.1|	11.7937	-1.39679	0.379808	-3.67761	0.000235429	0.00334858
XM_008475775.1	662184832	XP_008473997.1	662184833	elongation of very long chain fatty acids protein 7-like [Diaphorina citri]	gi|662184832|ref|XM_008475775.1|	8.31467	-1.39719	0.38768	-3.60398	0.000313387	0.00425193
XM_008485018.1	662218423	XP_008483240.1	662218424	uncharacterized protein DDB_G0290685-like [Diaphorina citri]	gi|662218423|ref|XM_008485018.1|	7.1323	-1.39784	0.385913	-3.62217	0.000292139	0.0040348
XM_008470118.1	662191082	XP_008468340.1	662191083	coiled-coil domain-containing protein 97-like [Diaphorina citri]	gi|662191082|ref|XM_008470118.1|	7.48568	-1.40021	0.386497	-3.62282	0.000291411	0.00402851
XM_008484998.1	662186653	XP_008483220.1	662186654	chromatin complexes subunit BAP18 isoform X3 [Diaphorina citri]	gi|662186653|ref|XM_008484998.1|	21.3321	-1.40143	0.315218	-4.44589	8.75278e-06	0.000197178
XM_008488255.1	662224288	XP_008486477.1	662224289	probable rRNA-processing protein EBP2, partial [Diaphorina citri]	gi|662224288|ref|XM_008488255.1|	6.25763	-1.40145	0.388787	-3.60467	0.000312544	0.0042452
XM_008474921.1	662199918	XP_008473143.1	662199919	uncharacterized protein LOC103510271 isoform X2 [Diaphorina citri]	gi|662199918|ref|XM_008474921.1|	33.2894	-1.40459	0.33083	-4.24566	2.17954e-05	0.000427178
XM_008485042.1	662218465	XP_008483264.1	662218466	proton-coupled amino acid transporter 1-like [Diaphorina citri]	gi|662218465|ref|XM_008485042.1|	8.26669	-1.40744	0.374594	-3.75724	0.000171798	0.00256966
XM_008481823.1	662212600	XP_008480045.1	662212601	uncharacterized protein LOC103516835 [Diaphorina citri]	gi|662212600|ref|XM_008481823.1|	14.6209	-1.40757	0.367103	-3.83427	0.000125936	0.00196846
XM_008473059.1	662196493	XP_008471281.1	662196494	DNA replication complex GINS protein SLD5 [Diaphorina citri]	gi|662196493|ref|XM_008473059.1|	31.9067	-1.41278	0.30812	-4.58517	4.53615e-06	0.000110074
XM_008469891.1	662190672	XP_008468113.1	662190673	dentin sialophosphoprotein-like [Diaphorina citri]	gi|662190672|ref|XM_008469891.1|	53.0792	-1.41318	0.236648	-5.97165	2.34872e-09	1.1306e-07
XM_008470682.1	662192118	XP_008468904.1	662192119	retinoblastoma-binding protein 5 homolog [Diaphorina citri]	gi|662192118|ref|XM_008470682.1|	5.46291	-1.41674	0.389098	-3.64108	0.000271494	0.00378147
XM_008482797.1	662214378	XP_008481019.1	662214379	craniofacial development protein 2-like [Diaphorina citri]	gi|662214378|ref|XM_008482797.1|	135.129	-1.42176	0.20065	-7.08578	1.38267e-12	1.06422e-10
XM_008482449.1	662213741	XP_008480671.1	662213742	male-specific sperm protein Mst84Db-like isoform X1 [Diaphorina citri]	gi|662213741|ref|XM_008482449.1|	9.06745	-1.42959	0.38043	-3.75783	0.000171394	0.00256621
XM_008469537.1	662190027	XP_008467759.1	662190028	GDP-Man:Man(3)GlcNAc(2)-PP-Dol alpha-1,2-mannosyltransferase-like isoform X1 [Diaphorina citri]	gi|662190027|ref|XM_008469537.1|	31.9638	-1.43338	0.307956	-4.6545	3.24773e-06	8.17632e-05
XM_008480454.1	662210102	XP_008478676.1	662210103	uncharacterized protein LOC103515520 [Diaphorina citri]	gi|662210102|ref|XM_008480454.1|	123.625	-1.43567	0.213995	-6.70891	1.96079e-11	1.2544e-09
XM_008479493.1	662208337	XP_008477715.1	662208338	uncharacterized protein LOC103514595 isoform X1 [Diaphorina citri]	gi|662208337|ref|XM_008479493.1|	7.13729	-1.4408	0.38407	-3.75141	0.000175845	0.00261904
XM_008475919.1	662201754	XP_008474141.1	662201755	hypoxia up-regulated protein 1-like [Diaphorina citri]	gi|662201754|ref|XM_008475919.1|	16.3891	-1.44824	0.337348	-4.29302	1.76259e-05	0.000360365
XM_008477576.1	662204815	XP_008475798.1	662204816	kinetochore-associated protein 1-like [Diaphorina citri]	gi|662204815|ref|XM_008477576.1|	31.1199	-1.44886	0.300817	-4.81642	1.46154e-06	3.94856e-05
XM_008485834.1	662219898	XP_008484056.1	662219899	uncharacterized protein LOC103520734 [Diaphorina citri]	gi|662219898|ref|XM_008485834.1|	7.43631	-1.44993	0.384663	-3.76935	0.00016367	0.00246453
XM_008484464.1	662217409	XP_008482686.1	662217410	facilitated trehalose transporter Tret1-like [Diaphorina citri]	gi|662217409|ref|XM_008484464.1|	195.164	-1.45184	0.190212	-7.63276	2.29786e-14	2.17678e-12
XM_008478800.1	662207074	XP_008477022.1	662207075	heat shock protein 70 A1-like [Diaphorina citri]	gi|662207074|ref|XM_008478800.1|	146.769	-1.45527	0.206682	-7.04109	1.9074e-12	1.41646e-10
XM_008478797.1	662207068	XP_008477019.1	662207069	heat shock protein 70 A1-like [Diaphorina citri]	gi|662207068|ref|XM_008478797.1|	62.0342	-1.46599	0.271793	-5.39378	6.89918e-08	2.50506e-06
XM_008472162.1	662194838	XP_008470384.1	662194839	Y-box-binding protein 3-like [Diaphorina citri]	gi|662194838|ref|XM_008472162.1|	13.7777	-1.47043	0.346037	-4.24936	2.14386e-05	0.000422092
XM_008476921.1	662203594	XP_008475143.1	662203595	U1 small nuclear ribonucleoprotein 70 kDa-like [Diaphorina citri]	gi|662203594|ref|XM_008476921.1|	46.9317	-1.47126	0.236252	-6.22753	4.73838e-10	2.55272e-08
XM_008485515.1	662219320	XP_008483737.1	662219321	polypeptide N-acetylgalactosaminyltransferase 2-like [Diaphorina citri]	gi|662219320|ref|XM_008485515.1|	38.9795	-1.47743	0.238154	-6.20369	5.51544e-10	2.93191e-08
XM_008481491.1	662212009	XP_008479713.1	662212010	uncharacterized protein LOC103516522 [Diaphorina citri]	gi|662212009|ref|XM_008481491.1|	15.1902	-1.4911	0.337324	-4.42038	9.85261e-06	0.000217641
XM_008488043.1	662223903	XP_008486265.1	662223904	uncharacterized protein LOC103522961, partial [Diaphorina citri]	gi|662223903|ref|XM_008488043.1|	10.7727	-1.49307	0.366567	-4.07312	4.63877e-05	0.000825924
XM_008480130.1	662209496	XP_008478352.1	662209497	hepatic triacylglycerol lipase-like [Diaphorina citri]	gi|662209496|ref|XM_008480130.1|	17.4321	-1.49969	0.350158	-4.2829	1.84471e-05	0.000372929
XM_008488504.1	662224731	XP_008486726.1	662224732	V-type proton ATPase subunit E-like [Diaphorina citri]	gi|662224731|ref|XM_008488504.1|	697.978	-1.50014	0.109466	-13.7042	9.588e-43	7.87175e-40
XM_008472209.1	662194925	XP_008470431.1	662194926	dopamine N-acetyltransferase-like isoform X2 [Diaphorina citri]	gi|662194925|ref|XM_008472209.1|	15.4551	-1.50479	0.350197	-4.29699	1.73134e-05	0.000355852
XM_008486423.1	662220959	XP_008484645.1	662220960	myosin-2 heavy chain-like [Diaphorina citri]	gi|662220959|ref|XM_008486423.1|	71.7013	-1.51258	0.203849	-7.42008	1.17052e-13	1.05475e-11
XM_008484136.1	662216810	XP_008482358.1	662216811	uncharacterized protein LOC103519056 [Diaphorina citri]	gi|662216810|ref|XM_008484136.1|	77.0954	-1.51553	0.192686	-7.86529	3.68251e-15	3.8324e-13
XM_008471527.1	662193666	XP_008469749.1	662193667	mitochondrial import inner membrane translocase subunit Tim17-B-like [Diaphorina citri]	gi|662193666|ref|XM_008471527.1|	19.0631	-1.51913	0.332849	-4.56401	5.01862e-06	0.000120398
XM_008483700.1	662216018	XP_008481922.1	662216019	uncharacterized protein LOC103518622 isoform X4 [Diaphorina citri]	gi|662216018|ref|XM_008483700.1|	30.4244	-1.52657	0.37657	-4.05389	5.03736e-05	0.000889392
XM_008475015.1	662200085	XP_008473237.1	662200086	uncharacterized protein LOC103510362 [Diaphorina citri]	gi|662200085|ref|XM_008475015.1|	14.516	-1.53434	0.336429	-4.56066	5.09933e-06	0.000121741
XM_008480891.1	662210900	XP_008479113.1	662210901	uncharacterized protein LOC103515947 [Diaphorina citri]	gi|662210900|ref|XM_008480891.1|	14.3579	-1.53675	0.354931	-4.32971	1.49307e-05	0.000312087
XM_008480121.1	662185684	XP_008478343.1	662185685	uncharacterized protein LOC103515192 [Diaphorina citri]	gi|662185684|ref|XM_008480121.1|	3.65639	-1.54327	0.38173	-4.04284	5.28072e-05	0.000927926
XM_008474754.1	662199609	XP_008472976.1	662199610	tubulin-specific chaperone D-like [Diaphorina citri]	gi|662199609|ref|XM_008474754.1|	6.86952	-1.55294	0.387086	-4.01187	6.02407e-05	0.00103757
XM_008474717.1	662199544	XP_008472939.1	662199545	ubiquinone biosynthesis protein COQ7 homolog [Diaphorina citri]	gi|662199544|ref|XM_008474717.1|	6.96391	-1.55774	0.378151	-4.11936	3.7993e-05	0.000693162
XM_008472785.1	662195993	XP_008471007.1	662195994	tenascin-like [Diaphorina citri]	gi|662195993|ref|XM_008472785.1|	117.218	-1.55776	0.169747	-9.17696	4.4345e-20	7.80156e-18
XM_008478420.1	662206367	XP_008476642.1	662206368	DNA mismatch repair protein Msh2-like [Diaphorina citri]	gi|662206367|ref|XM_008478420.1|	36.3201	-1.56215	0.248949	-6.27497	3.49713e-10	1.9141e-08
XM_008486766.1	662221573	XP_008484988.1	662221574	uncharacterized protein LOC103521654 [Diaphorina citri]	gi|662221573|ref|XM_008486766.1|	18.4959	-1.56746	0.315769	-4.96396	6.90718e-07	2.02127e-05
XM_008488784.1	662225234	XP_008487006.1	662225235	putative oxidoreductase GLYR1 homolog, partial [Diaphorina citri]	gi|662225234|ref|XM_008488784.1|	27.6257	-1.58402	0.380875	-4.15889	3.19798e-05	0.000600505
XM_008474893.1	662199866	XP_008473115.1	662199867	uncharacterized protein LOC103510244 isoform X1 [Diaphorina citri]	gi|662199866|ref|XM_008474893.1|	56.955	-1.58859	0.212181	-7.48696	7.04879e-14	6.55139e-12
XM_008481681.1	662212345	XP_008479903.1	662212346	ran-binding protein 10-like, partial [Diaphorina citri]	gi|662212345|ref|XM_008481681.1|	9.30768	-1.58888	0.37729	-4.21129	2.53915e-05	0.000489865
XM_008469466.1	662189891	XP_008467688.1	662189892	endochitinase-like [Diaphorina citri]	gi|662189891|ref|XM_008469466.1|	13.9556	-1.5902	0.365855	-4.34654	1.38299e-05	0.00029197
XM_008476276.1	662202405	XP_008474498.1	662202406	60S ribosomal protein L17 isoform X4 [Diaphorina citri]	gi|662202405|ref|XM_008476276.1|	17.7742	-1.5981	0.374585	-4.26633	1.98719e-05	0.000396847
XM_008475288.1	662200585	XP_008473510.1	662200586	probable multidrug resistance-associated protein lethal(2)03659 [Diaphorina citri]	gi|662200585|ref|XM_008475288.1|	27.4366	-1.6217	0.276879	-5.85709	4.71061e-09	2.10312e-07
XM_008480129.1	662209494	XP_008478351.1	662209495	uncharacterized protein LOC103515202 [Diaphorina citri]	gi|662209494|ref|XM_008480129.1|	9.41186	-1.62277	0.380761	-4.26191	2.02689e-05	0.000404229
XM_008477736.1	662205117	XP_008475958.1	662205118	uncharacterized protein LOC103512937 [Diaphorina citri]	gi|662205117|ref|XM_008477736.1|	53.2491	-1.62452	0.339901	-4.77938	1.75832e-06	4.69035e-05
XM_008473395.1	662197108	XP_008471617.1	662197109	uncharacterized protein LOC103508819 [Diaphorina citri]	gi|662197108|ref|XM_008473395.1|	11.9762	-1.65623	0.358979	-4.61371	3.95543e-06	9.68092e-05
XM_008484064.1	662216679	XP_008482286.1	662216680	uncharacterized protein LOC103518983, partial [Diaphorina citri]	gi|662216679|ref|XM_008484064.1|	29.0349	-1.66011	0.306266	-5.42049	5.94346e-08	2.19581e-06
XM_008469886.1	662190662	XP_008468108.1	662190663	uncharacterized protein LOC103505546 [Diaphorina citri]	gi|662190662|ref|XM_008469886.1|	766.099	-1.66212	0.107837	-15.4132	1.334e-53	1.79216e-50
XM_008470298.1	662191412	XP_008468520.1	662191413	DNA ligase 1-like isoform X1 [Diaphorina citri]	gi|662191412|ref|XM_008470298.1|	12.3475	-1.67872	0.383668	-4.37544	1.21186e-05	0.000260303
XM_008476525.1	662202867	XP_008474747.1	662202868	uncharacterized protein LOC103511788 [Diaphorina citri]	gi|662202867|ref|XM_008476525.1|	14.5187	-1.6844	0.36344	-4.6346	3.57627e-06	8.89732e-05
XM_008469900.1	662190688	XP_008468122.1	662190689	uncharacterized protein LOC103505560, partial [Diaphorina citri]	gi|662190688|ref|XM_008469900.1|	127.647	-1.68545	0.191462	-8.80301	1.3319e-18	2.0503e-16
XM_008482724.1	662214242	XP_008480946.1	662214243	uncharacterized protein LOC103517678 [Diaphorina citri]	gi|662214242|ref|XM_008482724.1|	385.255	-1.69969	0.156017	-10.8943	1.22746e-27	3.94334e-25
XM_008490085.1	662189194	XP_008488307.1	662189195	androgen-dependent TFPI-regulating protein-like [Diaphorina citri]	gi|662189194|ref|XM_008490085.1|	21.909	-1.71606	0.318905	-5.3811	7.40313e-08	2.6749e-06
XM_008472922.1	662196245	XP_008471144.1	662196246	protein SPT2 homolog [Diaphorina citri]	gi|662196245|ref|XM_008472922.1|	10.8153	-1.71706	0.37641	-4.56168	5.07464e-06	0.000121348
XM_008488250.1	662224278	XP_008486472.1	662224279	myosin-IA-like [Diaphorina citri]	gi|662224278|ref|XM_008488250.1|	15.3135	-1.72326	0.347379	-4.96074	7.02249e-07	2.05095e-05
XM_008486396.1	662220909	XP_008484618.1	662220910	uncharacterized protein LOC103521285, partial [Diaphorina citri]	gi|662220909|ref|XM_008486396.1|	24.0284	-1.72482	0.31128	-5.54106	3.0065e-08	1.15403e-06
XM_008489078.1	662225762	XP_008487300.1	662225763	eukaryotic translation initiation factor 3 subunit D-like, partial [Diaphorina citri]	gi|662225762|ref|XM_008489078.1|	84.2764	-1.72604	0.383684	-4.49861	6.83999e-06	0.000159522
XM_008475555.1	662201074	XP_008473777.1	662201075	uncharacterized protein LOC103510854 [Diaphorina citri]	gi|662201074|ref|XM_008475555.1|	6.07436	-1.74348	0.38884	-4.48379	7.33276e-06	0.000169054
XM_008479564.1	662208466	XP_008477786.1	662208467	5'-nucleotidase domain-containing protein 1-like [Diaphorina citri]	gi|662208466|ref|XM_008479564.1|	42.8765	-1.7674	0.23943	-7.38171	1.56269e-13	1.37461e-11
XM_008475588.1	662201134	XP_008473810.1	662201135	radial spoke head protein 6 homolog A [Diaphorina citri]	gi|662201134|ref|XM_008475588.1|	54.1159	-1.78574	0.283434	-6.30036	2.96955e-10	1.64978e-08
XM_008488988.1	662225606	XP_008487210.1	662225607	serine/threonine-protein kinase 16-like, partial [Diaphorina citri]	gi|662225606|ref|XM_008488988.1|	23.762	-1.78639	0.320868	-5.56738	2.58601e-08	9.97809e-07
XM_008488011.1	662223847	XP_008486233.1	662223848	uncharacterized protein LOC103522929 [Diaphorina citri]	gi|662223847|ref|XM_008488011.1|	127.784	-1.80027	0.168312	-10.696	1.06228e-26	3.20375e-24
XM_008476710.1	662203211	XP_008474932.1	662203212	protein unc-119 [Diaphorina citri]	gi|662203211|ref|XM_008476710.1|	23.9227	-1.81121	0.385957	-4.69277	2.69529e-06	6.89117e-05
XM_008489448.1	662188030	XP_008487670.1	662188031	uncharacterized protein LOC103524433 [Diaphorina citri]	gi|662188030|ref|XM_008489448.1|	5.96117	-1.81672	0.389322	-4.66637	3.06566e-06	7.77089e-05
XM_008480683.1	662210523	XP_008478905.1	662210524	exosome complex component MTR3 [Diaphorina citri]	gi|662210523|ref|XM_008480683.1|	7.00916	-1.8172	0.389389	-4.6668	3.05929e-06	7.76807e-05
XM_008470335.1	662191481	XP_008468557.1	662191482	uncharacterized protein LOC103505954 [Diaphorina citri]	gi|662191481|ref|XM_008470335.1|	24.0084	-1.86233	0.32277	-5.76983	7.93501e-09	3.34084e-07
XM_008472262.1	662195022	XP_008470484.1	662195023	vacuolar protein sorting-associated protein 37C isoform X2 [Diaphorina citri]	gi|662195022|ref|XM_008472262.1|	40.4892	-1.86308	0.284297	-6.55329	5.62834e-11	3.39041e-09
XM_008470209.1	662191247	XP_008468431.1	662191248	sphingosine-1-phosphate lyase isoform X2 [Diaphorina citri]	gi|662191247|ref|XM_008470209.1|	137.272	-1.87487	0.278618	-6.72916	1.70647e-11	1.10606e-09
XM_008488323.1	662224410	XP_008486545.1	662224411	probable V-type proton ATPase 116 kDa subunit a, partial [Diaphorina citri]	gi|662224410|ref|XM_008488323.1|	8.14622	-1.88446	0.387198	-4.86692	1.13349e-06	3.14863e-05
XM_008484535.1	662217543	XP_008482757.1	662217544	uncharacterized protein LOC103519446 [Diaphorina citri]	gi|662217543|ref|XM_008484535.1|	5.17925	-1.91603	0.388532	-4.93144	8.16253e-07	2.33771e-05
XM_008484536.1	662217545	XP_008482758.1	662217546	uncharacterized protein LOC103519447 [Diaphorina citri]	gi|662217545|ref|XM_008484536.1|	5.17925	-1.91603	0.388532	-4.93144	8.16253e-07	2.33771e-05
XM_008484537.1	662217547	XP_008482759.1	662217548	uncharacterized protein LOC103519448 [Diaphorina citri]	gi|662217547|ref|XM_008484537.1|	5.17925	-1.91603	0.388532	-4.93144	8.16253e-07	2.33771e-05
XM_008485492.1	662219276	XP_008483714.1	662219277	uncharacterized protein LOC103520403 [Diaphorina citri]	gi|662219276|ref|XM_008485492.1|	5.17925	-1.91603	0.388532	-4.93144	8.16253e-07	2.33771e-05
XM_008477004.1	662185072	XP_008475226.1	662185073	SAP domain-containing ribonucleoprotein isoform X2 [Diaphorina citri]	gi|662185072|ref|XM_008477004.1|	28.6503	-1.92099	0.308486	-6.22714	4.75029e-10	2.55272e-08
XM_008485460.1	662219222	XP_008483682.1	662219223	RNA-directed DNA polymerase from mobile element jockey-like, partial [Diaphorina citri]	gi|662219222|ref|XM_008485460.1|	64.2496	-1.9225	0.233221	-8.24324	1.67605e-16	2.11698e-14
XM_008472767.1	662195960	XP_008470989.1	662195961	uncharacterized protein LOC103508236 [Diaphorina citri]	gi|662195960|ref|XM_008472767.1|	183.149	-1.93382	0.153501	-12.5981	2.16298e-36	1.27858e-33
XM_008477642.1	662204938	XP_008475864.1	662204939	uncharacterized protein LOC103512857 [Diaphorina citri]	gi|662204938|ref|XM_008477642.1|	22.0281	-1.94542	0.307254	-6.33163	2.4258e-10	1.3735e-08
XM_008470816.1	662183909	XP_008469038.1	662183910	ubiquitin domain-containing protein UBFD1-like [Diaphorina citri]	gi|662183909|ref|XM_008470816.1|	6.91754	-1.94803	0.387973	-5.02105	5.1389e-07	1.53419e-05
XM_008486817.1	662183374	XP_008485039.1	662183375	uncharacterized protein LOC103521674 [Diaphorina citri]	gi|662183374|ref|XM_008486817.1|	35.4753	-1.9483	0.35172	-5.53935	3.03601e-08	1.16233e-06
XM_008469206.1	662189404	XP_008467428.1	662189405	protein rtoA-like isoform X2 [Diaphorina citri]	gi|662189404|ref|XM_008469206.1|	27.3537	-1.98682	0.377791	-5.25906	1.44795e-07	4.90774e-06
XM_008475553.1	662201070	XP_008473775.1	662201071	E3 ubiquitin-protein ligase KCMF1-like isoform X1 [Diaphorina citri]	gi|662201070|ref|XM_008475553.1|	49.3829	-2.02839	0.337163	-6.01605	1.78726e-09	8.74576e-08
XM_008483163.1	662215046	XP_008481385.1	662215047	piggyBac transposable element-derived protein 3-like [Diaphorina citri]	gi|662215046|ref|XM_008483163.1|	18.1143	-2.05061	0.349631	-5.86506	4.48976e-09	2.02904e-07
XM_008488299.1	662224368	XP_008486521.1	662224369	heat shock 70 kDa protein cognate 4-like, partial [Diaphorina citri]	gi|662224368|ref|XM_008488299.1|	526.379	-2.09371	0.174185	-12.02	2.78966e-33	1.32986e-30
XM_008469226.1	662189439	XP_008467448.1	662189440	prostaglandin E synthase 2 isoform X2 [Diaphorina citri]	gi|662189439|ref|XM_008469226.1|	47.4704	-2.15336	0.247623	-8.69611	3.43443e-18	5.17898e-16
XM_008486339.1	662220810	XP_008484561.1	662220811	uncharacterized protein PF11_0207-like [Diaphorina citri]	gi|662220810|ref|XM_008486339.1|	18.6791	-2.1555	0.347763	-6.1982	5.71142e-10	3.00368e-08
XM_008476392.1	662202621	XP_008474614.1	662202622	uncharacterized protein LOC103511662 [Diaphorina citri]	gi|662202621|ref|XM_008476392.1|	18.9459	-2.15962	0.342119	-6.31247	2.74623e-10	1.53726e-08
XM_008487230.1	662222418	XP_008485452.1	662222419	flocculation protein FLO11-like, partial [Diaphorina citri]	gi|662222418|ref|XM_008487230.1|	17.8113	-2.17175	0.388164	-5.59492	2.20717e-08	8.58358e-07
XM_008483381.1	662215439	XP_008481603.1	662215440	uncharacterized protein LOC103518318 [Diaphorina citri]	gi|662215439|ref|XM_008483381.1|	43.0909	-2.17369	0.301601	-7.20717	5.71255e-13	4.66409e-11
XM_008483286.1	662215271	XP_008481508.1	662215272	transmembrane emp24 domain-containing protein 2-like isoform X2 [Diaphorina citri]	gi|662215271|ref|XM_008483286.1|	38.6269	-2.19099	0.310742	-7.05081	1.77875e-12	1.34114e-10
XM_008476732.1	662203250	XP_008474954.1	662203251	WD repeat-containing protein 48 isoform X1 [Diaphorina citri]	gi|662203250|ref|XM_008476732.1|	84.6696	-2.19332	0.388357	-5.6477	1.62606e-08	6.45966e-07
XM_008470775.1	662192288	XP_008468997.1	662192289	gamma-glutamyl hydrolase-like [Diaphorina citri]	gi|662192288|ref|XM_008470775.1|	36.6648	-2.19595	0.3595	-6.10834	1.00674e-09	5.13019e-08
XM_008473002.1	662196389	XP_008471224.1	662196390	uncharacterized protein LOC103508455, partial [Diaphorina citri]	gi|662196389|ref|XM_008473002.1|	72.3638	-2.20115	0.212005	-10.3825	2.9775e-25	8.00027e-23
XM_008488861.1	662225371	XP_008487083.1	662225372	androgen-dependent TFPI-regulating protein-like, partial [Diaphorina citri]	gi|662225371|ref|XM_008488861.1|	12.292	-2.20204	0.387932	-5.67636	1.37595e-08	5.55567e-07
XM_008488341.1	662224442	XP_008486563.1	662224443	alpha-1,3-mannosyl-glycoprotein 2-beta-N-acetylglucosaminyltransferase-like, partial [Diaphorina citri]	gi|662224442|ref|XM_008488341.1|	50.6443	-2.21255	0.281454	-7.86115	3.80609e-15	3.93331e-13
XM_008475469.1	662200916	XP_008473691.1	662200917	uncharacterized protein LOC103510779 isoform X1 [Diaphorina citri]	gi|662200916|ref|XM_008475469.1|	46.1495	-2.21642	0.317908	-6.97187	3.12759e-12	2.26567e-10
XM_008476385.1	662202606	XP_008474607.1	662202607	piggyBac transposable element-derived protein 2-like [Diaphorina citri]	gi|662202606|ref|XM_008476385.1|	28.1209	-2.22107	0.309674	-7.17226	7.37672e-13	5.82958e-11
XM_008488236.1	662224255	XP_008486458.1	662224256	26S proteasome non-ATPase regulatory subunit 4-like, partial [Diaphorina citri]	gi|662224255|ref|XM_008488236.1|	13.7811	-2.24403	0.360005	-6.23333	4.56624e-10	2.48088e-08
XM_008478665.1	662206825	XP_008476887.1	662206826	glutamine synthetase 2 cytoplasmic-like isoform X3 [Diaphorina citri]	gi|662206825|ref|XM_008478665.1|	348.639	-2.28952	0.133388	-17.1643	4.91244e-66	1.03709e-62
XM_008488231.1	662187305	XP_008486453.1	662187306	fatty acid-binding protein, muscle isoform X1 [Diaphorina citri]	gi|662187305|ref|XM_008488231.1|	68.7652	-2.31279	0.285711	-8.09484	5.73381e-16	6.61986e-14
XM_008487914.1	662223670	XP_008486136.1	662223671	activating transcription factor 7-interacting protein 1-like [Diaphorina citri]	gi|662223670|ref|XM_008487914.1|	17.2279	-2.52583	0.346695	-7.28546	3.20572e-13	2.77042e-11
XM_008476802.1	662203377	XP_008475024.1	662203378	uncharacterized protein LOC103512048 [Diaphorina citri]	gi|662203377|ref|XM_008476802.1|	2707.55	-2.61684	0.0811069	-32.2641	2.23129e-228	1.6487e-224
XM_008472062.1	662194655	XP_008470284.1	662194656	uncharacterized protein LOC103507572 [Diaphorina citri]	gi|662194655|ref|XM_008472062.1|	32.1227	-2.64463	0.327429	-8.07697	6.63957e-16	7.54765e-14
XM_008487994.1	662223815	XP_008486216.1	662223816	RNA-directed DNA polymerase from mobile element jockey-like, partial [Diaphorina citri]	gi|662223815|ref|XM_008487994.1|	162.751	-2.64995	0.168271	-15.7481	7.0728e-56	1.16135e-52
XM_008471564.1	662193736	XP_008469786.1	662193737	proteasome activator complex subunit 3 isoform X2 [Diaphorina citri]	gi|662193736|ref|XM_008471564.1|	31.4922	-2.80383	0.329864	-8.49995	1.8967e-17	2.7213e-15
XM_008488430.1	662224602	XP_008486652.1	662224603	uncharacterized protein LOC103523380, partial [Diaphorina citri]	gi|662224602|ref|XM_008488430.1|	49.8311	-2.99924	0.289787	-10.3498	4.19244e-25	1.10635e-22
XM_008485272.1	662218885	XP_008483494.1	662218886	28S ribosomal protein S9, mitochondrial-like, partial [Diaphorina citri]	gi|662218885|ref|XM_008485272.1|	12.3803	-3.01781	0.378983	-7.96291	1.68038e-15	1.79947e-13
XM_008476574.1	662202957	XP_008474796.1	662202958	alpha-ketoglutarate-dependent dioxygenase alkB homolog 4 isoform X1 [Diaphorina citri]	gi|662202957|ref|XM_008476574.1|	18.9887	-3.07419	0.366994	-8.37668	5.44439e-17	7.44974e-15
XM_008488656.1	662225007	XP_008486878.1	662225008	androgen-dependent TFPI-regulating protein-like, partial [Diaphorina citri]	gi|662225007|ref|XM_008488656.1|	60.8339	-3.22367	0.247208	-13.0403	7.21427e-39	4.84602e-36
XM_008488626.1	662224956	XP_008486848.1	662224957	monosaccharide-sensing protein 1-like [Diaphorina citri]	gi|662224956|ref|XM_008488626.1|	27.6833	-3.47012	0.355225	-9.76879	1.53278e-22	3.14602e-20
XM_008483865.1	662216318	XP_008482087.1	662216319	calponin homology domain-containing protein DDB_G0272472-like [Diaphorina citri]	gi|662216318|ref|XM_008483865.1|	49.0589	-3.48596	0.287434	-12.1279	7.51798e-34	3.70336e-31
XM_008488737.1	662225152	XP_008486959.1	662225153	uncharacterized protein LOC103523718 [Diaphorina citri]	gi|662225152|ref|XM_008488737.1|	34.1973	-3.53728	0.331861	-10.6589	1.58448e-26	4.68308e-24
XM_008487298.1	662222541	XP_008485520.1	662222542	inosine-uridine preferring nucleoside hydrolase-like [Diaphorina citri]	gi|662222541|ref|XM_008487298.1|	22.4789	-3.63866	0.360435	-10.0952	5.80096e-24	1.36074e-21
XM_008489001.1	662225629	XP_008487223.1	662225630	A-agglutinin anchorage subunit-like, partial [Diaphorina citri]	gi|662225629|ref|XM_008489001.1|	732.874	-4.84786	0.148234	-32.704	1.37065e-234	2.02555e-230
